# Supplementary material for: Global patterns of the cranial form of modern human populations described by analysis of a 3D surface homologous model
Source: Sci Rep. 2022 Aug 15;12:13826. doi: 10.1038/s41598-022-15883-3 (PMC9378707; doi:10.1038/s41598-022-15883-3)
Supplement: Supplementary file 5 — Supplementary Table S1. [file 41598_2022_15883_MOESM5_ESM.xlsx]

## Sheet: Table S1
Table S1. The loading vectors of 14 Principal Compornents for 53127 XYZ coordinates of 17709 vertex points on the homologous cranial models.
PC1	PC2	PC3	PC4	PC5	PC6	PC7	PC8	PC9	PC10	PC11	PC12	PC13	PC14
-5.9e-05	-0.001543	0.000305	0.00037	-0.001743	0.004808	0.000368	-0.001863	0.007135	0.002953	-0.00598	-0.006661	0.002257	0.000694
0.004052	-0.000448	-2.6e-05	0.003875	-0.001754	0.002247	-0.007648	0.000327	0.009476	0.011506	0.006832	0.000293	0.002414	0.00035
-0.003218	0.005693	-0.00024	-0.005106	0.003276	-0.005069	-0.006384	-0.002765	-0.001559	0.006792	-0.001673	0.010938	0.004133	-0.006014
-0.000394	-0.001248	0.000763	-0.000705	-0.001516	0.003529	-0.000599	-0.004224	0.006397	0.002514	-0.005201	-0.003302	0.002295	-0.000251
0.003948	-0.000336	-6.4e-05	0.003943	-0.001548	0.002179	-0.0078	0.00067	0.009878	0.011598	0.006801	0.000631	0.002754	0.000619
-0.003273	0.005735	-0.000248	-0.005017	0.00318	-0.005139	-0.006262	-0.002491	-0.001146	0.006944	-0.002006	0.011001	0.00383	-0.006117
-0.000626	-0.000839	0.000675	-0.001875	-0.00143	0.002438	-0.000705	-0.005119	0.006018	0.002749	-0.004181	-0.001239	0.001449	-7.3e-05
0.003966	-0.000382	-4e-05	0.003847	-0.0017	0.002006	-0.007647	0.000512	0.009126	0.011053	0.00718	1.1e-05	0.002607	0.000178
-0.003221	0.00578	-0.000239	-0.004855	0.003152	-0.005047	-0.006198	-0.002598	-0.001522	0.006411	-0.002119	0.01104	0.004336	-0.005253
0.004751	-0.000225	-0.000902	-0.000434	-0.003922	0.002961	0.007546	-0.002409	-0.001954	0.003282	-0.001267	-0.012994	0.00532	0.006971
-0.004749	-0.000421	0.00676	-0.00501	0.003752	-0.003126	0.001191	0.000287	-0.003238	0.001077	-0.002983	-0.002635	-0.001885	0.007998
-0.005741	0.005259	0.002794	-0.000778	0.003915	-0.000312	-0.002227	0.000899	0.000767	0.002209	0.002338	-0.009542	0.000503	-0.001238
0.004658	-0.000461	-0.000844	-0.000751	-0.003871	0.00299	0.007021	-0.002626	-0.002338	0.002756	-0.000629	-0.012928	0.005099	0.008136
-0.004658	-0.000705	0.006824	-0.005166	0.003607	-0.003083	0.001556	0.001234	-0.001746	0.000699	-0.002785	-0.002543	-0.00092	0.008534
-0.005737	0.005348	0.002866	-0.000378	0.003333	-0.000703	-0.002613	0.000726	5e-05	0.002404	0.001522	-0.008485	0.000379	-0.002691
0.00485	-0.000725	-0.001308	0.00035	-0.003865	0.003531	0.00712	-0.001384	-0.000663	0.003407	-0.000982	-0.012892	0.005041	0.005637
-0.004126	-0.000444	0.00706	-0.00506	0.003847	-0.002768	0.000684	0.000229	-0.003385	0.00167	-0.001366	-0.002238	-0.002281	0.009807
-0.005809	0.004782	0.002718	-0.001654	0.004355	-0.000108	-0.002018	0.000839	0.000683	0.001847	0.002308	-0.00905	0.001332	-0.000439
-0.00103	-0.000219	0.001247	-0.002866	-0.001098	0.000857	-0.002201	-0.006991	0.003771	0.002093	-0.002897	0.003122	0.001889	0.000195
0.003953	-0.000237	-4e-06	0.003878	-0.001565	0.001989	-0.007757	0.001004	0.009482	0.011148	0.006882	0.00019	0.002876	0.000389
-0.003252	0.005859	-0.000153	-0.005005	0.003027	-0.005045	-0.006107	-0.002276	-0.001105	0.006585	-0.002284	0.011017	0.004185	-0.00534
0.001958	-0.000546	-0.001322	0.003035	0.000577	0.003297	-0.001504	-0.002884	0.007175	0.008128	-0.011529	-0.007487	0.003484	-0.002625
0.001815	-0.000814	0.003264	0.003094	0.001514	0.007167	-0.001006	-0.002668	0.001527	0.007222	0.006142	0.004865	-0.004726	-0.005548
-0.003754	0.0055	5.1e-05	-0.006888	0.005683	-0.001286	0.0002	0.000338	0.001387	0.003259	-0.000394	0.005211	0.008782	-0.002275
0.002336	-0.00065	-0.001783	0.003307	9.1e-05	0.003506	-0.001039	-0.002101	0.00713	0.008663	-0.011854	-0.006588	0.002409	-0.004033
0.001993	-0.000612	0.003294	0.003312	0.001433	0.007591	-0.00156	-0.001922	0.002134	0.008701	0.006199	0.004797	-0.005436	-0.00478
-0.003869	0.005791	-3.4e-05	-0.006904	0.005755	-0.001521	-0.000375	0.000533	0.001168	0.00382	-0.000559	0.005512	0.008147	-0.00345
0.00223	-0.00118	-0.00182	0.003605	-0.000741	0.003293	-0.000875	-0.001243	0.007243	0.008813	-0.01242	-0.007189	0.001957	-0.004075
0.002561	-0.000505	0.002883	0.003679	0.001038	0.007914	-0.001708	-0.001202	0.00236	0.009299	0.006073	0.004252	-0.005284	-0.003531
-0.003822	0.005885	-0.000218	-0.006854	0.005561	-0.002059	-0.00079	0.000568	0.001048	0.004413	-0.00067	0.005747	0.00792	-0.003325
0.004556	-0.000941	-0.001023	-0.000224	-0.003774	0.003352	0.006232	-0.001714	-0.001484	0.002958	-0.000337	-0.013126	0.005265	0.006925
-0.004074	-0.000789	0.007002	-0.005172	0.003795	-0.002646	0.001588	0.001553	-0.001394	0.001126	-0.001616	-0.002237	-0.001175	0.010041
-0.005777	0.005162	0.002842	-0.000874	0.003556	-0.000493	-0.002512	0.000402	-0.000141	0.002123	0.001443	-0.007914	0.00053	-0.001726
0.00225	2.3e-05	-0.001843	0.002679	0.00074	0.003519	-0.001621	-0.003712	0.007331	0.007854	-0.010268	-0.005906	0.004702	-0.002528
0.001375	-0.000729	0.003505	0.003	0.001777	0.006812	-0.000972	-0.002795	0.001501	0.007017	0.006034	0.005164	-0.004537	-0.0057
-0.003806	0.005701	-0.000155	-0.006723	0.005797	-0.000996	0.000381	0.000427	0.001211	0.002583	2.1e-05	0.005376	0.008549	-0.002065
0.002351	-4.8e-05	-0.001931	0.003092	0.000353	0.003724	-0.001098	-0.002011	0.006608	0.008343	-0.010286	-0.005709	0.002428	-0.004606
0.001686	-0.000538	0.003579	0.003126	0.001654	0.007338	-0.001515	-0.001931	0.002101	0.008736	0.006222	0.004863	-0.00577	-0.0049
-0.00387	0.005797	-4.6e-05	-0.006728	0.005902	-0.001246	-0.000316	0.000702	0.001136	0.003168	-7.9e-05	0.00538	0.008261	-0.003742
0.004906	-5.6e-05	-0.003177	0.005101	-0.003543	0.005897	0.002808	-0.000718	0.003393	0.005904	-0.004304	-0.010106	0.001402	0.001213
-0.000177	-0.000131	0.008284	-0.001501	0.001671	0.001584	-0.001341	6.9e-05	-0.000716	0.005323	0.009861	-0.004163	-0.006728	0.015647
-0.004943	0.004748	0.002106	-0.005423	0.005241	-0.001316	-0.001984	0.000889	0.000189	0.002585	0.001923	-0.000587	0.005449	-0.000621
0.005051	0.000493	-0.003226	0.005033	-0.003731	0.005553	0.00264	-0.001617	0.002286	0.00595	-0.004195	-0.008666	0.000927	0.002208
-0.000576	0.000212	0.007457	-0.001446	0.001613	0.00153	-0.00105	-0.001306	-0.004036	0.003378	0.009516	-0.004676	-0.008768	0.014494
-0.004814	0.004605	0.0022	-0.005232	0.00546	-0.000512	-0.000186	0.001753	0.001863	0.003173	0.001708	-0.002508	0.005509	-0.00045
0.005011	-0.000219	-0.003017	0.004377	-0.003865	0.005447	0.003637	-0.001204	0.002901	0.005619	-0.003717	-0.011095	0.001805	0.001778
-0.001118	-0.000393	0.008477	-0.002355	0.001986	0.00063	-0.001084	-7e-05	-0.002303	0.003961	0.008731	-0.004319	-0.006507	0.015114
-0.005132	0.004593	0.002388	-0.005046	0.005137	-0.001074	-0.001457	0.001235	0.000498	0.002066	0.00187	-0.002008	0.00524	-0.000496
0.004767	0.000962	-0.003462	0.005797	-0.002881	0.005714	0.000115	-0.001201	0.001886	0.005376	-0.004583	-0.004921	0.000693	0.003411
0.001551	0.00018	0.005765	0.000668	0.000953	0.003094	0.001176	-0.000722	-0.00107	0.00451	0.010172	-0.00444	-0.007168	0.014036
-0.003633	0.004514	0.00097	-0.005421	0.00519	0.000661	0.000802	0.001956	0.001962	0.004643	0.00163	-0.001862	0.005759	0.001287
0.004668	0.001077	-0.003471	0.005596	-0.002684	0.005517	0.000106	-0.0012	0.001503	0.005091	-0.004225	-0.004307	0.000851	0.004347
0.001446	9.1e-05	0.005425	0.000642	0.000867	0.002917	0.001334	-0.000942	-0.001422	0.00395	0.010188	-0.003615	-0.007413	0.012906
-0.003059	0.0042	0.000469	-0.004869	0.004743	0.001334	0.001594	0.001886	0.001911	0.004864	0.001478	-0.001872	0.005251	0.002174
0.004793	0.001458	-0.003612	0.005493	-0.002902	0.005502	-7.5e-05	-0.001853	0.000791	0.00534	-0.004014	-0.003036	0.000635	0.003828
0.001051	0.00023	0.005859	0.000833	0.000254	0.002694	0.001241	-0.002202	-0.002312	0.003583	0.010521	-0.003698	-0.010427	0.010188
-0.002626	0.003897	0.00013	-0.0042	0.004435	0.001939	0.002103	0.001803	0.001973	0.004829	0.001191	-0.001733	0.004837	0.002565
0.004764	0.00653	0.002931	-0.006091	-0.002834	-0.000759	0.004169	0.002633	-0.005083	0.003219	-0.000845	-0.001309	-0.001271	-0.004803
-0.006854	-0.00018	-0.000858	0.004548	-0.003136	-0.005538	0.00164	-1.5e-05	0.002202	-0.004128	-0.006	0.000621	0.001526	0.000971
-0.003874	0.006496	6.5e-05	0.009695	-0.000832	0.002289	-0.003731	9.5e-05	0.000885	-0.002525	0.000293	-0.001689	-0.003954	0.003409
0.004881	0.006629	0.002693	-0.005828	-0.002599	-0.000869	0.004374	0.002395	-0.005005	0.003214	-0.001046	-0.001377	-0.00126	-0.004673
-0.006945	-0.000237	-0.000683	0.004414	-0.00286	-0.005475	0.001578	-0.000308	0.00188	-0.003984	-0.006008	0.000236	0.001631	0.001331
-0.004051	0.006384	0.000144	0.009574	-0.000467	0.002336	-0.003533	0.000351	0.001007	-0.002539	0.000563	-0.002261	-0.003828	0.003425
0.004843	0.006692	0.002852	-0.00587	-0.002629	-0.001031	0.003878	0.002563	-0.004833	0.003022	-0.000634	-0.001099	-0.001574	-0.004647
-0.006903	-0.000154	-0.000973	0.004454	-0.003014	-0.00538	0.002115	-0.000175	0.002004	-0.00384	-0.006037	0.000711	0.001822	0.000795
-0.003834	0.006414	0.000268	0.00991	-0.000462	0.002508	-0.003114	0.000252	0.000897	-0.002506	0.000256	-0.001377	-0.003818	0.003692
0.005085	0.003055	-0.004534	0.005195	-0.001863	0.003238	-0.001483	-0.004898	-0.000468	0.00541	-0.002665	0.002807	0.00177	0.002441
0.000685	0.002169	0.006205	0.000919	0.000976	0.002988	0.003573	-0.008558	-0.008217	0.0012	0.007964	-0.00061	-0.014068	0.000416
-0.001675	0.003112	-0.001922	-0.001422	0.003948	0.00669	0.007329	0.002027	0.002933	0.004753	0.00124	0.005649	0.000126	-0.000636
0.005188	0.002809	-0.004304	0.005349	-0.002273	0.003696	-0.000825	-0.004515	-0.001065	0.005192	-0.002568	0.002079	0.000882	0.003078
0.000509	0.002654	0.006199	0.00011	0.00049	0.002154	0.002884	-0.007778	-0.007685	0.002272	0.008038	-0.001733	-0.013712	0.002262
-0.001785	0.003079	-0.001194	-0.001724	0.003669	0.005971	0.006733	0.001865	0.002924	0.005609	0.001259	0.003866	0.001069	-3.1e-05
0.00523	0.002447	-0.004181	0.00563	-0.002358	0.00375	-0.000423	-0.004281	-0.000741	0.004657	-0.002286	0.001137	0.00136	0.003041
0.001072	0.002237	0.006142	0.000994	0.000337	0.002729	0.002915	-0.007773	-0.007133	0.00246	0.008227	-0.002031	-0.012923	0.002892
-0.001401	0.003281	-0.00128	-0.001493	0.00324	0.005763	0.006274	0.001536	0.002854	0.005915	0.001467	0.004053	0.000916	-0.000615
0.005212	0.002247	-0.004042	0.005612	-0.002774	0.004312	0.00035	-0.003783	-0.000879	0.004988	-0.002733	0.000351	0.000388	0.003136
0.000614	0.001792	0.006294	0.000584	-5.9e-05	0.002149	0.001976	-0.006588	-0.006906	0.002595	0.008517	-0.003454	-0.013627	0.004459
-0.00178	0.00339	-0.000573	-0.001997	0.003603	0.005109	0.005727	0.001902	0.002973	0.005905	0.001356	0.002337	0.002645	0.000155
0.005252	0.002402	-0.00399	0.005442	-0.00271	0.004127	0.00027	-0.00389	-0.001207	0.004988	-0.002518	0.001027	-1.8e-05	0.003398
0.000124	0.002447	0.006096	-1.7e-05	0.000149	0.001893	0.001708	-0.007177	-0.008051	0.002325	0.008169	-0.002057	-0.013941	0.003614
-0.002056	0.003246	-0.000511	-0.002159	0.003873	0.005227	0.005987	0.002155	0.003146	0.005837	0.001403	0.00227	0.002719	0.000226
0.002686	0.00186	-0.003574	0.004385	-0.00075	0.002615	-0.001457	-0.004499	0.004193	0.006187	-0.008756	-0.002596	-0.000503	-0.001903
0.000599	-0.002623	0.002241	0.005855	5.3e-05	0.008476	0.000289	-0.00138	-0.001468	0.001595	0.003337	0.005313	-0.009489	-0.009747
-0.003264	0.005462	-0.002261	-0.004286	0.006035	0.002755	0.003783	0.001818	0.002242	0.000814	-0.002162	0.003609	0.007113	0.000264
0.003372	0.002443	-0.004094	0.004484	-0.000788	0.002834	-0.001328	-0.005415	0.00391	0.0063	-0.008111	-0.001207	-0.000115	-0.001178
0.000451	-0.002094	0.002927	0.005627	0.000424	0.008897	0.000933	-0.002355	-0.001979	0.002231	0.004597	0.007604	-0.007846	-0.010905
-0.003182	0.00543	-0.002497	-0.004214	0.0062	0.003419	0.004708	0.001605	0.001652	0.000775	-0.001366	0.003988	0.006919	0.000228
0.003125	0.001806	-0.00361	0.004485	-0.000615	0.002964	-0.001498	-0.00489	0.004716	0.006424	-0.008961	-0.002345	0.000563	-0.002092
0.000499	-0.002135	0.002947	0.005384	0.000536	0.008649	0.000813	-0.00245	-0.001472	0.00254	0.004661	0.007325	-0.008671	-0.010503
-0.003383	0.005622	-0.001844	-0.00472	0.006268	0.002474	0.003509	0.001539	0.001944	0.001383	-0.001746	0.003481	0.008057	-5.7e-05
0.004858	0.004822	-0.004668	0.003848	-0.002153	0.001815	-0.001453	-0.006663	-0.000708	0.006946	-0.004996	0.003838	0.000469	0.00052
0.000258	0.000549	0.005072	0.004277	0.00121	0.005213	0.003787	-0.009214	-0.007652	0.00053	0.007109	0.000219	-0.009092	-0.004128
-0.00329	0.002716	-0.003068	0.000111	0.006296	0.006101	0.007224	0.004396	0.00316	0.00123	-0.000914	0.003176	0.000965	-0.000181
0.004676	0.003606	-0.005021	0.004575	-0.00152	0.002413	-0.002344	-0.005484	0.000185	0.006386	-0.003664	0.003817	0.001115	0.000392
0.000864	0.001273	0.005332	0.003706	0.000735	0.004973	0.003311	-0.00838	-0.007908	0.001041	0.00831	-0.000209	-0.009661	-0.00282
-0.002655	0.002534	-0.002972	-0.000992	0.005573	0.006524	0.007297	0.002793	0.002187	0.002572	-1.7e-05	0.006331	-5.8e-05	-0.000406
0.004778	0.004426	-0.004856	0.004746	-0.00204	0.001886	-0.002174	-0.005642	0.000225	0.006105	-0.004229	0.003331	0.000936	0.000816
0.000136	0.001024	0.005525	0.003507	0.001496	0.005556	0.003674	-0.010507	-0.007874	0.00042	0.007776	0.002048	-0.009014	-0.004265
-0.002368	0.002957	-0.003411	6e-06	0.005725	0.007336	0.008036	0.003504	0.00332	0.001134	-0.000464	0.005983	-0.000287	-0.00051
0.003119	0.00267	-0.004034	0.004198	-0.000681	0.002562	-0.001029	-0.005264	0.003113	0.00649	-0.007544	-0.001385	-0.000689	-0.001158
0.000489	-0.002374	0.00266	0.005619	0.000396	0.008761	0.000897	-0.001901	-0.002202	0.001304	0.004536	0.006897	-0.006398	-0.010399
-0.002918	0.005229	-0.002642	-0.003809	0.005903	0.003758	0.005214	0.001123	0.001492	0.000715	-0.000957	0.004213	0.006544	0.00064
0.000218	-0.001346	0.003215	-0.000796	-0.003206	0.003222	0.002597	-0.000296	0.004413	0.001667	-0.00527	-0.011409	0.008152	-0.000637
-0.001212	-0.002839	0.003758	0.001369	0.000811	0.001041	-0.004604	0.004843	0.012394	0.011069	-0.001607	-0.000445	0.003302	0.000465
-0.004955	0.003918	0.00211	-0.00125	0.002905	-0.000839	-0.004845	0.000188	0.00046	0.005656	-0.002275	0.003705	-0.001042	-0.006072
-0.000183	-0.001466	0.003777	-0.00145	-0.003116	0.002624	0.002888	0.000444	0.00437	0.000978	-0.005389	-0.013653	0.008177	-0.001198
-0.001937	-0.003178	0.004345	0.000775	0.001302	0.000981	-0.004248	0.005023	0.012255	0.01003	-0.001957	-0.001309	0.002305	0.000942
-0.005049	0.004098	0.00203	-0.001098	0.002675	-0.000866	-0.005018	0.000246	4e-05	0.005866	-0.001987	0.002996	-0.001295	-0.006457
-0.000148	-0.001149	0.003708	-0.002557	-0.003665	0.002409	0.001429	-0.002205	0.003544	-0.001097	-0.002259	-0.008943	0.008288	0.000954
-0.001877	-0.00313	0.00369	0.000961	0.001169	0.00052	-0.00341	0.005169	0.011733	0.009672	-0.002784	-0.002215	0.002929	-0.001352
-0.004802	0.003375	0.002073	-0.000654	0.002391	-0.000495	-0.004409	0.000508	0.000314	0.006137	-0.002495	0.002131	-0.001797	-0.006738
0.00493	0.005194	-0.004258	0.003092	-0.002275	0.001885	-0.000612	-0.007308	-0.00183	0.007887	-0.004997	0.003775	-0.000421	0.000868
-5.8e-05	0.000194	0.005603	0.004418	0.001409	0.004753	0.004385	-0.009466	-0.008089	0.000826	0.005881	-0.000701	-0.01054	-0.00375
-0.004476	0.0029	-0.001801	-0.000229	0.006332	0.004237	0.006533	0.005611	0.004183	4.4e-05	-0.001361	-0.001642	0.002777	0.000225
0.004963	0.005388	-0.003887	0.00271	-0.002476	0.002037	8e-05	-0.007591	-0.002855	0.008458	-0.004922	0.003147	-0.001161	0.00114
-0.000685	0.000229	0.006071	0.003871	0.001769	0.004424	0.00486	-0.010132	-0.008705	0.001109	0.004595	-0.000826	-0.011078	-0.003004
-0.005001	0.002891	-0.000866	-0.000503	0.006235	0.003329	0.00593	0.006253	0.004761	-0.000457	-0.001649	-0.004087	0.003777	0.000427
0.004822	0.004937	-0.004319	0.003216	-0.002157	0.002033	-0.000693	-0.007198	-0.001501	0.008127	-0.004939	0.004007	-0.000121	0.000625
0.000477	-0.000281	0.005457	0.004933	0.001221	0.005028	0.003935	-0.008824	-0.007413	0.001103	0.006332	-0.000651	-0.010563	-0.004105
-0.004631	0.003206	-0.001543	-0.000655	0.006141	0.003372	0.005967	0.005285	0.00433	-0.000421	-0.001156	-0.002244	0.00324	0.00032
-0.000263	-0.000637	0.004315	-0.003347	-0.003631	0.001517	0.001634	-0.001513	0.003365	-0.001506	-0.002242	-0.010918	0.008214	0.001588
-0.002695	-0.003553	0.004399	0.000375	0.001517	0.000546	-0.00331	0.005007	0.01117	0.008789	-0.002658	-0.002624	0.001306	0.000183
-0.005085	0.003793	0.002019	-0.000524	0.00215	-0.000536	-0.004862	0.000358	-5.9e-05	0.006051	-0.002079	0.001425	-0.001809	-0.00698
0.000408	-0.001818	0.003052	0.000205	-0.002551	0.003542	0.003396	0.001558	0.005839	0.00348	-0.00672	-0.015298	0.006618	-0.002738
-0.001322	-0.002797	0.004513	0.00101	0.001019	0.00139	-0.005338	0.004643	0.012664	0.011184	-0.000834	0.000645	0.003107	0.002242
-0.005192	0.004561	0.002002	-0.001853	0.00315	-0.001335	-0.005334	-9e-05	-1.1e-05	0.005209	-0.001629	0.004507	-0.000385	-0.006139
0.000843	-0.001436	0.002725	0.00064	-0.002417	0.003763	0.00305	0.000643	0.00631	0.003584	-0.006628	-0.013709	0.006727	-0.001452
-0.000577	-0.002467	0.003978	0.001583	0.000689	0.001484	-0.005588	0.004455	0.012667	0.011993	-0.000104	0.001239	0.003774	0.001838
-0.005223	0.004451	0.001961	-0.002221	0.003363	-0.001429	-0.005371	-0.000123	0.000148	0.004987	-0.001646	0.005296	9.9e-05	-0.006225
0.001223	-0.001984	0.002243	0.00161	-0.002109	0.004377	0.003332	0.001308	0.007207	0.004803	-0.007191	-0.015578	0.005471	-0.003636
-0.000841	-0.002353	0.00491	0.000972	0.000976	0.001576	-0.006194	0.004456	0.012809	0.011972	0.0006	0.002145	0.003431	0.003616
-0.005331	0.004953	0.001881	-0.002809	0.003546	-0.001933	-0.00543	-0.000186	-0.00038	0.004374	-0.001081	0.005636	0.000762	-0.005893
0.005038	0.006436	0.002037	-0.005368	-0.002647	-0.000613	0.005516	0.001436	-0.005424	0.0036	-0.00249	-0.001696	-0.000207	-0.003594
-0.007082	-0.000377	0.000363	0.004114	-0.002167	-0.005528	0.000804	-0.000833	0.000874	-0.004176	-0.005894	-0.001271	0.001158	0.002654
-0.004633	0.006164	0.00026	0.00868	9.7e-05	0.00184	-0.004006	0.000471	0.001259	-0.001861	0.001509	-0.004693	-0.003874	0.002901
0.00512	0.006703	0.001932	-0.004995	-0.002473	-0.000781	0.005019	0.001359	-0.005298	0.003378	-0.002271	-0.001486	-0.000465	-0.003537
-0.007117	-0.000405	0.000306	0.004012	-0.002014	-0.005433	0.001374	-0.001164	0.000464	-0.003885	-0.005937	-0.0012	0.001259	0.002509
-0.004712	0.006047	0.000458	0.008656	0.000548	0.002095	-0.003057	0.00092	0.001568	-0.001827	0.001268	-0.004833	-0.003961	0.003147
0.005043	0.006602	0.002254	-0.005372	-0.002529	-0.000703	0.005008	0.001764	-0.005218	0.003399	-0.001939	-0.001434	-0.000737	-0.00406
-0.007065	-0.000361	-6.7e-05	0.004186	-0.00237	-0.005486	0.001155	-0.000757	0.001072	-0.004042	-0.005927	-0.000749	0.001448	0.002134
-0.004479	0.006219	0.00024	0.008993	6e-05	0.002109	-0.003591	0.000557	0.001284	-0.002198	0.001172	-0.003858	-0.00384	0.003214
0.005149	0.002084	-0.004062	0.005798	-0.002717	0.00415	0.000201	-0.003801	-0.000773	0.004528	-0.002719	4.9e-05	0.000953	0.002941
0.001109	0.001477	0.006108	0.001177	-0.000186	0.002378	0.002375	-0.006436	-0.00595	0.002558	0.008131	-0.004064	-0.012503	0.004243
-0.001363	0.003407	-0.000906	-0.001591	0.003213	0.005271	0.005715	0.001503	0.002876	0.006102	0.001465	0.002957	0.002087	-0.000234
0.005162	0.002505	-0.004203	0.005699	-0.002168	0.003401	-0.000854	-0.004432	-0.000595	0.004434	-0.002214	0.001354	0.001858	0.002772
0.001593	0.002027	0.006045	0.001665	0.000327	0.003649	0.003433	-0.007836	-0.00743	0.001786	0.008201	-0.000993	-0.012107	0.001847
-0.001274	0.003294	-0.001664	-0.001312	0.003376	0.006146	0.006469	0.001515	0.003079	0.005487	0.00148	0.004844	0.000587	-0.000963
0.004181	0.00542	0.003238	-0.007148	-0.005206	0.000344	0.004217	0.002928	-0.005141	0.003924	-0.000373	-0.001836	0.000285	-0.004426
-0.006591	6.8e-05	-0.000554	0.005096	-0.003771	-0.005716	0.000133	0.001226	0.002722	-0.005204	-0.006037	0.00083	0.000548	0.000338
-0.003597	0.006818	-0.00026	0.00925	-0.002469	0.001542	-0.005592	-0.000379	-0.000127	-0.002883	0.000584	-0.001882	-0.004471	0.001492
0.004345	0.005552	0.003028	-0.0069	-0.004662	0.000201	0.004742	0.002549	-0.005367	0.004168	-0.00083	-0.002056	0.000171	-0.004616
-0.006657	-2.7e-05	-0.000289	0.004998	-0.003497	-0.005719	3.4e-05	0.000971	0.002698	-0.005363	-0.005998	0.000547	0.000469	0.00116
-0.003768	0.006745	-0.000218	0.009109	-0.00216	0.001539	-0.005709	-0.000379	7.6e-05	-0.00292	0.000779	-0.002458	-0.004523	0.001571
0.004347	0.005798	0.003252	-0.006924	-0.004386	3e-06	0.004187	0.002914	-0.005355	0.003669	-0.000471	-0.001635	-0.000146	-0.004785
-0.006644	1e-06	-0.000733	0.004944	-0.003655	-0.00572	0.000577	0.000928	0.002658	-0.004952	-0.006044	0.000808	0.000894	0.000416
-0.003647	0.006744	-0.000268	0.009408	-0.002149	0.001721	-0.005205	-0.000364	0.000153	-0.002755	0.0005	-0.001657	-0.004331	0.002058
0.005063	0.004629	-0.004842	0.003907	-0.00203	0.000543	-0.003648	-0.004357	0.000877	0.00042	-0.002735	0.003907	0.004671	0.002721
0.001296	-0.001298	0.005742	0.001528	0.005616	0.008955	-0.001566	-0.007325	0.000874	-0.006446	0.00464	-0.004704	0.007389	-0.00745
0.000188	0.001983	-0.006785	0.001528	0.003342	0.006896	0.010815	0.000557	0.000396	0.000374	0.002095	0.007715	-0.002938	0.000689
0.00498	0.004572	-0.004828	0.00418	-0.001969	0.000716	-0.003242	-0.004901	0.001158	0.000741	-0.002683	0.004009	0.004472	0.002062
0.001486	-0.001041	0.005706	0.001664	0.005287	0.008728	-0.001984	-0.007559	0.000386	-0.005989	0.005279	-0.004096	0.006471	-0.008142
0.00012	0.001625	-0.006685	0.001544	0.003224	0.007283	0.010519	0.000866	0.000865	-0.000349	0.001455	0.006913	-0.00275	0.001073
0.004993	0.004376	-0.004956	0.004022	-0.002264	0.000588	-0.003445	-0.004389	0.00151	0.000553	-0.001932	0.004564	0.004858	0.002437
0.001644	-0.001166	0.005063	0.00084	0.005474	0.007707	-0.00218	-0.006065	0.001426	-0.007094	0.003701	-0.006564	0.00924	-0.00508
3.8e-05	0.001401	-0.006391	0.001954	0.002888	0.007305	0.010399	0.00035	0.000301	0.000669	0.002357	0.007683	-0.005433	-0.000904
0.00478	0.004061	-0.004822	0.005128	-0.00181	0.002358	-0.002294	-0.005147	0.00058	0.005703	-0.003385	0.00331	0.001019	0.001275
0.000181	0.001512	0.006033	0.002735	0.001545	0.005006	0.003964	-0.010908	-0.008661	0.000136	0.007496	0.002626	-0.010328	-0.003769
-0.002113	0.003004	-0.003163	-0.000481	0.005117	0.007674	0.008612	0.00344	0.003531	0.000866	0.000153	0.006088	-0.000581	-0.000803
0.004162	0.005176	0.003083	-0.007118	-0.005489	0.000428	0.004776	0.002516	-0.005135	0.004421	-0.000666	-0.002128	0.000851	-0.00435
-0.006609	4.7e-05	-5.5e-05	0.005113	-0.003602	-0.005677	-0.000326	0.0013	0.002762	-0.005654	-0.005978	0.000541	0.000277	0.001048
-0.003714	0.00683	-0.000176	0.008926	-0.002416	0.001383	-0.006024	-0.000401	-0.000199	-0.003093	0.000776	-0.002465	-0.004769	0.001061
0.004334	0.005224	0.002872	-0.007046	-0.004885	0.000154	0.005271	0.002147	-0.005421	0.004665	-0.001166	-0.002288	0.000712	-0.004363
-0.006676	-3.1e-05	0.000252	0.004992	-0.003328	-0.005592	-0.000419	0.001072	0.00277	-0.005792	-0.005942	0.000248	0.000231	0.001869
-0.00387	0.006759	-0.00014	0.008776	-0.002077	0.00132	-0.006105	-0.00034	-4.7e-05	-0.003139	0.00095	-0.003048	-0.004809	0.001262
0.004452	0.005586	0.002847	-0.006812	-0.00423	3.5e-05	0.005236	0.002128	-0.005634	0.004403	-0.001298	-0.002342	0.000316	-0.004658
-0.006728	-8.5e-05	5.9e-05	0.004913	-0.003229	-0.005627	-0.000105	0.000742	0.002591	-0.005446	-0.005911	0.000227	0.000458	0.001894
-0.00393	0.006663	-0.000159	0.008938	-0.001881	0.001444	-0.005835	-0.000375	0.000274	-0.002955	0.001056	-0.003041	-0.004589	0.001742
0.004465	0.003619	-0.00237	0.00197	-0.003886	0.002802	0.002618	-0.005816	-0.001046	0.009245	-0.010945	-0.006279	0.000704	-0.001073
-0.003006	-0.000745	0.006793	0.000628	0.003583	0.001096	0.001679	-0.006416	-0.007129	0.001445	-0.002968	-0.002451	-0.010094	0.002065
-0.00555	0.004406	0.002213	-0.002384	0.005211	0.000657	0.000707	0.0044	0.004667	0.000846	0.002217	-0.009378	0.003554	0.001372
0.004426	0.003086	-0.002189	0.002218	-0.004168	0.003298	0.003709	-0.004964	-0.001173	0.008325	-0.01083	-0.00822	0.001406	-0.000298
-0.003201	-0.000492	0.007036	-0.000622	0.003307	0.000181	0.001136	-0.005333	-0.007795	0.001827	-0.002487	-0.002569	-0.009011	0.004501
-0.005486	0.004474	0.002433	-0.002671	0.005124	0.000638	-1.7e-05	0.003852	0.004409	0.001422	0.002592	-0.009359	0.003214	0.001273
0.004313	0.003528	-0.002165	0.002059	-0.003862	0.003002	0.002745	-0.005741	-0.000576	0.009194	-0.010424	-0.007024	0.000379	-0.000773
-0.002388	-0.00063	0.0067	0.000823	0.003401	0.001383	0.001832	-0.006597	-0.007639	0.001821	-0.00281	-0.002382	-0.010421	0.003664
-0.005436	0.004414	0.002306	-0.002616	0.005051	0.000556	0.000437	0.004307	0.00468	0.001122	0.002199	-0.009595	0.003363	0.001536
0.005096	0.006813	0.001433	-0.004573	-0.002075	-0.001274	0.005183	0.000607	-0.005915	0.003448	-0.002745	-0.002734	0.000837	-0.001926
-0.007044	-0.000449	0.001186	0.003853	-0.001525	-0.005031	0.001873	-0.002358	-0.001238	-0.003277	-0.006299	-0.002286	1.8e-05	0.002557
-0.004972	0.005554	0.000995	0.007727	0.001485	0.002283	-0.00132	0.001721	0.002009	-3.7e-05	0.001507	-0.005961	-0.00455	0.002599
0.005074	0.006501	0.001274	-0.004613	-0.002286	-0.001107	0.005717	0.000451	-0.006313	0.003823	-0.003209	-0.002949	0.00139	-0.001776
-0.007	-0.000444	0.001606	0.003712	-0.001366	-0.005045	0.001519	-0.002299	-0.001302	-0.003425	-0.006241	-0.002784	-0.000488	0.00295
-0.005033	0.00565	0.00106	0.007461	0.001292	0.001977	-0.001957	0.00136	0.001751	0.000148	0.00183	-0.006513	-0.004575	0.002165
0.005015	0.006724	0.001222	-0.004353	-0.002021	-0.001349	0.00551	0.000131	-0.006406	0.003838	-0.003359	-0.003359	0.001392	-0.001248
-0.006889	-0.000399	0.001703	0.003591	-0.001234	-0.004784	0.002038	-0.002809	-0.001966	-0.003028	-0.006369	-0.002932	-0.000747	0.002425
-0.00498	0.005233	0.001239	0.007025	0.001721	0.002203	-0.000739	0.001922	0.002175	0.000694	0.001663	-0.006293	-0.004843	0.002018
0.005005	0.001817	-0.002342	0.003061	-0.003838	0.004267	0.004683	-0.003844	0.000122	0.006925	-0.007886	-0.009531	0.001912	0.000854
-0.002262	-3.5e-05	0.006812	-0.002894	0.003058	-0.000287	-0.000338	-0.003987	-0.00801	0.00252	0.001412	-0.001978	-0.008419	0.009732
-0.004974	0.004655	0.002451	-0.00412	0.005324	0.000194	-0.000793	0.003051	0.004155	0.002406	0.003385	-0.007619	0.003321	0.001528
0.004569	0.002414	-0.002155	0.002772	-0.003773	0.003924	0.004193	-0.004329	-0.000508	0.007681	-0.009609	-0.009242	0.001296	0.00049
-0.002002	-0.000268	0.006831	-0.001476	0.003173	0.000509	-0.000152	-0.004614	-0.008424	0.002679	0.000246	-0.001941	-0.009431	0.008488
-0.005105	0.004408	0.002464	-0.003814	0.005014	0.000347	-0.001163	0.003403	0.004049	0.002007	0.002914	-0.008516	0.003164	0.001697
0.004635	0.002491	-0.002108	0.002611	-0.004005	0.003878	0.004437	-0.004415	-0.000807	0.007578	-0.009632	-0.009172	0.001622	0.00071
-0.002819	-0.000211	0.007016	-0.001838	0.003208	-0.00021	0.000209	-0.004467	-0.008306	0.00217	-0.00064	-0.002165	-0.008523	0.007583
-0.005212	0.00454	0.002522	-0.003377	0.005142	0.000424	-0.000817	0.0034	0.004032	0.002042	0.00308	-0.008811	0.002979	0.001557
0.004741	0.006939	0.000577	-0.003619	-0.001942	-0.002198	0.005394	-0.000293	-0.007334	0.004669	-0.003694	-0.002805	0.000404	-2e-05
-0.006126	-0.000235	0.00214	0.00279	-0.000627	-0.00395	0.003262	-0.004121	-0.003765	-0.002345	-0.006391	-0.003768	-0.001599	0.000212
-0.004362	0.003917	0.001778	0.005005	0.002677	0.002513	0.001934	0.002758	0.003239	0.002148	0.001478	-0.005711	-0.004782	0.001599
0.00491	0.006944	0.00103	-0.003936	-0.001925	-0.001636	0.005371	-0.00011	-0.006707	0.004235	-0.003483	-0.003312	0.000855	-0.000623
-0.006652	-0.000328	0.001829	0.00334	-0.001004	-0.004507	0.00266	-0.003369	-0.002755	-0.002764	-0.00643	-0.003197	-0.000933	0.001577
-0.004805	0.004657	0.001487	0.006235	0.002224	0.002444	0.000636	0.002391	0.002676	0.001328	0.001482	-0.006091	-0.004842	0.001748
0.004765	0.00675	0.000831	-0.003681	-0.002084	-0.001778	0.005738	-0.000478	-0.007377	0.004828	-0.003924	-0.003542	0.000839	-0.000208
-0.006297	-0.000291	0.002238	0.002834	-0.00064	-0.004209	0.002879	-0.003503	-0.003316	-0.002716	-0.00644	-0.003878	-0.001568	0.000909
-0.004656	0.004377	0.001717	0.005371	0.002313	0.002333	0.000967	0.002331	0.002871	0.001957	0.001786	-0.006257	-0.004756	0.001598
0.00488	0.001693	-0.002398	0.003316	-0.003566	0.004253	0.004655	-0.003525	0.000571	0.006908	-0.007568	-0.009087	0.002055	0.000247
-0.001643	5e-05	0.006652	-0.002892	0.002774	3.3e-05	-0.000369	-0.004078	-0.007882	0.002738	0.002704	-0.002206	-0.008993	0.010616
-0.004906	0.004609	0.002407	-0.004518	0.005392	-3.2e-05	-0.000494	0.002859	0.004279	0.002511	0.002889	-0.006657	0.003712	0.001382
0.00487	0.004331	-0.004787	0.004331	-0.002226	0.001073	-0.002859	-0.004932	0.001968	0.000811	-0.001607	0.00478	0.004621	0.00152
0.001575	-0.000979	0.005115	0.000762	0.005138	0.007395	-0.002503	-0.006228	0.001527	-0.007179	0.004086	-0.006929	0.009322	-0.005103
0.000116	0.001115	-0.006653	0.002047	0.00262	0.00717	0.009944	0.000641	0.000249	7.6e-05	0.001376	0.007739	-0.005951	-0.000727
0.004664	0.00663	0.000501	-0.003287	-0.002177	-0.002062	0.00574	-0.000756	-0.007904	0.005157	-0.004202	-0.003353	0.000804	0.000175
-0.005757	-0.000222	0.002507	0.002188	-0.000358	-0.003717	0.00331	-0.003698	-0.003897	-0.002464	-0.006522	-0.004382	-0.002166	-0.000184
-0.004314	0.003904	0.001927	0.004379	0.002514	0.002232	0.001687	0.002489	0.003187	0.002484	0.001761	-0.005911	-0.004792	0.00176
0.004842	0.001682	-0.00397	0.005689	-0.002818	0.004954	0.000223	-0.002493	-0.000293	0.004856	-0.004019	-0.001426	0.000571	0.002844
0.000818	0.000294	0.005506	0.001096	-0.000114	0.001851	0.001228	-0.003519	-0.003235	0.002736	0.009059	-0.004366	-0.011108	0.005648
-0.001691	0.003469	-0.000438	-0.002677	0.0035	0.003847	0.004266	0.002052	0.00226	0.005287	0.000858	0.000141	0.003542	0.002353
0.004919	0.001695	-0.004015	0.005904	-0.002953	0.004697	0.00041	-0.003053	-0.000375	0.004604	-0.003676	-0.001041	0.000588	0.002851
0.00083	0.000347	0.005728	0.001204	-0.000356	0.001849	0.001682	-0.004234	-0.003769	0.002331	0.008214	-0.005625	-0.011665	0.005556
-0.001488	0.003392	-0.000569	-0.002057	0.003297	0.00454	0.005072	0.001721	0.003087	0.005667	0.001224	0.001229	0.003085	0.000817
0.004959	0.001771	-0.003943	0.005791	-0.00298	0.004936	0.00049	-0.002871	-0.000441	0.004935	-0.003766	-0.000904	0.000442	0.002738
0.000738	0.000533	0.005927	0.001018	-0.000267	0.001963	0.001566	-0.004312	-0.004118	0.002742	0.008927	-0.004922	-0.012415	0.006012
-0.00173	0.003469	-0.000356	-0.002412	0.003509	0.00422	0.004835	0.001934	0.002667	0.005435	0.000979	0.000815	0.003342	0.001501
0.004777	0.004417	-0.005065	0.004088	-0.002048	0.001289	-0.002101	-0.004869	0.002322	0.00025	-0.000485	0.005459	0.005404	0.00242
0.001505	-0.001096	0.004957	0.000577	0.005314	0.007325	2.3e-05	-0.004685	0.003814	-0.006265	0.002714	-0.005944	0.010485	-0.003475
0.001281	0.00069	-0.007124	0.001721	0.002708	0.007434	0.009729	0.001767	-0.00021	-0.001581	0.000883	0.005123	-0.004131	0.001423
0.00482	0.004396	-0.005216	0.004081	-0.002218	0.001132	-0.002509	-0.004463	0.001706	0.00069	-0.000854	0.006116	0.005262	0.001986
0.001552	-0.001167	0.004958	0.000693	0.005627	0.007647	-0.000407	-0.004912	0.003221	-0.006055	0.002306	-0.005976	0.010415	-0.004055
0.001329	0.000932	-0.007372	0.001983	0.002694	0.007329	0.009969	0.001664	-2.7e-05	-0.001003	0.001448	0.005661	-0.003866	0.00133
0.004719	0.00405	-0.005362	0.004252	-0.002649	0.000946	-0.002595	-0.004276	0.001523	0.000846	-0.00109	0.005825	0.004559	0.001707
0.001616	-0.001249	0.004449	0.00038	0.005433	0.006798	-0.000867	-0.004278	0.002412	-0.006081	0.001888	-0.006702	0.010234	-0.002858
0.000804	0.001076	-0.006828	0.00206	0.002424	0.006852	0.009733	0.001308	0.000348	0.000417	0.002125	0.006564	-0.005762	0.00041
0.004944	-0.000335	-0.001111	0.000846	-0.004142	0.003358	0.007528	-0.001745	-0.000451	0.003751	-0.001932	-0.01285	0.004971	0.00462
-0.004229	-0.000163	0.006643	-0.004898	0.003734	-0.002917	0.000136	-0.00082	-0.004987	0.001817	-0.001656	-0.002089	-0.003277	0.008782
-0.005741	0.004845	0.002658	-0.001733	0.004625	9.7e-05	-0.001726	0.001227	0.001443	0.002067	0.002609	-0.009622	0.001507	-0.000104
0.005125	8.2e-05	-0.001507	0.001405	-0.004025	0.003468	0.007016	-0.002441	-0.000382	0.00454	-0.003356	-0.012489	0.004571	0.003477
-0.00388	1.8e-05	0.006445	-0.004642	0.003345	-0.00291	-0.000465	-0.001537	-0.006025	0.00209	-0.000271	-0.001791	-0.004022	0.008715
-0.005603	0.004786	0.002525	-0.002057	0.004934	0.000403	-0.001325	0.001659	0.002068	0.002189	0.002811	-0.00961	0.001955	0.000149
0.004793	0.000198	-0.000671	-0.000104	-0.004191	0.002663	0.007784	-0.002474	-0.001784	0.00426	-0.002546	-0.013705	0.005431	0.005203
-0.004801	-0.000214	0.006424	-0.004447	0.003767	-0.002998	0.000722	-0.0007	-0.004588	0.00117	-0.003384	-0.002504	-0.003246	0.007249
-0.005673	0.005248	0.002737	-0.001143	0.004354	5.8e-05	-0.001711	0.001326	0.001501	0.002316	0.002569	-0.010021	0.000663	-0.000131
0.004869	0.001587	-0.003633	0.005463	-0.003077	0.005449	0.000161	-0.002315	0.000475	0.005685	-0.00396	-0.00267	0.000423	0.003196
0.000821	0.000496	0.006065	0.000675	0.000177	0.002588	0.000839	-0.003121	-0.003407	0.00356	0.010958	-0.004435	-0.011773	0.009792
-0.002623	0.003845	0.000122	-0.004036	0.00452	0.002233	0.002503	0.001788	0.002236	0.0049	0.001318	-0.001352	0.004743	0.002136
0.004823	0.001231	-0.003418	0.00577	-0.003066	0.005784	3e-05	-0.001767	0.001485	0.005872	-0.004384	-0.004068	0.000514	0.002889
0.001214	0.000343	0.006221	0.000711	0.000772	0.00304	0.000842	-0.001724	-0.001856	0.004362	0.01105	-0.004329	-0.009711	0.012868
-0.003461	0.004396	0.000762	-0.005051	0.005123	0.001021	0.001321	0.001864	0.002127	0.004535	0.001532	-0.001818	0.005573	0.001624
0.004336	6.7e-05	-0.00343	0.005247	-0.003157	0.00512	-0.00213	0.000148	0.004116	0.005848	-0.005491	-0.007163	0.000976	-0.002528
0.002917	0.000708	0.004855	0.001925	0.000593	0.003275	-0.000971	0.000548	0.002716	0.007229	0.008102	-0.003196	-0.002843	0.012428
-0.004369	0.005239	0.00159	-0.006476	0.005166	-0.001825	-0.002778	0.001061	0.000844	0.004177	0.001902	-8e-06	0.005956	-0.001427
0.004744	0.000208	-0.003605	0.005706	-0.003113	0.005514	-0.001022	-0.000245	0.003733	0.005706	-0.005658	-0.006825	0.001059	-6.6e-05
0.002622	0.000396	0.005098	0.001392	0.000369	0.002935	0.000474	0.000381	0.000958	0.006137	0.00809	-0.004179	-0.003578	0.013779
-0.00436	0.005027	0.001614	-0.006332	0.005311	-0.001302	-0.002091	0.001676	0.001255	0.004419	0.002187	-0.000957	0.005972	-0.000966
0.004702	0.000141	-0.003539	0.005601	-0.003167	0.005629	-0.000697	-0.0002	0.003916	0.005758	-0.005254	-0.007114	0.00105	-0.000454
0.00256	0.000484	0.00565	0.001554	0.000629	0.003192	-0.000192	0.000504	0.002111	0.006741	0.008423	-0.004162	-0.004041	0.01407
-0.004497	0.004993	0.001643	-0.00638	0.00519	-0.001544	-0.002398	0.001195	0.000708	0.003956	0.001929	-0.000227	0.00567	-0.001657
0.003563	-0.000385	-0.003018	0.00548	-0.002522	0.006105	-0.001926	-0.001113	0.00518	0.009309	-0.007745	-0.011386	0.000282	-0.003969
0.002994	0.00041	0.004109	0.003618	0.000552	0.006075	-0.004363	-0.000183	0.006433	0.012339	0.008774	-0.000188	-0.004951	0.004235
-0.004413	0.005873	0.001087	-0.006276	0.005298	-0.00216	-0.002949	0.000591	-0.000208	0.004739	0.001113	0.002573	0.006818	-0.002202
0.003489	-0.000382	-0.002864	0.004919	-0.002205	0.005823	-0.001144	-0.001378	0.005262	0.009773	-0.008846	-0.011935	0.00124	-0.003577
0.002718	0.000274	0.004211	0.003918	0.000663	0.006554	-0.00403	-0.000467	0.005962	0.012603	0.008045	0.001272	-0.004918	0.001434
-0.004255	0.005997	0.000972	-0.00679	0.005327	-0.00263	-0.00235	0.000124	-0.000718	0.00406	0.001006	0.003701	0.007878	-0.001918
0.003446	-0.000563	-0.002923	0.005553	-0.00251	0.006137	-0.001506	-0.00085	0.005002	0.008813	-0.007467	-0.011839	-0.000222	-0.004131
0.002489	0.000399	0.00443	0.003537	0.000748	0.006043	-0.004392	-0.000313	0.006418	0.012256	0.008273	0.00055	-0.005034	0.002854
-0.004417	0.005843	0.001215	-0.006449	0.005273	-0.002307	-0.002428	0.000509	-0.000661	0.004346	0.000952	0.002472	0.007189	-0.002045
0.00327	-0.000195	-0.002884	0.004117	-0.001395	0.005435	-0.000683	-0.0015	0.00572	0.009413	-0.009271	-0.010897	0.001697	-0.003978
0.002318	-7.8e-05	0.004358	0.003899	0.001103	0.00706	-0.003474	-0.000781	0.005048	0.012053	0.007347	0.002383	-0.005485	-0.001015
-0.004105	0.006031	0.000697	-0.006971	0.005503	-0.00244	-0.00174	0.000116	-0.000504	0.003552	0.001176	0.004003	0.008205	-0.002161
0.00275	-9.4e-05	-0.002446	0.003753	-0.000766	0.004937	-0.0003	-0.000874	0.005956	0.00911	-0.009429	-0.008728	0.00106	-0.005047
0.001845	-0.000343	0.004345	0.003596	0.001561	0.007317	-0.002881	-0.001146	0.003944	0.010866	0.006604	0.003558	-0.006143	-0.002952
-0.004086	0.005845	0.000518	-0.006787	0.005781	-0.001966	-0.000898	0.000484	-0.000132	0.003392	0.000939	0.004156	0.007966	-0.003181
0.00306	-0.000143	-0.002743	0.004132	-0.001461	0.005331	-0.000619	-0.001202	0.006006	0.008981	-0.0093	-0.010013	0.001245	-0.004237
0.001627	-0.000234	0.004671	0.003392	0.001641	0.006996	-0.00333	-0.001144	0.004198	0.01142	0.00698	0.003501	-0.005862	-0.002349
-0.004164	0.005851	0.000672	-0.006826	0.00558	-0.002084	-0.001079	0.000372	-0.000256	0.003235	0.001264	0.003984	0.008045	-0.002691
0.003544	-0.000426	-0.002934	0.004851	-0.002266	0.005716	-0.000893	-0.001442	0.005347	0.009416	-0.009021	-0.012096	0.001244	-0.003071
0.002126	0.000256	0.004725	0.003671	0.001034	0.006558	-0.003784	-0.000679	0.005578	0.012628	0.007896	0.00187	-0.005237	6.3e-05
-0.004233	0.005973	0.000946	-0.006888	0.005348	-0.002602	-0.002028	0.000199	-0.000658	0.003453	0.001029	0.003742	0.00816	-0.001614
0.004833	0.004106	-0.005301	0.004103	-0.00253	0.000848	-0.003076	-0.004054	0.001188	0.000838	-0.001513	0.005766	0.004959	0.001739
0.001591	-0.001364	0.004622	0.000551	0.005573	0.007272	-0.000976	-0.004557	0.002404	-0.006163	0.001927	-0.006498	0.010244	-0.003626
0.000861	0.00126	-0.007152	0.002103	0.002663	0.007052	0.01018	0.001257	0.000261	0.000184	0.001977	0.00666	-0.004646	0.000445
0.004457	-0.000599	-0.002821	0.004861	-0.002981	0.005575	0.00156	0.00024	0.004471	0.005964	-0.005802	-0.011151	0.002527	-0.001886
0.00138	-0.000109	0.007602	0.000467	0.001338	0.002588	-0.002906	0.002186	0.005185	0.009103	0.009246	-0.00321	-0.003973	0.01293
-0.00478	0.005486	0.001396	-0.005649	0.0049	-0.002258	-0.003708	-0.000539	-0.001081	0.003025	0.001223	0.003542	0.004421	-0.00201
0.004684	-0.000329	-0.003122	0.004998	-0.003158	0.00574	0.001362	-2e-05	0.004329	0.005702	-0.005465	-0.010295	0.001971	-0.000469
0.001512	0.00019	0.007446	0.000423	0.001306	0.002721	-0.001817	0.001424	0.003572	0.00807	0.00935	-0.00375	-0.004537	0.014676
-0.004831	0.005214	0.001612	-0.005714	0.005085	-0.00192	-0.00327	8.9e-05	-0.000482	0.003232	0.00152	0.002176	0.004909	-0.00201
0.00463	-0.000616	-0.002857	0.004716	-0.003144	0.005904	0.002696	6.5e-05	0.004446	0.005694	-0.005049	-0.01158	0.002583	-0.00044
0.000434	-0.000244	0.008234	-0.00107	0.00166	0.001622	-0.002091	0.001521	0.003175	0.007616	0.009552	-0.002861	-0.004243	0.014152
-0.004935	0.005165	0.001748	-0.005388	0.005003	-0.002086	-0.003536	-0.000158	-0.000959	0.00277	0.001257	0.002318	0.004551	-0.00178
0.004664	0.005517	0.002357	-0.006695	-0.003397	-0.000331	0.006255	0.00145	-0.006023	0.004585	-0.002412	-0.002714	0.000912	-0.003965
-0.006856	-0.000206	0.000724	0.004775	-0.002704	-0.005446	-0.000532	0.000308	0.002172	-0.005349	-0.005703	-0.000535	0.000238	0.003049
-0.004278	0.006516	-3e-05	0.008651	-0.001234	0.001358	-0.005777	-2e-05	0.000373	-0.002664	0.00152	-0.004232	-0.00414	0.001705
0.004677	0.005861	0.002553	-0.006519	-0.003306	-0.000295	0.005645	0.001908	-0.005794	0.004102	-0.002105	-0.002462	0.000372	-0.004422
-0.006839	-0.000234	0.000234	0.004817	-0.002877	-0.00557	-8.9e-05	0.000225	0.002234	-0.005028	-0.005808	-0.00019	0.000603	0.002469
-0.004172	0.006525	-0.00012	0.008886	-0.00131	0.001531	-0.005458	-6e-06	0.000612	-0.002685	0.001399	-0.003674	-0.004128	0.002113
0.004554	0.005567	0.002594	-0.006776	-0.00381	-0.000135	0.005745	0.001838	-0.005843	0.004497	-0.001899	-0.002501	0.000737	-0.004468
-0.006796	-0.000149	0.000421	0.004836	-0.002972	-0.00552	-0.00032	0.000503	0.002463	-0.005447	-0.005811	-9.8e-05	0.000401	0.002533
-0.004092	0.006612	-9.5e-05	0.008781	-0.001598	0.001352	-0.005839	-0.000167	0.000382	-0.002884	0.001331	-0.003656	-0.004393	0.001752
0.004933	0.004413	0.001082	-0.005412	-0.003025	-0.000426	0.007969	6e-06	-0.006564	0.005232	-0.00395	-0.005161	0.004346	-0.000573
-0.006932	-0.000272	0.003409	0.002536	-0.000482	-0.004862	4.3e-05	-0.00121	-0.001007	-0.003865	-0.006454	-0.003804	-0.001845	0.004693
-0.005189	0.006307	0.001336	0.006304	0.000824	0.000756	-0.004297	8.8e-05	0.00038	0.000106	0.002222	-0.008066	-0.004201	0.00087
0.004903	0.004105	0.001003	-0.005103	-0.002889	-0.000324	0.008322	-0.000378	-0.006741	0.005328	-0.003821	-0.006418	0.005014	0.000894
-0.006802	-0.000233	0.00394	0.001731	0.000109	-0.004646	0.000669	-0.001284	-0.001716	-0.003426	-0.006682	-0.00403	-0.002362	0.004405
-0.005307	0.006286	0.001647	0.00551	0.001292	0.000606	-0.003679	0.000134	0.000655	0.000731	0.002206	-0.008568	-0.00421	0.000361
0.00487	0.004907	0.001106	-0.004934	-0.002561	-0.000718	0.007832	-0.00017	-0.007026	0.00532	-0.003876	-0.005508	0.004158	0.000125
-0.006778	-0.000262	0.003335	0.002283	-0.000262	-0.004699	0.001027	-0.001802	-0.002137	-0.003365	-0.006644	-0.00401	-0.002246	0.003331
-0.005248	0.005941	0.001558	0.005916	0.001399	0.001165	-0.00279	0.000756	0.001289	0.000959	0.002058	-0.00815	-0.004814	0.00097
0.004815	0.003676	0.001061	-0.004923	-0.002725	-0.000377	0.008638	-0.0009	-0.006869	0.005433	-0.003653	-0.00794	0.005526	0.00254
-0.006642	-0.00021	0.004442	0.000774	0.000778	-0.004343	0.001216	-0.00127	-0.002336	-0.00282	-0.006848	-0.004213	-0.002698	0.004137
-0.005405	0.006261	0.00185	0.00471	0.001705	0.000432	-0.003239	0.000221	0.000829	0.001305	0.002272	-0.008977	-0.004032	-0.000258
0.004693	0.00453	0.001178	-0.004822	-0.002354	-0.000791	0.008376	-0.000815	-0.007499	0.005746	-0.003928	-0.006876	0.004681	0.00159
-0.006595	-0.000193	0.003944	0.001365	0.000409	-0.004334	0.00157	-0.001798	-0.002804	-0.002972	-0.00695	-0.004356	-0.002615	0.002928
-0.005327	0.005919	0.001782	0.005139	0.001803	0.000999	-0.002428	0.000719	0.001549	0.0015	0.002201	-0.008636	-0.004466	0.000513
0.00489	0.004341	0.002714	0.002358	0.004493	-0.00813	0.001445	0.007567	0.003222	-0.005092	0.003744	-0.002253	0.001184	-0.002652
-0.006182	0.001043	-0.006499	-0.004191	0.000954	-0.002104	0.001813	-0.00301	0.004449	0.002814	0.005717	0.000905	-0.003378	0.000825
0.003709	-0.008837	0.002678	0.001745	0.001292	-0.006985	-0.000377	0.000616	-0.002639	0.002087	2.4e-05	-0.001728	0.002728	-0.001339
0.005046	0.004369	0.002344	0.00259	0.004137	-0.008117	0.001271	0.007013	0.003708	-0.005158	0.004136	-0.00222	0.001508	-0.002666
-0.006163	0.001051	-0.006364	-0.004612	0.001482	-0.001939	0.001395	-0.00358	0.004316	0.002472	0.005526	0.000482	-0.003274	0.001604
0.003744	-0.008941	0.001915	0.001938	0.001305	-0.007056	-0.000516	0.000843	-0.002304	0.001564	0.000737	-0.002063	0.002378	-0.001623
0.004895	0.0041	0.002046	0.002968	0.004671	-0.008252	0.001151	0.007263	0.003541	-0.005145	0.004471	-0.002514	0.001821	-0.002305
-0.006016	0.001012	-0.00639	-0.004995	0.00147	-0.002045	0.001356	-0.003224	0.0045	0.002654	0.00561	0.000695	-0.003836	0.002021
0.003689	-0.009092	0.001743	0.001776	0.000923	-0.006945	-0.000686	0.000435	-0.002438	0.00168	0.000521	-0.002092	0.002188	-0.001616
0.00195	0.003017	0.003587	-0.006915	-0.010324	0.002119	-0.000248	0.006254	-0.004701	0.002529	0.003645	-0.000788	0.001395	-0.001113
-0.006369	0.000354	-0.001685	0.004463	-0.00451	-0.005535	0.001315	0.002937	0.001922	-0.004336	-0.005539	0.001479	0.000937	-0.003739
-0.002436	0.006779	0.000219	0.009552	-0.003778	0.001447	-0.003943	-0.000712	-0.000698	0.000103	-0.000708	0.004128	-0.003248	0.000664
0.002662	0.003872	0.003875	-0.007354	-0.009348	0.001676	0.000495	0.00521	-0.004753	0.002889	0.002706	-0.000582	0.000933	-0.002134
-0.006369	0.00031	-0.001572	0.004624	-0.004519	-0.005557	0.001124	0.002688	0.002118	-0.004467	-0.005857	0.001699	0.00087	-0.003369
-0.002691	0.006936	7.3e-05	0.009704	-0.003575	0.001775	-0.004422	-0.000497	-0.000722	-0.000946	-0.000597	0.002697	-0.003996	0.000865
0.002863	0.004105	0.003864	-0.007343	-0.008565	0.001511	0.000617	0.005582	-0.004783	0.003055	0.002974	-0.000903	0.000609	-0.002469
-0.006381	0.000369	-0.001768	0.004426	-0.004421	-0.005556	0.001592	0.002721	0.001936	-0.004357	-0.00572	0.001617	0.001233	-0.00363
-0.002446	0.006796	0.000153	0.009762	-0.003465	0.001566	-0.003754	-0.000703	-0.000694	-0.000144	-0.000901	0.004204	-0.003178	0.001091
0.00455	0.002057	0.000749	-0.004097	-0.003032	0.000243	0.008818	-0.002077	-0.005574	0.004742	-0.002643	-0.011577	0.006586	0.005916
-0.006035	-0.000434	0.005451	-0.002045	0.00244	-0.003692	0.001528	-0.000493	-0.002239	-0.001364	-0.005894	-0.004094	-0.00244	0.004816
-0.005322	0.006396	0.00233	0.002235	0.002349	-0.000144	-0.002779	-6.1e-05	0.000482	0.002146	0.002558	-0.009424	-0.002181	-0.00091
0.004513	0.001059	0.000282	-0.00292	-0.003552	0.000962	0.008476	-0.002651	-0.004422	0.003961	-0.002298	-0.012949	0.006654	0.007124
-0.005667	-0.00045	0.005875	-0.003345	0.003032	-0.003343	0.00158	6.4e-05	-0.002105	-0.000538	-0.005085	-0.003752	-0.002018	0.005522
-0.005352	0.006211	0.002589	0.001188	0.002763	-0.000323	-0.002625	0.000257	0.000596	0.002351	0.00253	-0.009364	-0.001196	-0.001249
0.004307	0.00184	0.000768	-0.003648	-0.002747	0.000168	0.008802	-0.00273	-0.004915	0.004833	-0.002678	-0.01268	0.006119	0.006284
-0.005604	-0.000418	0.005382	-0.002886	0.002884	-0.003029	0.001867	-0.000471	-0.003192	-0.000406	-0.005919	-0.004088	-0.002532	0.003651
-0.005122	0.006155	0.002516	0.0014	0.00278	-0.000114	-0.001792	0.000164	0.000979	0.002505	0.003078	-0.009858	-0.001489	0.000198
0.004456	0.000885	0.000125	-0.002079	-0.003559	0.001252	0.008334	-0.002945	-0.003471	0.004533	-0.002714	-0.013747	0.006102	0.006438
-0.005376	-0.00033	0.005991	-0.003751	0.003475	-0.003034	0.001444	-0.000172	-0.003614	0.000194	-0.004911	-0.003222	-0.002714	0.005404
-0.005421	0.005908	0.002749	9.9e-05	0.003529	-0.000135	-0.001945	0.000824	0.001042	0.002497	0.002626	-0.009873	-0.000552	-0.000381
0.003338	0.004655	0.003966	-0.007456	-0.007675	0.001034	0.001335	0.004723	-0.004907	0.003226	0.002318	-0.00077	0.000172	-0.002986
-0.006388	0.000322	-0.001667	0.004611	-0.00439	-0.00556	0.001423	0.002424	0.002072	-0.004471	-0.006024	0.001831	0.001159	-0.003148
-0.002698	0.006928	-2.3e-05	0.009851	-0.00329	0.00187	-0.004256	-0.000555	-0.000568	-0.001124	-0.00078	0.002832	-0.003773	0.001272
0.001966	0.00063	-0.004135	0.007507	0.009525	-0.005595	-0.001423	-0.0012	0.002424	-0.003528	0.007417	-0.003045	0.00419	0.003305
-0.000486	0.000381	-0.003893	-0.010623	0.005506	0.001418	-0.006731	0.001582	0.004449	-0.000237	-0.002827	0.001851	-0.007897	0.00901
0.003707	-0.007643	-0.005257	-0.000229	-0.002543	-0.005682	-0.002518	-0.001244	-0.000692	-0.001532	0.003817	-0.001299	-0.004229	-0.002445
0.001033	1.3e-05	-0.003911	0.007572	0.010712	-0.004982	-0.001201	-0.001564	0.002039	-0.002776	0.006009	-0.002784	0.003051	0.003459
-0.00027	0.000384	-0.003663	-0.010759	0.005115	0.001668	-0.006531	0.002095	0.004461	-0.000242	-0.003148	0.002153	-0.007896	0.009285
0.003747	-0.007533	-0.005248	-0.000569	-0.002949	-0.005306	-0.002381	-0.001171	-0.00075	-0.00158	0.003599	-0.001114	-0.004294	-0.00283
0.001303	4.4e-05	-0.003865	0.007531	0.010516	-0.005525	-0.001018	-0.000647	0.001793	-0.003194	0.005911	-0.00311	0.003342	0.00379
-0.000852	0.000543	-0.0043	-0.010909	0.005031	0.001157	-0.00612	0.00185	0.004185	-8.4e-05	-0.002013	0.002358	-0.008272	0.008603
0.003652	-0.007865	-0.004755	-0.000643	-0.002763	-0.005977	-0.002376	-0.001357	-0.001133	-0.001549	0.00287	-0.001713	-0.004079	-0.001791
0.003665	0.005199	0.003947	-0.00743	-0.006488	0.000512	0.00184	0.004429	-0.004808	0.003293	0.002197	-0.000888	-0.000616	-0.003328
-0.006412	0.000318	-0.001744	0.004561	-0.004252	-0.005562	0.001736	0.0022	0.002022	-0.004382	-0.006125	0.001878	0.001387	-0.003012
-0.002709	0.006889	1.7e-05	0.010006	-0.002928	0.002021	-0.004076	-0.000635	-0.000444	-0.001327	-0.000788	0.002892	-0.003689	0.001822
0.003691	0.005133	0.003881	-0.007398	-0.006644	0.000542	0.002074	0.004116	-0.005019	0.003445	0.001452	-0.001125	-0.000376	-0.003378
-0.006425	0.00028	-0.001579	0.004764	-0.004298	-0.005551	0.001298	0.002079	0.002197	-0.004463	-0.006207	0.001866	0.00121	-0.002477
-0.002894	0.006943	-0.000112	0.009877	-0.002981	0.001975	-0.004562	-0.000497	-0.000491	-0.00179	-0.000627	0.001734	-0.004071	0.001545
0.003927	0.0056	0.003872	-0.007273	-0.005564	0.000171	0.002445	0.003919	-0.004811	0.003398	0.001476	-0.001052	-0.001228	-0.003755
-0.006455	0.000271	-0.001707	0.004639	-0.00413	-0.005544	0.001802	0.00187	0.002081	-0.004299	-0.006224	0.001795	0.00149	-0.002508
-0.00287	0.006876	1.6e-05	0.010063	-0.002579	0.002161	-0.004091	-0.000595	-0.000344	-0.001776	-0.00063	0.002058	-0.00387	0.002297
0.004699	0.004468	-0.004957	0.005209	-0.001779	0.001769	-0.002195	-0.005533	0.000904	0.005151	-0.004331	0.003236	0.000739	0.002654
0.000819	0.000741	0.003681	0.004568	0.001037	0.008309	0.003929	-0.007185	-0.006494	-0.000454	0.00818	0.006587	-0.009605	-0.005207
-0.002389	0.003712	-0.004129	-0.000345	0.005263	0.007482	0.00945	0.003664	0.002251	6e-06	0.000368	0.00603	0.000273	-0.000667
0.004634	0.00421	-0.004896	0.005251	-0.001953	0.00223	-0.001846	-0.004915	0.000846	0.004797	-0.003374	0.003458	0.000388	0.00204
0.000799	0.001314	0.00427	0.004395	0.001459	0.007571	0.00412	-0.008776	-0.007413	0.000256	0.008068	0.005982	-0.009602	-0.005349
-0.002006	0.003216	-0.00398	0.000154	0.004735	0.007811	0.009286	0.004287	0.002877	0.000224	0.000486	0.005607	-0.000731	-0.000834
0.004764	0.004285	-0.004955	0.005243	-0.001813	0.002071	-0.002074	-0.005441	0.000921	0.005008	-0.003846	0.003242	0.000784	0.00215
0.001111	0.000841	0.003658	0.004551	0.001164	0.007775	0.003864	-0.007583	-0.006919	0.000687	0.00832	0.005416	-0.009785	-0.005641
-0.002398	0.003389	-0.003823	-0.000365	0.005011	0.007337	0.008783	0.004138	0.002634	0.000618	0.000494	0.005614	-0.00035	-0.000937
0.005171	0.0049	-0.003993	0.004343	-0.000961	0.001203	-0.001059	-0.004385	0.003563	-0.002428	0.002419	0.003216	0.008145	0.003551
0.000994	-0.000823	0.005542	0.000505	0.00751	0.008705	-0.002222	-0.00484	0.003331	-0.006923	0.00055	-0.005373	0.011034	-0.007445
0.002662	-0.000776	-0.008881	0.001545	0.003503	0.005957	0.007552	0.00195	-0.001361	-0.005706	-0.000164	0.000839	-0.002341	0.003038
0.005193	0.004894	-0.00403	0.004564	-0.000629	0.000886	-0.001039	-0.004809	0.003738	-0.002989	0.00309	0.002508	0.008748	0.003054
0.000828	-0.000747	0.004907	0.000199	0.00821	0.008456	-0.003714	-0.005068	0.002927	-0.006706	-0.001794	-0.00447	0.01069	-0.009103
0.002832	-0.001465	-0.009526	0.001394	0.003562	0.005066	0.005937	0.001567	-0.001615	-0.006046	-0.001125	-8.4e-05	-0.00265	0.002357
0.005231	0.005105	-0.004014	0.004255	-0.000804	0.000796	-0.001273	-0.003997	0.003636	-0.002542	0.002892	0.003482	0.008209	0.003416
0.000778	-0.000359	0.005354	4.8e-05	0.00831	0.008842	-0.002785	-0.005524	0.003321	-0.00701	-0.000138	-0.004492	0.01104	-0.007374
0.002979	-0.001003	-0.009193	0.001487	0.003756	0.005375	0.006643	0.001979	-0.000746	-0.005413	9.7e-05	0.00133	-0.002008	0.00281
0.005135	0.004597	-0.004198	0.004608	-0.000866	0.00128	-0.001185	-0.005445	0.003427	-0.002949	0.002588	0.002198	0.008693	0.002817
0.001077	-0.001313	0.004686	0.000728	0.007291	0.008414	-0.00439	-0.004679	0.002723	-0.006306	-0.001493	-0.004407	0.010371	-0.010921
0.002477	-0.00128	-0.009582	0.001396	0.003173	0.005677	0.005967	0.001621	-0.00256	-0.00657	-0.001703	-0.0004	-0.003089	0.002019
0.005131	0.004617	-0.004305	0.004723	-0.00063	0.000773	-0.001343	-0.005656	0.003671	-0.003412	0.003247	0.001679	0.009031	0.002515
0.000919	-0.000948	0.003968	-0.000203	0.007915	0.007894	-0.005958	-0.004519	0.002145	-0.006168	-0.004553	-0.003563	0.009449	-0.010773
0.002771	-0.001829	-0.010036	0.001023	0.003064	0.004547	0.004347	0.001201	-0.002647	-0.006767	-0.002505	-0.001051	-0.003624	0.001964
0.005122	0.005215	-0.004599	0.004094	-0.000926	-0.000728	-0.002058	-0.00386	0.003406	-0.003733	0.004777	0.001298	0.008453	0.00421
-0.000145	0.000317	0.003568	-0.002894	0.009441	0.007308	-0.00631	-0.005704	0.003221	-0.007869	-0.003497	-0.00388	0.009438	-0.00308
0.003665	-0.002329	-0.009664	0.001376	0.002699	0.003352	0.002916	0.001088	-0.000383	-0.004024	-0.000539	0.001281	-0.003661	0.001589
0.005019	0.004872	-0.004766	0.004182	-0.000791	-0.000925	-0.002594	-0.004163	0.003186	-0.004722	0.00547	0.000172	0.00867	0.004503
-0.000152	0.000497	0.002765	-0.003629	0.009208	0.006824	-0.007513	-0.004829	0.002726	-0.008466	-0.004562	-0.003742	0.008501	-0.001347
0.003755	-0.002636	-0.00963	0.001266	0.002315	0.002932	0.001776	0.000565	-0.000713	-0.004117	-0.000646	0.00071	-0.004043	0.00128
0.005037	0.005185	-0.004744	0.004017	-0.001173	-0.001184	-0.002569	-0.003755	0.002698	-0.004273	0.004814	0.000616	0.00842	0.004204
-0.00046	0.000616	0.003049	-0.003481	0.009329	0.00641	-0.006927	-0.005182	0.003165	-0.008235	-0.00303	-0.00341	0.00927	-0.001009
0.003789	-0.00231	-0.009388	0.001634	0.002409	0.002985	0.001974	0.000726	-0.000347	-0.002846	-0.000685	0.002025	-0.004083	0.000832
0.004006	-0.00092	-0.002103	0.004981	-0.002586	0.005704	0.001149	6.3e-05	0.005026	0.006739	-0.006653	-0.012004	0.002634	-0.004019
0.001747	-0.000484	0.00702	0.001484	0.000928	0.003405	-0.005277	0.003145	0.007893	0.011432	0.008832	-0.00214	-0.003184	0.008912
-0.004718	0.005608	0.000814	-0.005676	0.004623	-0.003119	-0.003695	-0.001226	-0.001953	0.002715	0.000476	0.005691	0.004664	-0.002067
0.004248	-0.000615	-0.002721	0.005023	-0.002882	0.005543	0.000682	0.000381	0.004753	0.006441	-0.006201	-0.010971	0.002048	-0.003317
0.002152	1.1e-05	0.00673	0.001771	0.000824	0.003462	-0.00397	0.002591	0.006847	0.010468	0.008994	-0.002909	-0.004191	0.010975
-0.004689	0.005573	0.001113	-0.005914	0.004861	-0.002648	-0.00355	-0.000929	-0.001413	0.003047	0.00111	0.004373	0.004862	-0.001888
0.004181	-0.000817	-0.002357	0.004894	-0.002682	0.005581	0.001703	0.00026	0.00465	0.006235	-0.006152	-0.011858	0.002939	-0.003134
0.001238	-0.000483	0.007643	0.000527	0.001257	0.002626	-0.004052	0.002901	0.006511	0.010078	0.009096	-0.002486	-0.003458	0.010864
-0.004736	0.005654	0.001176	-0.005608	0.004718	-0.0027	-0.003877	-0.001043	-0.001636	0.002649	0.00084	0.00469	0.004152	-0.001914
0.005025	0.006707	0.002452	-0.005437	-0.002448	-0.000908	0.004512	0.002049	-0.004998	0.003227	-0.001322	-0.001298	-0.001259	-0.00432
-0.007031	-0.000315	-0.000427	0.004225	-0.002569	-0.005438	0.001594	-0.000642	0.001359	-0.003922	-0.005976	-0.000247	0.001672	0.001666
-0.004273	0.006288	0.000256	0.009344	1.4e-05	0.002362	-0.003148	0.000609	0.001195	-0.002419	0.000776	-0.002954	-0.003787	0.003579
0.004976	0.006786	0.002621	-0.005535	-0.00239	-0.001122	0.004091	0.002245	-0.004672	0.003041	-0.00075	-0.001079	-0.001603	-0.00454
-0.006995	-0.000206	-0.000786	0.004309	-0.00272	-0.005311	0.002102	-0.000491	0.001588	-0.00377	-0.006006	0.000258	0.001833	0.001162
-0.004045	0.006283	0.000362	0.009756	1e-06	0.002517	-0.002669	0.000581	0.001175	-0.002498	0.000512	-0.001912	-0.003725	0.003903
0.005058	0.004763	-0.00458	0.004244	-0.000351	-0.000547	-0.002094	-0.004723	0.003593	-0.004657	0.005045	-0.000263	0.009262	0.004674
0.000191	-3.1e-05	0.003121	-0.003062	0.009189	0.007186	-0.006855	-0.004864	0.002267	-0.007819	-0.005559	-0.004914	0.009059	-0.003664
0.003492	-0.002742	-0.009811	0.000859	0.002681	0.003224	0.002539	0.000703	-0.001267	-0.005675	-0.001147	-0.000912	-0.003676	0.00203
0.004942	0.00457	-0.004792	0.004456	-0.000258	-0.000719	-0.002529	-0.004583	0.003053	-0.005573	0.005511	-0.000981	0.009061	0.004675
0.000165	0.000441	0.002304	-0.00376	0.009292	0.006984	-0.007869	-0.003936	0.00161	-0.008636	-0.006861	-0.004259	0.007631	-0.001547
0.003696	-0.003034	-0.009727	0.001015	0.002235	0.002768	0.001496	0.000331	-0.00142	-0.005482	-0.000998	-0.000945	-0.004065	0.001589
0.004062	0.005792	-0.000278	-0.002249	-0.002165	-0.002184	0.004538	-0.001076	-0.006954	0.005213	-0.00413	-0.001367	0.001566	0.00094
-0.005064	0.000297	0.003278	0.000498	0.00051	-0.00293	0.004044	-0.003322	-0.004843	-0.002375	-0.007	-0.004469	-0.00335	-0.002677
-0.003946	0.003546	0.002446	0.002322	0.002975	0.001959	0.002391	0.002628	0.003052	0.003218	0.001989	-0.006522	-0.004413	0.00155
0.003653	0.005345	-0.000698	-0.001526	-0.002066	-0.002084	0.003493	-0.001273	-0.005787	0.004987	-0.003779	-0.000119	0.001457	0.001323
-0.004669	0.000318	0.003522	0.000115	0.000827	-0.002435	0.004432	-0.003596	-0.00543	-0.002064	-0.0068	-0.004329	-0.003492	-0.003408
-0.003964	0.003178	0.002382	0.001487	0.003472	0.002121	0.003177	0.003118	0.003464	0.003246	0.001845	-0.006781	-0.00361	0.001334
0.003235	0.005328	-0.000687	-0.001485	-0.001604	-0.002046	0.002763	-0.000248	-0.004072	0.004204	-0.002635	0.001493	-0.000153	0.001221
-0.004185	0.000504	0.0026	0.000163	0.000376	-0.002287	0.00483	-0.003576	-0.004445	-0.002526	-0.006761	-0.003818	-0.003774	-0.005302
-0.003132	0.002521	0.002173	0.001746	0.002932	0.001915	0.003645	0.002717	0.00269	0.003526	0.001462	-0.004511	-0.003838	0.00169
0.004257	0.003914	-0.004356	0.005207	0.003325	-0.003581	-0.002556	-0.002382	0.003565	-0.006981	0.007955	-0.003862	0.007891	0.004704
-0.000194	0.00137	-0.001573	-0.008639	0.008186	0.003585	-0.008115	-0.000672	0.002117	-0.005659	-0.009946	-0.002901	-0.001403	0.008195
0.003905	-0.006636	-0.007673	-0.000286	-9e-05	-0.003756	-0.002433	-0.000526	-0.001071	-0.003885	0.0023	-0.0033	-0.004703	0.00086
0.004061	0.003366	-0.004221	0.00531	0.004346	-0.003855	-0.002432	-0.002672	0.003902	-0.006986	0.008418	-0.004468	0.007622	0.004881
-0.000153	0.000777	-0.001429	-0.009133	0.007695	0.003023	-0.007677	-0.000233	0.002274	-0.004664	-0.01006	-0.003055	-0.002475	0.009447
0.003738	-0.007	-0.007154	-0.00073	-0.000534	-0.004202	-0.002427	-0.000613	-0.000942	-0.003699	0.002522	-0.003655	-0.004668	0.000692
0.004216	0.003376	-0.004065	0.005362	0.004085	-0.004415	-0.002586	-0.001833	0.004093	-0.006014	0.009038	-0.003246	0.006908	0.004115
-0.000287	0.000976	-0.001931	-0.009352	0.007913	0.002947	-0.00803	-0.00044	0.003026	-0.004223	-0.007845	-0.001644	-0.003197	0.009522
0.003879	-0.007094	-0.006829	-0.000249	-0.00049	-0.004654	-0.002659	-0.000452	-0.000679	-0.002747	0.003476	-0.002566	-0.004606	0.000175
0.004638	0.003793	-0.001095	-0.001534	-0.003561	6.7e-05	0.006828	-0.003649	-0.006473	0.007736	-0.007952	-0.010008	0.00512	0.003928
-0.005319	-0.00028	0.005861	-0.001754	0.00285	-0.002329	0.002448	-0.00259	-0.006178	-9.1e-05	-0.00586	-0.003962	-0.003774	0.002174
-0.005716	0.00489	0.002739	-0.000424	0.00479	0.000992	0.000329	0.002876	0.003393	0.002602	0.00221	-0.010567	-0.00024	0.001271
0.00453	0.004795	-0.001639	-0.000652	-0.003476	-0.000324	0.005572	-0.004	-0.00706	0.007981	-0.007922	-0.005483	0.00447	0.002262
-0.005256	-8.4e-05	0.005452	-0.000784	0.00235	-0.002036	0.003577	-0.003655	-0.006973	-0.000596	-0.006415	-0.003445	-0.004106	0.000116
-0.005555	0.004292	0.002625	-8.9e-05	0.005003	0.001625	0.001696	0.003705	0.004431	0.002429	0.001857	-0.010665	-0.000612	0.001638
0.004416	0.004597	-0.000979	-0.001799	-0.003123	-0.00067	0.006631	-0.003284	-0.007542	0.007391	-0.006778	-0.006526	0.004816	0.00298
-0.005375	-9.5e-05	0.005252	-0.001184	0.002241	-0.002511	0.003289	-0.002841	-0.006078	-0.000894	-0.00665	-0.004277	-0.003467	0.000588
-0.005489	0.004663	0.002801	0.000524	0.004489	0.001365	0.001115	0.002997	0.003712	0.002851	0.002134	-0.010837	-0.001647	0.001759
0.003032	-0.00176	-0.001155	0.005765	-0.002277	0.006839	0.000394	-0.000338	0.007386	0.007774	-0.007597	-0.012523	0.000486	-0.005118
0.003452	-0.000563	0.00319	0.004342	-0.000478	0.004696	-0.00746	0.001921	0.010369	0.01353	0.007406	0.000437	-0.00108	0.00268
-0.004369	0.005448	0.000233	-0.00602	0.003902	-0.004287	-0.004693	-0.00077	-0.002462	0.00434	-0.000923	0.007233	0.005165	-0.003567
0.00332	-0.001604	-0.000906	0.005291	-0.002311	0.006632	0.000825	-0.00041	0.007193	0.007643	-0.00717	-0.013481	0.001448	-0.00511
0.002893	-0.00069	0.00423	0.003786	-3.3e-05	0.00449	-0.007494	0.002344	0.010873	0.013319	0.007754	0.000629	-0.000917	0.00373
-0.004636	0.005344	0.000401	-0.005516	0.003888	-0.003979	-0.004611	-0.000529	-0.002386	0.004109	-0.001273	0.007163	0.004258	-0.004191
0.002856	-0.001981	-0.00057	0.005109	-0.002237	0.006666	0.001562	0.000335	0.007863	0.006838	-0.007638	-0.014073	0.001687	-0.005256
0.003323	-0.000803	0.003089	0.004127	-0.000417	0.004266	-0.00785	0.002317	0.011222	0.01376	0.007166	0.001379	0.000315	0.002163
-0.004499	0.00546	0.000337	-0.005558	0.003851	-0.004104	-0.005482	-0.001136	-0.002061	0.005007	-0.000957	0.008324	0.004248	-0.004636
0.003983	0.002875	-0.003905	0.00554	0.005033	-0.004556	-0.002527	-0.002052	0.004299	-0.005837	0.009656	-0.003396	0.006699	0.003903
-0.000165	0.000518	-0.001678	-0.009659	0.007451	0.002387	-0.007724	2.2e-05	0.003337	-0.00321	-0.007397	-0.001283	-0.004148	0.010284
0.003762	-0.007204	-0.006469	-0.000581	-0.000894	-0.004847	-0.002628	-0.000531	-0.000433	-0.002601	0.003816	-0.002438	-0.004801	-0.000312
0.002546	-0.002162	-0.000836	0.005514	-0.002168	0.006839	0.001213	0.000177	0.007523	0.006848	-0.008087	-0.013557	0.00076	-0.004854
0.003802	-0.000626	0.002286	0.004449	-0.0008	0.00432	-0.007811	0.001709	0.010478	0.01346	0.006842	0.000765	2.2e-05	0.001764
-0.004206	0.005607	0.000104	-0.005986	0.003894	-0.004447	-0.005647	-0.00139	-0.001924	0.005331	-0.000577	0.00884	0.005083	-0.004206
0.002029	-0.002533	-0.00028	0.004514	-0.002115	0.006825	0.002497	0.000599	0.006953	0.005104	-0.008875	-0.015449	0.00222	-0.002696
0.003969	-0.000522	0.001495	0.004386	-0.001114	0.003702	-0.008113	0.00115	0.010409	0.013205	0.00656	0.001116	0.001028	0.001217
-0.003958	0.005759	-0.000105	-0.005612	0.003824	-0.004589	-0.006586	-0.001853	-0.001255	0.006433	-0.000367	0.010166	0.004552	-0.005228
0.002261	-0.002266	-0.00119	0.005633	-0.00192	0.006801	0.000907	6e-05	0.006594	0.007056	-0.00894	-0.013605	0.00034	-0.003916
0.004131	-0.000389	0.001673	0.004429	-0.001122	0.004133	-0.007738	0.001258	0.009714	0.012961	0.006634	0.000172	8e-05	0.001925
-0.003961	0.005808	-4.3e-05	-0.006202	0.003872	-0.004572	-0.005815	-0.001586	-0.00155	0.005589	-3.2e-05	0.009132	0.00565	-0.004092
0.003328	-0.000532	-0.002807	0.004952	-0.002432	0.005719	-0.002277	-0.001213	0.005727	0.010188	-0.007614	-0.01127	0.001636	-0.003943
0.004163	0.000647	0.002444	0.00436	-0.000385	0.00548	-0.005735	0.00035	0.007227	0.013116	0.008057	-0.001062	-0.003183	0.003627
-0.004198	0.006154	0.000363	-0.006652	0.004767	-0.003394	-0.004323	-0.000598	-0.000904	0.004844	0.001034	0.005535	0.007061	-0.002622
0.003258	-0.000303	-0.002703	0.004597	-0.002143	0.005591	-0.002436	-0.001773	0.005683	0.010532	-0.008124	-0.01124	0.001908	-0.00412
0.004027	0.000631	0.002694	0.004489	-0.000214	0.006102	-0.005217	-1.2e-05	0.006777	0.013037	0.007698	-0.000841	-0.003789	0.002915
-0.004097	0.00624	0.000436	-0.006737	0.005036	-0.003119	-0.004003	-0.000473	-0.000704	0.005048	0.00107	0.005158	0.007348	-0.002637
0.003571	-0.00029	-0.00308	0.005112	-0.002438	0.00579	-0.002576	-0.0014	0.005462	0.010291	-0.00772	-0.010665	0.001151	-0.004116
0.003778	0.000872	0.003105	0.003962	0.000203	0.005771	-0.005118	0.000109	0.006713	0.012976	0.00839	-0.001147	-0.004196	0.004915
-0.004279	0.006127	0.000625	-0.00653	0.005081	-0.002854	-0.003975	-0.000178	-0.000537	0.004955	0.001209	0.004346	0.006965	-0.002328
0.002985	-0.000495	-0.00237	0.004357	-0.002087	0.005545	-0.00197	-0.001782	0.005827	0.010193	-0.008142	-0.011832	0.002351	-0.003803
0.004317	0.000524	0.002165	0.004681	-0.000595	0.00596	-0.005323	0.000101	0.006835	0.01286	0.007355	-0.000945	-0.003306	0.002202
-0.00398	0.006278	0.00027	-0.006816	0.004909	-0.003322	-0.004138	-0.000671	-0.000698	0.005235	0.001032	0.005827	0.007457	-0.002774
0.004663	0.003613	-0.00209	0.000712	-0.004204	0.001909	0.004401	-0.005023	-0.003348	0.008331	-0.010573	-0.009016	0.0034	0.001031
-0.004502	-0.000467	0.00672	-0.000946	0.003254	-0.000953	0.001673	-0.004695	-0.00721	0.00094	-0.004138	-0.003352	-0.006839	0.002824
-0.005711	0.004499	0.002373	-0.001865	0.005285	0.000935	0.000412	0.003702	0.00425	0.001359	0.002484	-0.009736	0.002408	0.001039
0.004713	0.003751	-0.001858	7.3e-05	-0.00404	0.001164	0.00509	-0.004744	-0.004447	0.008368	-0.009697	-0.009535	0.004123	0.002077
-0.004894	-0.000338	0.006413	-0.001307	0.003117	-0.001569	0.001959	-0.003985	-0.007029	0.000762	-0.004781	-0.003415	-0.005567	0.002527
-0.005735	0.00454	0.002501	-0.001449	0.005269	0.001027	0.000514	0.003546	0.004089	0.001737	0.002385	-0.010107	0.001633	0.001057
0.004777	0.002992	-0.001506	0.000247	-0.004258	0.001752	0.005328	-0.004659	-0.00334	0.007602	-0.009041	-0.011655	0.004407	0.002519
-0.004681	-0.000298	0.006678	-0.002127	0.00338	-0.001972	0.001134	-0.003539	-0.00681	0.001163	-0.003486	-0.003274	-0.005517	0.004576
-0.005701	0.004567	0.002575	-0.001892	0.005162	0.000621	-0.000306	0.002977	0.003741	0.001739	0.002836	-0.009933	0.0021	0.001062
0.002752	-0.000903	-0.002422	0.004637	-0.00229	0.005613	-0.001351	-0.001043	0.005726	0.009739	-0.00802	-0.011902	0.002301	-0.003096
0.004473	0.000336	0.001685	0.004702	-0.000946	0.005442	-0.005847	0.000393	0.007498	0.012699	0.007321	-0.001083	-0.002367	0.002219
-0.004	0.006228	0.000124	-0.006704	0.004594	-0.003633	-0.00456	-0.000934	-0.000997	0.005152	0.000966	0.006594	0.007179	-0.002896
0.002551	-0.000968	-0.002089	0.004051	-0.002054	0.005468	-0.000979	-0.001383	0.005835	0.009353	-0.008516	-0.011999	0.003027	-0.002861
0.004558	0.000361	0.001522	0.004794	-0.00091	0.005755	-0.005254	0.000248	0.006625	0.012318	0.007013	-0.000803	-0.002811	0.001547
-0.00386	0.006317	8.8e-05	-0.006781	0.004782	-0.003458	-0.004263	-0.000849	-0.000763	0.005391	0.000978	0.006559	0.007558	-0.00286
0.005136	-0.000471	-0.002358	0.002472	-0.0041	0.004278	0.004801	-0.001906	0.001345	0.004253	-0.002171	-0.012887	0.002747	0.003383
-0.002546	-0.000522	0.008022	-0.003655	0.002926	-0.001248	-0.000353	0.000224	-0.003805	0.002917	0.004762	-0.003822	-0.005293	0.013482
-0.005502	0.004361	0.002732	-0.00391	0.004791	-0.000537	-0.001196	0.001861	0.000726	0.001361	0.002348	-0.005272	0.004038	-0.00016
0.004886	-0.0007	-0.002449	0.002512	-0.004083	0.004208	0.004511	-0.001974	0.001847	0.004425	-0.002596	-0.013072	0.003135	0.002628
-0.002339	-0.000889	0.008464	-0.003547	0.002471	-0.000855	-0.000297	0.000805	-0.002866	0.002785	0.005595	-0.004286	-0.004992	0.013774
-0.005423	0.004261	0.002686	-0.004229	0.004516	-0.001049	-0.001464	0.001607	-5.7e-05	0.000759	0.001896	-0.003772	0.004226	-0.000301
0.005001	-0.000556	-0.002753	0.003527	-0.004	0.00491	0.004262	-0.001555	0.002652	0.005087	-0.003115	-0.012164	0.002371	0.002085
-0.001812	-0.000741	0.0086	-0.003111	0.002186	-0.000311	-0.000631	0.000455	-0.002347	0.003239	0.007295	-0.004331	-0.00545	0.014283
-0.005294	0.004389	0.002585	-0.004709	0.004832	-0.001146	-0.001453	0.001393	0.000196	0.001323	0.001903	-0.00276	0.004813	-0.00044
0.001711	-0.00259	-0.000467	0.004339	-0.001904	0.006873	0.001956	0.000317	0.006264	0.005282	-0.009352	-0.015063	0.00253	-0.001652
0.004158	-0.000221	0.000977	0.004315	-0.001511	0.003334	-0.008083	0.000666	0.00973	0.012633	0.006439	0.000736	0.000957	0.001215
-0.003713	0.005907	-0.000283	-0.005718	0.003706	-0.004718	-0.006528	-0.00202	-0.001163	0.006534	7.9e-05	0.010288	0.004803	-0.004939
8.4e-05	0.000992	0.003365	-0.005727	-0.013475	0.002792	-0.002048	0.004083	-0.00231	0.001086	0.003738	-0.000548	0.002189	0.001241
-0.006366	0.000241	-0.000522	0.004977	-0.004694	-0.005597	-0.000251	0.003003	0.002292	-0.004764	-0.005664	0.001786	-7.9e-05	-0.002593
-0.003164	0.007013	0.000257	0.008848	-0.003949	0.001859	-0.005779	-0.000161	-0.000925	-0.002642	0.000223	-0.000416	-0.005391	-0.00059
0.001983	0.00314	0.003728	-0.0071	-0.011173	0.002102	0.000576	0.003985	-0.003846	0.002384	0.002653	-0.001348	0.00166	-0.001177
-0.00638	0.000231	-0.00074	0.00503	-0.004565	-0.005642	0	0.00268	0.002312	-0.004741	-0.005838	0.001837	0.000116	-0.002488
-0.00317	0.006985	1.8e-05	0.009072	-0.003653	0.00177	-0.005722	-0.00019	-0.000889	-0.002464	9.9e-05	-0.000207	-0.005299	-0.000239
0.001226	0.002376	0.003621	-0.00663	-0.012222	0.002527	-0.000699	0.00428	-0.003405	0.001901	0.003311	-0.000633	0.001965	-0.000251
-0.006363	0.00021	-0.000895	0.0049	-0.004617	-0.005621	0.000185	0.002881	0.002336	-0.004619	-0.005746	0.001838	0.000187	-0.002977
-0.003017	0.006986	0.000129	0.009192	-0.003866	0.00193	-0.005492	-0.000232	-0.000933	-0.002208	4.3e-05	0.000321	-0.005169	-0.000219
0.003433	0.004896	0.003963	-0.007402	-0.007072	0.000922	0.001243	0.005088	-0.004607	0.003142	0.002593	-0.000954	-0.000266	-0.003208
-0.0064	0.000371	-0.001846	0.004369	-0.004293	-0.00557	0.001934	0.002468	0.001912	-0.004312	-0.00585	0.001739	0.001509	-0.00354
-0.002461	0.006816	0.00019	0.009981	-0.003101	0.001766	-0.003551	-0.000724	-0.000551	-0.00041	-0.001013	0.004201	-0.00317	0.001585
0.004776	-0.000544	-0.00291	0.004675	-0.003518	0.005903	0.003432	-0.00027	0.004089	0.005776	-0.004282	-0.011626	0.002052	0.000646
-0.000363	-0.000382	0.008566	-0.001986	0.001705	0.000947	-0.001454	0.000883	0.000627	0.005795	0.009471	-0.003322	-0.005004	0.014954
-0.005028	0.004817	0.002077	-0.005295	0.005056	-0.001775	-0.002773	0.000407	-0.000587	0.002237	0.001624	0.000483	0.005008	-0.000994
0.004762	-0.000761	-0.002788	0.004161	-0.00368	0.0056	0.004025	-0.00067	0.003788	0.005616	-0.003808	-0.012161	0.002374	0.000975
-0.001129	-0.000785	0.008714	-0.002859	0.001716	6.6e-05	-0.00096	0.00088	-0.000176	0.004362	0.008528	-0.003502	-0.004345	0.014211
-0.005131	0.004598	0.002328	-0.005134	0.004884	-0.00174	-0.002381	0.000671	-0.000572	0.001699	0.001595	-0.000337	0.004893	-0.000927
0.004448	-0.000911	-0.002556	0.004294	-0.003051	0.005806	0.003474	-8.4e-05	0.004341	0.005642	-0.004617	-0.012209	0.00323	-0.000727
-0.000542	-0.000767	0.008417	-0.002399	0.001657	0.000481	-0.001853	0.001541	0.002686	0.006365	0.008863	-0.002073	-0.003057	0.012928
-0.005011	0.005048	0.001973	-0.005208	0.004793	-0.002302	-0.003478	-0.000127	-0.001175	0.002306	0.000857	0.002195	0.004328	-0.002008
0.005074	0.007052	0.001289	-0.004232	-0.001835	-0.001533	0.004914	0.000401	-0.005796	0.003537	-0.002733	-0.002946	0.000731	-0.001504
-0.006933	-0.000371	0.001243	0.003748	-0.00138	-0.00479	0.002538	-0.003036	-0.002026	-0.002798	-0.006484	-0.002316	-0.000241	0.002038
-0.004908	0.005072	0.001214	0.007173	0.002081	0.002528	0.000219	0.002408	0.002488	0.000441	0.001226	-0.005665	-0.00481	0.002389
0.004625	0.002895	-0.001852	0.001098	-0.004333	0.002597	0.005032	-0.004518	-0.002375	0.007641	-0.010016	-0.010178	0.003662	0.001109
-0.00423	-0.000395	0.006923	-0.001827	0.003375	-0.001512	0.000963	-0.004093	-0.007116	0.001455	-0.002807	-0.003145	-0.006644	0.005099
-0.005635	0.004525	0.002454	-0.002306	0.005191	0.000577	-0.000155	0.00325	0.003901	0.001548	0.002842	-0.009416	0.002803	0.001025
0.00493	0.002276	-0.001694	0.001071	-0.004335	0.002812	0.005512	-0.004455	-0.002266	0.007111	-0.008441	-0.011437	0.003919	0.002185
-0.00418	-0.000342	0.006791	-0.002763	0.003403	-0.002154	0.000512	-0.003294	-0.006768	0.001789	-0.001842	-0.002872	-0.00579	0.006439
-0.005514	0.004652	0.002539	-0.002373	0.005163	0.00046	-0.000731	0.002725	0.003441	0.002012	0.003172	-0.009546	0.002406	0.001002
0.004964	0.002178	-0.001171	6e-06	-0.004219	0.001885	0.006083	-0.004232	-0.003427	0.006976	-0.007287	-0.013305	0.004419	0.00363
-0.004725	-0.000195	0.006576	-0.002958	0.003486	-0.002561	0.000823	-0.00251	-0.006199	0.001214	-0.003089	-0.002743	-0.004458	0.005409
-0.005637	0.004806	0.002659	-0.001759	0.005024	0.000473	-0.000953	0.002392	0.002995	0.002189	0.002798	-0.009979	0.001473	0.000799
0.001031	-0.000173	-0.003685	0.007453	0.010834	-0.005624	-0.000887	0.000104	0.00106	-0.002966	0.005557	-0.00311	0.002924	0.004108
-0.001459	0.000654	-0.004729	-0.010982	0.004657	0.000731	-0.005359	0.001754	0.003831	0.000303	-0.000996	0.00252	-0.008687	0.008216
0.003553	-0.008176	-0.004098	-0.000703	-0.002686	-0.006345	-0.002286	-0.001451	-0.001548	-0.001411	0.002134	-0.002154	-0.003772	-0.001132
8.6e-05	-0.000779	-0.003558	0.007288	0.011714	-0.004591	-0.000489	-0.000177	0.000733	-0.002227	0.004081	-0.002662	0.001902	0.003982
-0.001036	0.000621	-0.00443	-0.011176	0.004394	0.001155	-0.005653	0.00237	0.003899	0.000326	-0.001608	0.00264	-0.008634	0.008198
0.003623	-0.007987	-0.00431	-0.001072	-0.003223	-0.005922	-0.002261	-0.0014	-0.001373	-0.001284	0.00222	-0.001735	-0.004034	-0.001528
7.3e-05	-0.000775	-0.003552	0.007263	0.011689	-0.004733	-0.000406	0.000488	0.000382	-0.002178	0.004049	-0.002571	0.001931	0.004432
-0.001649	0.000725	-0.004786	-0.011086	0.004174	0.000745	-0.004973	0.002188	0.003575	0.000659	-0.000672	0.002691	-0.008839	0.007993
0.003541	-0.008269	-0.003723	-0.000958	-0.003064	-0.006246	-0.002239	-0.001468	-0.00165	-0.001166	0.00172	-0.002164	-0.003639	-0.001009
0.005109	0.003074	-0.004321	0.005412	-0.001842	0.002904	-0.001592	-0.004822	3.4e-05	0.005196	-0.002606	0.002599	0.002294	0.002328
0.000991	0.001879	0.006326	0.001577	0.000867	0.003655	0.003738	-0.008728	-0.0083	0.000873	0.008047	0.000246	-0.012793	-9.9e-05
-0.001485	0.003155	-0.002126	-0.001102	0.003851	0.007139	0.0074	0.002187	0.003348	0.004276	0.001545	0.005859	0.000219	-0.001188
0.004912	0.003539	-0.00462	0.005108	-0.001661	0.002716	-0.002186	-0.005188	0.000302	0.005752	-0.003058	0.003427	0.001946	0.001807
0.000413	0.001687	0.006308	0.001726	0.001181	0.003891	0.003896	-0.009469	-0.008759	0.000323	0.007799	0.000885	-0.012718	-0.001882
-0.00179	0.003019	-0.002574	-0.001082	0.004526	0.007569	0.008107	0.00268	0.003239	0.00282	0.001022	0.006641	-0.0002	-0.000937
0.004847	0.00381	-0.004558	0.005356	-0.001698	0.002399	-0.002203	-0.005098	0.000436	0.005593	-0.003161	0.003174	0.001658	0.001604
0.000637	0.001697	0.006139	0.00235	0.001358	0.00462	0.004001	-0.009861	-0.008991	0.000405	0.007863	0.001948	-0.01119	-0.002851
-0.001707	0.002895	-0.002782	-0.000629	0.004446	0.007828	0.008443	0.003508	0.003599	0.001737	0.001208	0.005862	-0.000364	-0.000746
0.004778	0.005537	0.00216	-0.006438	-0.003155	-0.000408	0.006577	0.001113	-0.005981	0.004592	-0.002871	-0.002858	0.001064	-0.003631
-0.006926	-0.000252	0.000889	0.004658	-0.00246	-0.005343	-0.000516	1.1e-05	0.001802	-0.00526	-0.005706	-0.000961	0.000232	0.003191
-0.004442	0.006408	7.9e-05	0.008538	-0.0009	0.001385	-0.005612	0.000133	0.000469	-0.002271	0.001585	-0.004755	-0.003947	0.001757
0.004811	0.005845	0.002317	-0.006301	-0.003072	-0.000415	0.006021	0.001464	-0.005778	0.004179	-0.002544	-0.002586	0.000406	-0.003901
-0.006904	-0.000307	0.000497	0.004696	-0.002634	-0.005518	-0.000171	-4.7e-05	0.001903	-0.004956	-0.005812	-0.000631	0.000514	0.002863
-0.004372	0.006416	-1.6e-05	0.00874	-0.000892	0.001549	-0.005303	0.000118	0.000662	-0.002328	0.001622	-0.004332	-0.003882	0.00201
0.004848	0.005438	0.001932	-0.006217	-0.003111	-0.000471	0.006909	0.000845	-0.006081	0.004796	-0.003181	-0.003041	0.001513	-0.003124
-0.007	-0.000279	0.001239	0.004403	-0.002156	-0.005236	-0.000549	-0.000226	0.001326	-0.005233	-0.005717	-0.001557	2.7e-05	0.003598
-0.004598	0.00635	0.000254	0.00826	-0.000547	0.001345	-0.00554	0.000196	0.000552	-0.001944	0.001791	-0.005424	-0.003904	0.001778
0.005003	0.005807	0.001718	-0.005558	-0.002967	-0.000506	0.006593	0.000936	-0.005936	0.004454	-0.003358	-0.00262	0.001176	-0.003005
-0.007065	-0.000361	0.001291	0.004068	-0.001827	-0.005405	3.6e-05	-0.000792	0.000632	-0.004682	-0.005798	-0.002125	0.000241	0.003645
-0.004797	0.006189	0.000452	0.008111	5e-05	0.001402	-0.004744	0.000414	0.000884	-0.001463	0.001842	-0.005977	-0.003799	0.002053
0.004912	0.005841	0.002016	-0.00595	-0.002978	-0.000466	0.006362	0.001174	-0.005813	0.004326	-0.00299	-0.002585	0.000664	-0.003461
-0.007004	-0.000334	0.000817	0.004404	-0.002274	-0.005436	-9e-05	-0.000395	0.001319	-0.004878	-0.005799	-0.001293	0.000487	0.003138
-0.004572	0.006292	0.000195	0.008508	-0.000439	0.001501	-0.005118	0.000282	0.000766	-0.001921	0.001698	-0.005038	-0.003795	0.001995
0.004923	0.005359	0.001624	-0.005849	-0.003097	-0.000522	0.007121	0.000677	-0.006189	0.004822	-0.003617	-0.003266	0.001991	-0.002645
-0.007051	-0.000335	0.00175	0.003982	-0.00167	-0.005188	-0.000416	-0.000693	0.000567	-0.004961	-0.00588	-0.002436	-0.000296	0.004172
-0.004822	0.006302	0.000513	0.007785	-4.1e-05	0.001263	-0.005146	0.000373	0.000601	-0.001454	0.002038	-0.006377	-0.003952	0.001649
0.002558	0.000939	-0.00379	0.007243	0.008756	-0.006724	-0.001265	0.000152	0.001955	-0.004021	0.007324	-0.004099	0.004279	0.003607
-0.001668	0.000575	-0.00469	-0.010692	0.005349	0.00054	-0.005651	0.00071	0.004037	-2e-06	-0.000911	0.001884	-0.008007	0.008541
0.00359	-0.008073	-0.004435	6e-06	-0.002076	-0.006745	-0.002442	-0.001537	-0.001475	-0.001346	0.002541	-0.002407	-0.003425	-0.001165
0.0023	0.000822	-0.004014	0.007392	0.009096	-0.00622	-0.001379	-0.000514	0.002252	-0.003852	0.007425	-0.003489	0.004301	0.003416
-0.001023	0.000484	-0.00439	-0.010696	0.00546	0.000983	-0.006298	0.001192	0.004221	-0.000211	-0.0019	0.001838	-0.007958	0.008761
0.003659	-0.007858	-0.00489	-0.00015	-0.002299	-0.006292	-0.002517	-0.001393	-0.001069	-0.001466	0.003225	-0.001858	-0.003878	-0.001667
0.001837	0.000418	-0.003861	0.007428	0.009833	-0.006194	-0.001132	-5.4e-05	0.001624	-0.003579	0.006502	-0.003737	0.00365	0.003767
-0.001369	0.00058	-0.004651	-0.010827	0.005074	0.000705	-0.005686	0.001399	0.00404	6.4e-05	-0.001193	0.002212	-0.008326	0.008479
0.003589	-0.008039	-0.004456	-0.000383	-0.002392	-0.006471	-0.002376	-0.001461	-0.0014	-0.001486	0.002567	-0.002121	-0.003754	-0.00132
0.004987	0.005222	0.001354	-0.00546	-0.003047	-0.000554	0.007193	0.000549	-0.006356	0.004912	-0.003851	-0.00358	0.002692	-0.002129
-0.007041	-0.00035	0.002362	0.003518	-0.001195	-0.005093	-0.000106	-0.001187	-0.000273	-0.004425	-0.006139	-0.003197	-0.00081	0.004481
-0.005018	0.006228	0.000886	0.007228	0.000495	0.001158	-0.004624	0.000475	0.000588	-0.000723	0.002165	-0.007295	-0.004186	0.001486
0.005039	0.005644	0.001187	-0.004979	-0.002733	-0.000693	0.006776	0.000504	-0.006482	0.004716	-0.003678	-0.003455	0.002546	-0.001801
-0.006995	-0.000378	0.002302	0.003388	-0.001063	-0.005086	0.00068	-0.001754	-0.001093	-0.00394	-0.006178	-0.003384	-0.000996	0.00387
-0.005116	0.00599	0.001137	0.007031	0.000998	0.001425	-0.003422	0.000799	0.001087	-6e-06	0.00208	-0.007403	-0.00452	0.001604
0.005046	0.005745	0.001398	-0.005226	-0.00294	-0.000556	0.006664	0.000725	-0.006178	0.004532	-0.003601	-0.002909	0.001751	-0.002599
-0.007065	-0.000379	0.00181	0.003716	-0.001407	-0.005301	0.000287	-0.001307	-0.000172	-0.004383	-0.005932	-0.003002	-0.000318	0.003955
-0.005007	0.006098	0.000786	0.007566	0.000565	0.001369	-0.004188	0.000551	0.000955	-0.000769	0.00203	-0.00689	-0.004059	0.001965
0.004983	0.005026	0.001101	-0.005186	-0.002875	-0.000565	0.007413	0.000309	-0.006572	0.005041	-0.003893	-0.004317	0.003575	-0.001193
-0.006958	-0.000322	0.002869	0.002994	-0.00078	-0.004972	0.000336	-0.001536	-0.001148	-0.003845	-0.006362	-0.00366	-0.001528	0.004121
-0.005157	0.006144	0.001226	0.006637	0.000906	0.001107	-0.003817	0.000555	0.000748	0.000111	0.002061	-0.007843	-0.004513	0.001264
0.003968	0.003856	-0.005009	0.004916	-0.001159	0.001815	-0.001838	-0.005558	0.002142	0.004698	-0.007355	0.002631	-0.000119	0.000392
0.000622	-0.001814	0.003595	0.004705	0.001864	0.009021	0.001577	-0.004718	-0.004546	-0.000955	0.007099	0.007324	-0.007552	-0.011146
-0.001701	0.004727	-0.004742	-0.002356	0.005308	0.005263	0.008368	0.001878	0.000555	0.001514	-1.4e-05	0.004787	0.003105	0.002732
0.003856	0.003345	-0.004796	0.004721	-0.001072	0.002236	-0.001559	-0.005367	0.002538	0.005306	-0.007749	0.001328	-0.000493	0.000146
0.000696	-0.001204	0.003396	0.005201	0.001164	0.009217	0.001192	-0.003316	-0.003885	0.000913	0.006694	0.006849	-0.00712	-0.010977
-0.002325	0.004806	-0.003903	-0.003131	0.005677	0.004552	0.007464	0.001321	0.001564	0.001658	-0.000255	0.004568	0.004261	0.002433
0.003516	0.003639	-0.004673	0.004474	-0.000943	0.001773	-0.001371	-0.005346	0.002459	0.005065	-0.008013	0.00156	-0.000959	9.5e-05
0.000555	-0.001459	0.003287	0.00481	0.001562	0.008762	0.000892	-0.002908	-0.004197	0.000398	0.006012	0.005876	-0.00619	-0.011764
-0.001639	0.004574	-0.004443	-0.002527	0.004884	0.004592	0.007336	0.00107	0.000821	0.002146	0.000656	0.004711	0.003183	0.003726
0.00157	-0.002429	-0.000967	0.004536	-0.001734	0.006512	0.000933	-0.000364	0.005498	0.005991	-0.00998	-0.014503	0.002183	-0.001305
0.004338	-0.000111	0.000815	0.004189	-0.00161	0.003484	-0.007738	0.00069	0.009109	0.012101	0.006307	0.000154	0.000571	0.001337
-0.003637	0.006026	-0.000328	-0.005987	0.003715	-0.004578	-0.006188	-0.001828	-0.001133	0.006396	0.000639	0.009987	0.005358	-0.004309
0.001233	-0.002261	-0.000541	0.003702	-0.001662	0.006318	0.000492	-0.001126	0.005118	0.005818	-0.009155	-0.014315	0.003207	-9.4e-05
0.004357	-8.4e-05	0.000589	0.004054	-0.001731	0.003127	-0.007696	0.000472	0.008995	0.011652	0.006217	0.000158	0.000906	0.000942
-0.003497	0.00604	-0.000446	-0.005869	0.00366	-0.004611	-0.006179	-0.001867	-0.001202	0.00637	0.000779	0.010394	0.005019	-0.004194
0.001344	-0.002144	-0.001167	0.004213	-0.001804	0.006044	0.000225	-0.000606	0.00483	0.006071	-0.010223	-0.014077	0.002492	-0.001209
0.004496	-4e-05	0.000551	0.00413	-0.001625	0.003599	-0.007424	0.000776	0.008706	0.011524	0.006065	-0.000252	0.000187	0.001054
-0.003584	0.006158	-0.00033	-0.006081	0.003807	-0.004393	-0.005933	-0.001711	-0.00108	0.00638	0.001052	0.009839	0.005619	-0.003851
0.002416	0.003525	0.003576	-0.007052	-0.009098	0.001806	-3.5e-05	0.006587	-0.004704	0.002707	0.003275	-0.001341	0.001099	-0.001632
-0.006383	0.000386	-0.00187	0.00428	-0.004407	-0.005526	0.001749	0.00292	0.001729	-0.004229	-0.005394	0.001422	0.001293	-0.003937
-0.002151	0.006543	0.000285	0.009435	-0.003541	0.001099	-0.003228	-0.000884	-0.000601	0.001127	-0.000713	0.005686	-0.002461	0.000851
0.001471	0.002317	0.002967	-0.006235	-0.010366	0.002309	-0.000827	0.007693	-0.004502	0.001949	0.003765	-0.001033	0.001551	-0.000708
-0.006371	0.000387	-0.001889	0.004247	-0.004473	-0.005479	0.00168	0.003069	0.001637	-0.004209	-0.005198	0.001346	0.001202	-0.004082
-0.001976	0.006371	0.000296	0.009014	-0.003637	0.000751	-0.00306	-0.000993	-0.000621	0.00191	-0.000704	0.006458	-0.002167	0.000279
-0.000351	-0.000488	0.003558	-0.004052	-0.005298	0.000851	-0.001057	-0.004193	0.002483	-0.003263	0.00261	-0.003749	0.005873	0.003155
-0.003249	-0.003749	0.004945	1e-05	0.001638	0.000441	-0.003175	0.004725	0.010225	0.007366	-0.002577	-0.002823	0.000315	0.001161
-0.005188	0.003858	0.002116	-0.000157	0.001625	-0.000396	-0.005179	0.000337	-0.000242	0.005646	-0.00205	4.3e-05	-0.002096	-0.007011
8.7e-05	4.8e-05	0.004096	-0.003891	-0.004188	0.000542	0.002296	-0.001206	0.00291	-0.000401	-0.001397	-0.01168	0.007538	0.001862
-0.003593	-0.003733	0.005539	-0.000831	0.001932	0.000319	-0.003271	0.004685	0.009945	0.006358	-0.002278	-0.002991	-9.5e-05	0.003505
-0.005314	0.004428	0.00205	-0.000498	0.001687	-0.00067	-0.005536	0.000352	-0.000541	0.005192	-0.001348	0.000545	-0.001765	-0.006456
-0.000104	-0.000308	0.003326	-0.004443	-0.006517	0.000371	-0.000907	-0.003629	0.002566	-0.004051	0.00242	-0.005213	0.006073	0.005067
-0.004112	-0.003596	0.005847	-0.001225	0.002221	-3.3e-05	-0.002639	0.004324	0.008905	0.003957	-0.001472	-0.00339	-0.000599	0.004958
-0.00539	0.004687	0.002232	-0.000219	0.001179	-0.000914	-0.006127	0.000424	-0.000965	0.004426	-0.00142	-0.001187	-0.002218	-0.006036
0.001133	-0.002005	-0.000513	0.00364	-0.001653	0.005769	5.8e-05	-0.001508	0.004546	0.005611	-0.00909	-0.01413	0.003319	-0.000231
0.004553	-8.8e-05	0.000374	0.004083	-0.001692	0.003339	-0.007374	0.000598	0.008465	0.011207	0.005966	-0.000104	0.000696	0.000844
-0.003472	0.0061	-0.00052	-0.005952	0.003722	-0.00448	-0.006102	-0.001699	-0.001153	0.00637	0.001041	0.010291	0.005196	-0.003913
0.004256	0.003727	0.002255	-0.007902	-0.003642	-0.000484	0.008394	0.000319	-0.004989	0.005358	-0.003373	-0.004404	0.003459	-0.002121
-0.006787	-0.000221	0.002519	0.004217	-0.001979	-0.004473	-0.002449	0.000976	0.002148	-0.005984	-0.005715	-0.002318	-0.000983	0.005825
-0.004397	0.006466	9e-05	0.007681	-0.001568	0.000608	-0.007465	-0.000477	-0.001006	-0.001869	0.001802	-0.005581	-0.003807	-0.00035
0.004223	0.003982	0.002285	-0.007779	-0.004354	-0.000377	0.007703	0.000532	-0.005184	0.00563	-0.00292	-0.003763	0.002989	-0.002742
-0.006741	-0.000147	0.002202	0.004433	-0.002284	-0.004536	-0.002381	0.001266	0.00261	-0.006341	-0.005725	-0.001984	-0.000888	0.005222
-0.004324	0.006552	0.000159	0.007697	-0.001689	0.000732	-0.007423	-0.000338	-0.000818	-0.002369	0.001545	-0.00532	-0.003972	-1.6e-05
0.004088	0.00358	0.002345	-0.008134	-0.004306	-0.000238	0.008141	0.000476	-0.004671	0.005289	-0.002919	-0.004119	0.00336	-0.002014
-0.00672	-0.000231	0.002498	0.00429	-0.002116	-0.004402	-0.002617	0.001283	0.002495	-0.006101	-0.00563	-0.002334	-0.000923	0.005851
-0.004342	0.006486	6e-05	0.007599	-0.00176	0.000466	-0.007633	-0.000556	-0.001235	-0.001872	0.00168	-0.005435	-0.003768	-0.000597
0.005132	0.006799	0.001662	-0.004761	-0.002258	-0.001078	0.004998	0.001041	-0.005557	0.003383	-0.002397	-0.002032	5.6e-05	-0.002831
-0.007116	-0.000451	0.000696	0.003955	-0.00175	-0.005297	0.001653	-0.001785	-0.000287	-0.003677	-0.006102	-0.0017	0.000772	0.002623
-0.004899	0.005818	0.000726	0.008285	0.001039	0.002197	-0.002162	0.001344	0.0018	-0.001054	0.001348	-0.005509	-0.004182	0.002945
0.005157	0.006871	0.001912	-0.004877	-0.002245	-0.001069	0.004547	0.001295	-0.005077	0.003429	-0.001873	-0.001653	-0.000618	-0.00348
-0.007119	-0.000345	0.000147	0.004033	-0.002022	-0.005292	0.001912	-0.001384	0.000261	-0.003766	-0.006042	-0.000921	0.001271	0.002159
-0.00469	0.005969	0.000578	0.00875	0.000969	0.002341	-0.002124	0.001397	0.0018	-0.00184	0.001015	-0.004519	-0.004008	0.003363
0.005137	0.006997	0.001543	-0.004573	-0.001932	-0.001449	0.004659	0.000866	-0.005418	0.003294	-0.002149	-0.002476	0.000391	-0.00236
-0.007076	-0.00037	0.000744	0.003966	-0.001633	-0.005031	0.002227	-0.002395	-0.001098	-0.003208	-0.006374	-0.001614	0.000421	0.00225
-0.004906	0.005522	0.000921	0.008008	0.001684	0.0025	-0.0008	0.002055	0.002092	-0.000398	0.001086	-0.005223	-0.004487	0.00308
0.003405	-0.001451	-0.000591	0.004621	-0.002106	0.006079	0.001696	-0.000587	0.006685	0.007126	-0.006995	-0.014316	0.002339	-0.004672
0.002256	-0.000992	0.005204	0.002715	0.000625	0.003927	-0.007677	0.002815	0.010943	0.013116	0.007727	0.000997	-1.1e-05	0.004934
-0.004877	0.0053	0.000667	-0.004863	0.00401	-0.003522	-0.004881	-0.0003	-0.001753	0.003924	-0.000797	0.007467	0.003129	-0.004964
0.003121	-0.001817	-0.00049	0.004691	-0.002219	0.006333	0.001813	-6e-06	0.007792	0.006847	-0.007347	-0.014571	0.002513	-0.00502
0.002819	-0.000948	0.004012	0.003531	6.3e-05	0.004074	-0.007847	0.002741	0.011594	0.013699	0.00717	0.001533	0.000556	0.003104
-0.00473	0.005361	0.000565	-0.005067	0.003885	-0.003706	-0.005381	-0.000754	-0.001913	0.0047	-0.001026	0.007981	0.003376	-0.005103
0.000652	-0.00197	-0.000387	0.002341	-0.001941	0.006237	0.000104	-0.000422	0.00639	0.004508	-0.006617	-0.011286	0.002889	0.000872
0.004127	-0.000125	0.000343	0.003824	-0.001741	0.002346	-0.007913	0.000377	0.009827	0.011752	0.006446	0.000775	0.001963	0.000676
-0.003377	0.005784	-0.000207	-0.005541	0.003431	-0.005072	-0.006142	-0.002707	-0.001367	0.006407	-0.000595	0.010753	0.004231	-0.005365
0.000358	-0.000999	-0.000188	0.001626	-0.001381	0.005223	-0.000854	-0.000722	0.005189	0.005336	-0.00469	-0.009816	0.002646	0.00123
0.004143	-0.000273	8.9e-05	0.003676	-0.001887	0.002127	-0.007639	0.000346	0.009456	0.01117	0.006561	0.000314	0.001733	0.000371
-0.003272	0.005575	-0.000368	-0.005585	0.003296	-0.004972	-0.005791	-0.002771	-0.001465	0.005947	-0.000939	0.011067	0.004377	-0.004385
0.000796	-0.001637	-0.000242	0.002315	-0.001963	0.00601	-0.000432	-0.000818	0.005217	0.005274	-0.00591	-0.012049	0.003384	0.001477
0.004095	-0.000112	0.000388	0.003812	-0.001753	0.002234	-0.007987	7.4e-05	0.009611	0.011508	0.006405	0.00084	0.001841	0.00063
-0.003389	0.00582	-0.000361	-0.005635	0.003497	-0.005011	-0.006002	-0.002542	-0.00131	0.006063	-0.000241	0.010878	0.00422	-0.004733
0.004646	0.004108	-0.004816	0.005253	-0.001869	0.002504	-0.001875	-0.004659	0.00084	0.005055	-0.003067	0.003348	0.00026	0.001442
0.000506	0.001504	0.005505	0.003114	0.001887	0.005971	0.003833	-0.01027	-0.008574	0.000649	0.00785	0.004099	-0.009785	-0.004705
-0.001938	0.002912	-0.00342	3.3e-05	0.004621	0.007731	0.008795	0.004223	0.00357	0.00011	0.00061	0.004975	-0.000923	-0.000789
0.005042	0.001909	-0.004032	0.005881	-0.002858	0.004264	0.000353	-0.003566	-0.000598	0.004496	-0.00319	-0.000542	0.000889	0.002897
0.001183	0.000838	0.005921	0.001385	-0.000431	0.002235	0.002177	-0.005609	-0.004949	0.002254	0.007982	-0.005142	-0.011939	0.004478
-0.001259	0.003415	-0.000884	-0.001541	0.003127	0.00507	0.005474	0.001386	0.002975	0.006118	0.001458	0.002562	0.002471	-0.000149
0.00462	0.006743	2.9e-05	-0.003032	-0.002098	-0.0026	0.005059	-0.000464	-0.00749	0.005115	-0.004141	-0.002142	0.000595	0.000507
-0.005335	-9.8e-05	0.002442	0.001976	-0.000256	-0.003247	0.003914	-0.004384	-0.004362	-0.002156	-0.006559	-0.004194	-0.0024	-0.001538
-0.003743	0.003156	0.001871	0.003611	0.002784	0.002259	0.002828	0.002777	0.003474	0.002814	0.001471	-0.004866	-0.004481	0.001709
0.004475	0.006333	0.000105	-0.002815	-0.002222	-0.002282	0.005301	-0.000857	-0.007799	0.005337	-0.004365	-0.002569	0.00112	0.000506
-0.005325	5e-06	0.002795	0.001408	1.7e-05	-0.003299	0.003705	-0.00358	-0.004313	-0.002453	-0.006806	-0.004526	-0.002792	-0.00149
-0.003962	0.003547	0.002132	0.003347	0.002626	0.002001	0.002113	0.002528	0.003178	0.002908	0.001738	-0.005704	-0.00478	0.001678
0.001051	-0.002009	-0.002242	0.003805	-0.002147	0.00493	-0.000632	0.000634	0.004602	0.006733	-0.009172	-0.01035	0.003205	-0.000331
0.004666	0.000193	0.000364	0.004121	-0.001228	0.004177	-0.006318	0.00056	0.007198	0.009888	0.006247	-0.000943	-0.000817	0.001037
-0.00365	0.006323	-0.00019	-0.006042	0.003983	-0.003621	-0.005017	-0.001405	-0.001062	0.00616	0.001353	0.007714	0.00673	-0.002747
0.001347	-0.00156	-0.002092	0.003507	-0.001818	0.004576	-0.000417	-2.5e-05	0.00481	0.007081	-0.008219	-0.009786	0.003605	-0.000504
0.004739	0.00032	0.000479	0.004612	-0.001142	0.004995	-0.005214	0.000583	0.006423	0.010446	0.006221	-0.000424	-0.001578	0.001344
-0.003738	0.00639	-0.000245	-0.006436	0.004392	-0.003613	-0.004659	-0.000933	-0.000796	0.005836	0.001052	0.007249	0.007238	-0.002919
0.001985	-0.001503	-0.002253	0.004116	-0.002154	0.005294	-0.0004	-0.000581	0.005353	0.008448	-0.008858	-0.011627	0.003202	-0.001742
0.004664	0.000265	0.001014	0.004626	-0.001124	0.005159	-0.005765	0.000483	0.00715	0.011542	0.006745	-0.000783	-0.001613	0.001415
-0.003831	0.006318	-5.6e-05	-0.006541	0.004439	-0.00368	-0.004769	-0.001136	-0.000984	0.005601	0.001044	0.007225	0.007119	-0.002978
0.005161	0.001099	-0.002597	0.004002	-0.003881	0.004786	0.003978	-0.00253	0.001518	0.006209	-0.005331	-0.009124	0.001106	0.001349
-0.001641	0.000371	0.006749	-0.002877	0.002434	0.000234	-0.000336	-0.002991	-0.007161	0.002094	0.00491	-0.003562	-0.008721	0.011541
-0.004738	0.004646	0.002305	-0.004618	0.005479	2.5e-05	0.000804	0.002427	0.004013	0.003059	0.002003	-0.005288	0.004593	0.000241
0.005005	0.001167	-0.002681	0.004488	-0.003806	0.004701	0.003451	-0.002415	0.001784	0.006154	-0.005338	-0.008129	0.000703	0.001224
-0.00093	0.000581	0.006252	-0.002204	0.00184	0.000906	1.1e-05	-0.002977	-0.006798	0.001269	0.006619	-0.004619	-0.008783	0.0117
-0.004394	0.004437	0.002217	-0.004787	0.005287	-0.000105	0.00158	0.002136	0.003926	0.003419	0.000965	-0.004041	0.004965	-0.000493
0.001494	-0.002669	-0.000114	0.003487	-0.002204	0.006742	0.002376	0.000761	0.006734	0.003869	-0.008329	-0.014721	0.003949	-0.000532
0.003996	-0.000319	0.000956	0.004243	-0.001378	0.003095	-0.008153	0.000822	0.010342	0.01288	0.006367	0.001323	0.001615	0.000747
-0.003705	0.005819	-0.000117	-0.005405	0.003669	-0.004803	-0.0067	-0.002212	-0.001013	0.006868	-0.000411	0.010576	0.003976	-0.006004
0.001729	-0.002738	4.1e-05	0.003549	-0.002323	0.006415	0.002971	0.000867	0.007283	0.003801	-0.008522	-0.015227	0.003915	-0.001688
0.003779	-0.000665	0.001411	0.004304	-0.001001	0.003496	-0.008108	0.001424	0.011146	0.013267	0.006255	0.001673	0.002136	0.000754
-0.003951	0.005726	9e-05	-0.00524	0.003783	-0.004495	-0.006832	-0.001887	-0.000908	0.006892	-0.000626	0.0105	0.003808	-0.006374
0.004568	0.005885	0.002805	-0.006626	-0.003626	-0.000134	0.005133	0.00223	-0.005645	0.004071	-0.001433	-0.002322	5e-05	-0.004811
-0.006775	-0.000157	-0.000115	0.004853	-0.003142	-0.00563	0.000157	0.000438	0.002433	-0.005045	-0.005864	0.000161	0.000713	0.001932
-0.003996	0.006578	-0.00017	0.009061	-0.001619	0.001574	-0.005489	-0.000255	0.000579	-0.002825	0.001135	-0.002959	-0.004349	0.002118
0.004534	-0.000143	-0.000397	-0.001529	-0.004329	0.002429	0.007538	-0.00316	-0.003381	0.002622	-0.001095	-0.013423	0.00527	0.008336
-0.004925	-0.000926	0.006588	-0.004832	0.003337	-0.002998	0.001728	0.001834	-0.000476	-8.6e-05	-0.003483	-0.002563	-0.000361	0.0083
-0.005515	0.005746	0.002725	0.00034	0.002614	-0.001069	-0.003449	0.00077	-0.000591	0.002733	0.000942	-0.007313	-0.000265	-0.004252
0.004551	0.000455	-0.000101	-0.002409	-0.004478	0.001867	0.007978	-0.002902	-0.004363	0.003271	-0.00191	-0.012834	0.005907	0.007825
-0.005439	-0.000873	0.006311	-0.003909	0.002925	-0.003235	0.00124	0.001406	2.8e-05	-0.000891	-0.004071	-0.002997	-0.000807	0.008092
-0.005395	0.006072	0.00259	0.001039	0.002206	-0.001043	-0.003818	0.000598	-0.000351	0.002601	0.001132	-0.007625	-0.000866	-0.004074
0.004393	0.000296	-2.7e-05	-0.002442	-0.004685	0.00208	0.007987	-0.002987	-0.003949	0.002815	-0.001576	-0.012948	0.005671	0.008147
-0.005154	-0.001144	0.006297	-0.004343	0.003049	-0.002922	0.001448	0.00207	0.00098	-0.0007	-0.003577	-0.002515	-0.000158	0.008469
-0.005332	0.006024	0.002504	0.001016	0.001954	-0.001414	-0.004293	0.000532	-0.001034	0.002844	0.000619	-0.006523	-0.000937	-0.005122
0.000105	-0.000457	-0.003558	0.007136	0.011383	-0.003582	-0.001083	-0.003414	0.001493	-0.001939	0.004749	-0.001802	0.002345	0.003358
0.000581	2.5e-05	-0.001971	-0.010133	0.004707	0.001755	-0.006369	0.002442	0.004097	0.000244	-0.005134	0.001779	-0.006335	0.010813
0.003894	-0.006412	-0.005816	-0.000502	-0.003323	-0.003944	-0.001871	-0.000313	8e-05	-0.001488	0.005236	0.000269	-0.004244	-0.004865
8.9e-05	-0.000579	-0.003576	0.007297	0.01166	-0.003902	-0.000835	-0.002514	0.001505	-0.00213	0.004334	-0.002116	0.00198	0.003406
0.000206	0.000185	-0.002839	-0.010646	0.00485	0.001853	-0.006526	0.002564	0.004328	1.7e-05	-0.004184	0.002067	-0.007339	0.009995
0.003873	-0.007071	-0.005545	-0.0006	-0.003299	-0.004584	-0.002128	-0.000812	-0.00041	-0.001525	0.004306	-0.000347	-0.004326	-0.003908
0.00149	0.000519	-0.004164	0.007181	0.010004	-0.00464	-0.001664	-0.002891	0.002727	-0.003241	0.007269	-0.001764	0.003549	0.002912
0.000379	-1.7e-05	-0.002268	-0.010243	0.005268	0.001756	-0.006679	0.00212	0.004548	-8.2e-05	-0.004814	0.001616	-0.006647	0.010576
0.00382	-0.00679	-0.005834	-0.000331	-0.002882	-0.004345	-0.002084	-0.000558	0.000122	-0.001515	0.005266	-4.9e-05	-0.004466	-0.004341
0.001748	-0.001701	0.001918	0.002307	-0.002019	0.004491	0.003267	0.000558	0.007562	0.005069	-0.00737	-0.01494	0.005509	-0.002868
8.8e-05	-0.002069	0.004485	0.001599	0.000802	0.002095	-0.006863	0.004232	0.013035	0.013069	0.001866	0.002801	0.003651	0.003263
-0.005321	0.004903	0.001608	-0.003471	0.003754	-0.002327	-0.005657	-0.000184	-0.000474	0.004373	-0.001003	0.006596	0.001486	-0.006207
0.001196	-0.001457	0.002303	0.001267	-0.002058	0.003736	0.003052	0.000252	0.006816	0.003681	-0.007194	-0.013598	0.006844	-0.001282
0.000387	-0.002103	0.0036	0.002144	0.000491	0.002136	-0.006466	0.00418	0.01306	0.012965	0.00142	0.002325	0.004264	0.001793
-0.00524	0.004619	0.001776	-0.003012	0.003549	-0.001864	-0.005826	-0.000112	2.2e-05	0.004981	-0.001441	0.006427	0.000901	-0.006489
0.000126	-0.002115	0.000442	0.001602	-0.001789	0.005308	0.000796	-0.001778	0.007227	0.002322	-0.007389	-0.008029	0.003074	-8.8e-05
0.003908	-0.000347	8.5e-05	0.003919	-0.001542	0.002468	-0.007989	0.00064	0.010201	0.012116	0.006488	0.000958	0.002593	0.000282
-0.003259	0.005663	-0.000255	-0.005205	0.003252	-0.005081	-0.006532	-0.002611	-0.001139	0.007312	-0.001228	0.010741	0.003594	-0.006866
0.000695	-0.00251	-0.000132	0.002777	-0.001942	0.00588	0.00167	-0.00081	0.007707	0.00278	-0.008008	-0.010635	0.003598	-0.000542
0.003856	-0.000474	0.000587	0.004097	-0.001473	0.002845	-0.008071	0.000981	0.01065	0.012333	0.006331	0.001021	0.002698	0.000389
-0.003415	0.00567	-4.1e-05	-0.005326	0.003359	-0.004933	-0.006719	-0.002487	-0.000994	0.007368	-0.000723	0.010406	0.003663	-0.006927
0.000286	-0.002034	0.000578	0.002035	-0.001826	0.005091	0.001427	-0.002198	0.007154	0.002006	-0.007329	-0.008315	0.003482	-0.000319
0.003644	-0.000632	0.000307	0.00422	-0.001255	0.00285	-0.007969	0.001256	0.01113	0.012119	0.005932	0.001287	0.003386	0.000231
-0.003383	0.005542	-0.000179	-0.005007	0.003266	-0.004858	-0.006665	-0.002329	-0.000568	0.007641	-0.001428	0.010422	0.003434	-0.007842
0.000943	-0.00242	0.000102	0.002793	-0.001924	0.005407	0.002345	-0.00105	0.007916	0.002525	-0.007936	-0.010845	0.004276	-0.001276
0.003581	-0.000861	0.000875	0.004401	-0.001185	0.00332	-0.007832	0.001603	0.01158	0.012148	0.005824	0.001306	0.003428	0.000457
-0.003653	0.005569	0.000137	-0.005042	0.00344	-0.004587	-0.006916	-0.002069	-0.000409	0.007672	-0.001175	0.01022	0.003497	-0.007689
-0.000313	-0.00081	0.001434	-0.001094	-0.001302	0.002451	-0.000315	-0.005761	0.004564	0.0027	-0.004503	-0.003326	0.004348	0.000947
0.002822	-0.000623	0.000162	0.004084	-0.000311	0.002858	-0.006877	0.001475	0.011303	0.010246	0.004597	0.002574	0.004728	0.001447
-0.003707	0.005269	0.000365	-0.00373	0.003081	-0.003708	-0.005597	-0.001551	0.001056	0.00776	-0.002753	0.009144	0.003159	-0.009163
-0.000791	-0.000476	0.00122	-0.002278	-0.001165	0.001176	-0.002297	-0.006992	0.003389	0.002128	-0.003131	0.001629	0.003184	0.000985
0.00319	-0.000297	-8.6e-05	0.003835	-0.000447	0.002584	-0.007289	0.001491	0.0109	0.010635	0.005404	0.002186	0.004852	0.001546
-0.003612	0.005541	0.000445	-0.004384	0.002964	-0.004114	-0.005679	-0.001829	0.00059	0.007534	-0.002082	0.009468	0.003278	-0.008433
0.000267	-0.001577	0.000777	0.001527	-0.001731	0.004203	0.001391	-0.003216	0.006585	0.002052	-0.006721	-0.007398	0.004488	-0.000286
0.003281	-0.000886	0.000443	0.004479	-0.000902	0.003216	-0.007319	0.001759	0.011728	0.011346	0.005204	0.00169	0.004084	0.00073
-0.003565	0.005459	-1.2e-05	-0.004504	0.003251	-0.004428	-0.006491	-0.00188	0.000303	0.008002	-0.002049	0.009964	0.00321	-0.008618
0.004527	0.006306	0.003304	-0.006505	-0.00351	-0.0005	0.003784	0.00315	-0.005027	0.003131	-0.000325	-0.001034	-0.001369	-0.004887
-0.006715	-5.5e-05	-0.001179	0.004664	-0.003561	-0.005556	0.001749	0.000573	0.002461	-0.004361	-0.006075	0.000945	0.001566	-0.000117
-0.003584	0.00668	8e-06	0.009843	-0.001545	0.002178	-0.003967	-0.000281	0.00052	-0.002331	-4.3e-05	-0.000878	-0.00404	0.003139
0.004706	0.006519	0.003089	-0.006156	-0.002953	-0.000772	0.003748	0.00291	-0.004971	0.003093	-0.000528	-0.001209	-0.001546	-0.004864
-0.006808	-0.000116	-0.001111	0.004567	-0.003294	-0.00549	0.00201	0.000199	0.0023	-0.004051	-0.006008	0.000861	0.001704	0.000277
-0.003697	0.006549	0.00016	0.009904	-0.000988	0.00242	-0.003465	-0.000104	0.000765	-0.002421	-3e-05	-0.001129	-0.003943	0.003568
0.004648	0.006526	0.003243	-0.006249	-0.003025	-0.000885	0.003319	0.003147	-0.004744	0.002929	-0.000143	-0.001018	-0.00196	-0.004988
-0.006755	-3.9e-05	-0.00137	0.004547	-0.003433	-0.005405	0.002415	0.000404	0.002234	-0.003964	-0.006037	0.001021	0.00185	-0.000619
-0.003501	0.006607	0.000327	0.010115	-0.001048	0.002513	-0.003122	-0.000175	0.000608	-0.002233	-0.000245	-0.000408	-0.003888	0.003805
0.001979	-0.002295	-0.001546	0.005275	-0.001819	0.00646	0.000663	-7.7e-05	0.005714	0.007107	-0.009939	-0.013705	0.000513	-0.002625
0.004337	-0.000166	0.001212	0.004305	-0.001368	0.003987	-0.007634	0.001006	0.009044	0.012397	0.006519	-0.000193	2.5e-05	0.001823
-0.00382	0.005975	-0.000121	-0.006273	0.003832	-0.004464	-0.005868	-0.001674	-0.001235	0.005809	0.000511	0.009243	0.005959	-0.004008
0.001189	-0.002366	-0.000352	0.003332	-0.001904	0.00663	0.000943	-0.000554	0.005709	0.005519	-0.008504	-0.014357	0.003484	0.000187
0.004216	-8.7e-05	0.000606	0.004063	-0.001741	0.002849	-0.007986	0.000282	0.009444	0.011962	0.006343	0.000661	0.001285	0.000961
-0.003504	0.005957	-0.000385	-0.00569	0.003599	-0.0048	-0.006333	-0.002109	-0.001239	0.006355	0.00035	0.010645	0.004579	-0.004707
0.004712	0.002467	-0.002034	0.002013	-0.004266	0.003478	0.005024	-0.004277	-0.001426	0.007463	-0.009541	-0.009708	0.002744	0.001006
-0.003559	-0.000359	0.007031	-0.002129	0.003259	-0.001172	0.000409	-0.004154	-0.0078	0.001933	-0.001398	-0.00247	-0.007281	0.006805
-0.005397	0.00459	0.002491	-0.002823	0.005197	0.000514	-0.000521	0.00325	0.003883	0.002011	0.003176	-0.009044	0.003004	0.001119
0.005208	0.00155	-0.002316	0.002837	-0.004046	0.00437	0.004895	-0.003517	5.1e-05	0.006426	-0.006826	-0.010373	0.002058	0.001812
-0.002709	-3.8e-05	0.006749	-0.003355	0.003056	-0.001138	-0.000328	-0.00353	-0.007903	0.002297	0.001162	-0.002074	-0.007128	0.009435
-0.00502	0.004771	0.002455	-0.003657	0.005348	0.000412	-0.000636	0.002832	0.003998	0.002665	0.003665	-0.008203	0.003315	0.001148
0.005211	0.001597	-0.002	0.001928	-0.004182	0.003796	0.005567	-0.003801	-0.000994	0.006438	-0.006824	-0.011307	0.003057	0.002518
-0.003449	-0.000273	0.006596	-0.003449	0.003122	-0.00225	-0.000292	-0.003054	-0.007268	0.002073	-1.9e-05	-0.002335	-0.005737	0.00822
-0.005245	0.004759	0.002508	-0.002798	0.005238	0.000586	-0.00093	0.002616	0.003439	0.002613	0.003699	-0.009393	0.002679	0.000784
0.000909	-0.001782	-0.000181	0.002757	-0.001755	0.005757	-0.000347	-0.001809	0.004556	0.00601	-0.006689	-0.013277	0.003511	0.001307
0.004265	-0.000104	0.000418	0.003827	-0.001747	0.002657	-0.007756	3.2e-05	0.008934	0.011327	0.006243	0.000562	0.00164	0.000871
-0.003359	0.005925	-0.000542	-0.005761	0.003554	-0.004767	-0.00599	-0.002008	-0.001396	0.005868	0.000373	0.010721	0.004565	-0.004239
0.004172	0.00539	-0.000296	-0.002353	-0.002538	-0.001635	0.005789	-0.002154	-0.007903	0.006125	-0.004948	-0.00324	0.003116	0.001539
-0.00535	0.00017	0.004184	-0.000208	0.001178	-0.002946	0.003678	-0.003067	-0.005167	-0.001856	-0.007043	-0.004618	-0.003314	-0.00122
-0.004828	0.004282	0.002739	0.00202	0.003498	0.001738	0.001631	0.002662	0.00326	0.003133	0.002473	-0.009122	-0.003573	0.001664
0.004074	0.005232	-0.000778	-0.00165	-0.002677	-0.001509	0.005157	-0.002592	-0.007347	0.006256	-0.005131	-0.002676	0.003312	0.001888
-0.005247	0.00019	0.004539	-0.000517	0.001543	-0.002696	0.00396	-0.003355	-0.005877	-0.001655	-0.006848	-0.004206	-0.00342	-0.001379
-0.00498	0.004005	0.002763	0.001231	0.004088	0.001902	0.002188	0.003182	0.003817	0.003117	0.002184	-0.009776	-0.002717	0.001732
0.004387	0.004616	-0.000268	-0.002823	-0.002774	-0.000939	0.007366	-0.002803	-0.008091	0.007181	-0.005754	-0.007027	0.00453	0.002975
-0.005431	-0.000118	0.004902	-0.001105	0.001931	-0.002781	0.003048	-0.002595	-0.00535	-0.001147	-0.006912	-0.004812	-0.003239	0.00058
-0.005381	0.005	0.002777	0.001444	0.003874	0.001196	0.00054	0.002345	0.003139	0.002938	0.00239	-0.010469	-0.00251	0.001669
0.005068	0.001086	-0.00302	0.004832	-0.003689	0.004903	0.00283	-0.002294	0.002041	0.006083	-0.004816	-0.006986	0.000236	0.00174
-0.000661	0.000603	0.006056	-0.001259	0.001436	0.001461	-0.000339	-0.002687	-0.005611	0.001065	0.0086	-0.005142	-0.008937	0.012256
-0.004326	0.004324	0.002052	-0.004775	0.00534	-4.4e-05	0.001572	0.002156	0.003678	0.003684	0.000813	-0.003419	0.005282	-0.000442
0.005179	0.000642	-0.002936	0.004433	-0.003885	0.00512	0.003361	-0.00193	0.00209	0.005827	-0.004241	-0.009223	0.000961	0.002262
-0.001271	0.00026	0.00721	-0.001945	0.001887	0.000778	-0.000836	-0.00173	-0.005252	0.002325	0.007967	-0.004699	-0.008535	0.013684
-0.004905	0.004547	0.002348	-0.004824	0.005465	-0.000256	0.000373	0.002154	0.002823	0.003009	0.001891	-0.004054	0.005104	-0.000322
0.001516	-0.002095	-0.002183	0.004197	-0.002174	0.0054	-0.000139	9.9e-05	0.004755	0.007628	-0.010009	-0.012064	0.002314	-0.001307
0.004617	0.000133	0.000772	0.00434	-0.001259	0.004462	-0.006633	0.000773	0.007944	0.011339	0.006389	-0.000859	-0.000872	0.001299
-0.003743	0.006323	-0.00012	-0.00629	0.004122	-0.003888	-0.005267	-0.001509	-0.001099	0.00588	0.001204	0.00805	0.006632	-0.003249
0.002278	-0.00161	-0.0023	0.004774	-0.002257	0.005784	-0.000319	-0.000391	0.005285	0.00889	-0.009	-0.012212	0.0018	-0.002561
0.004534	0.000121	0.001362	0.004586	-0.001141	0.00495	-0.006386	0.000727	0.00791	0.012374	0.006909	-0.000889	-0.001456	0.001978
-0.003927	0.006205	1.7e-05	-0.006552	0.004295	-0.003898	-0.005013	-0.001272	-0.001127	0.005231	0.000907	0.007396	0.006847	-0.003179
0.004195	0.005958	0.003759	-0.006975	-0.004643	-9.5e-05	0.002855	0.003662	-0.004729	0.003207	0.000948	-0.001188	-0.001523	-0.004409
-0.006526	0.000179	-0.001618	0.00468	-0.003989	-0.005505	0.001912	0.001412	0.002188	-0.004231	-0.006247	0.001505	0.001597	-0.001883
-0.003043	0.006873	6.9e-05	0.010081	-0.002185	0.002236	-0.004036	-0.000448	-0.000181	-0.002058	-0.000386	0.001013	-0.00395	0.002797
0.004072	0.005897	0.003918	-0.007076	-0.004895	-8.6e-05	0.002465	0.003866	-0.004353	0.003314	0.001597	-0.001096	-0.001838	-0.004003
-0.006474	0.000267	-0.001864	0.004489	-0.003998	-0.005512	0.002342	0.001767	0.001916	-0.004068	-0.006095	0.001712	0.00175	-0.002854
-0.002769	0.006827	0.000328	0.010277	-0.002292	0.002289	-0.003429	-0.000513	-0.000315	-0.00151	-0.000894	0.002705	-0.003688	0.002987
0.001923	-0.002068	-0.002031	0.004851	-0.002026	0.005898	0.000251	-2.4e-05	0.005086	0.008004	-0.01019	-0.012684	0.000735	-0.00222
0.004504	2.5e-05	0.001115	0.004392	-0.001252	0.004402	-0.007085	0.000957	0.008393	0.012162	0.006507	-0.000788	-0.00087	0.001836
-0.003836	0.006164	-6.2e-05	-0.006411	0.004046	-0.004132	-0.005425	-0.001542	-0.001135	0.005483	0.00092	0.008365	0.006615	-0.003544
0.001541	-0.002212	-0.001748	0.004531	-0.00193	0.005865	0.000249	-0.000122	0.004976	0.006959	-0.010598	-0.01345	0.001458	-0.001551
0.004526	1.1e-05	0.000748	0.004223	-0.001447	0.003992	-0.007269	0.000922	0.008566	0.011726	0.006214	-0.000566	-0.000267	0.001324
-0.003709	0.006203	-0.000173	-0.006231	0.00392	-0.00422	-0.005695	-0.00166	-0.001085	0.006084	0.001038	0.009159	0.006191	-0.003731
0.005143	0.001463	-0.001582	0.001111	-0.004177	0.003076	0.006048	-0.003945	-0.001949	0.006469	-0.006502	-0.012732	0.00411	0.00303
-0.004108	-0.000208	0.006577	-0.003593	0.003308	-0.002711	2.8e-05	-0.002397	-0.00644	0.001848	-0.001149	-0.002183	-0.004767	0.007116
-0.005464	0.004804	0.002547	-0.002156	0.005122	0.000586	-0.001116	0.002269	0.002904	0.002297	0.003183	-0.009902	0.001809	0.000513
0.005228	0.000724	-0.001843	0.001692	-0.003901	0.003679	0.006261	-0.003156	-0.000723	0.005468	-0.004603	-0.012214	0.003882	0.003187
-0.003475	-0.000104	0.006353	-0.004212	0.003005	-0.002801	-0.000676	-0.002016	-0.006498	0.002132	0.000718	-0.001832	-0.004656	0.008672
-0.005414	0.004727	0.002467	-0.002396	0.005124	0.000585	-0.001041	0.002016	0.002654	0.002493	0.003372	-0.00968	0.002251	0.000292
0.005125	0.006778	0.002194	-0.005121	-0.002353	-0.000943	0.00451	0.001641	-0.004983	0.003322	-0.001646	-0.001363	-0.000981	-0.00396
-0.007096	-0.000337	-0.000127	0.00406	-0.002274	-0.005396	0.001711	-0.000973	0.000789	-0.003868	-0.005948	-0.000625	0.001578	0.001973
-0.004498	0.006147	0.00042	0.009062	0.000562	0.002315	-0.00272	0.001006	0.001538	-0.002246	0.00094	-0.003787	-0.003871	0.003459
0.00435	-0.000295	-0.003159	0.004983	-0.003116	0.005314	-0.000161	0.000351	0.004428	0.005815	-0.005656	-0.009301	0.00151	-0.002568
0.002522	0.000534	0.006128	0.001819	0.000906	0.003437	-0.00248	0.001565	0.005059	0.009015	0.008505	-0.003292	-0.004076	0.012783
-0.004665	0.005334	0.001441	-0.006186	0.00504	-0.002171	-0.003256	-2.4e-05	-0.000506	0.003449	0.00149	0.00265	0.005191	-0.002073
0.004657	-8.4e-05	-0.003392	0.005303	-0.003176	0.005647	5.1e-05	-0.000137	0.004137	0.005678	-0.00537	-0.008465	0.001386	-0.000801
0.002296	0.000477	0.006348	0.001331	0.00096	0.003256	-0.001053	0.000903	0.003054	0.007493	0.008674	-0.004037	-0.004367	0.014407
-0.00465	0.005113	0.001623	-0.00615	0.005122	-0.001774	-0.002848	0.000662	9.4e-05	0.003588	0.001715	0.00106	0.005307	-0.002021
0.004918	0.000309	-0.003328	0.005444	-0.003432	0.005957	0.002054	-0.001071	0.002825	0.006008	-0.004318	-0.008568	0.000853	0.001643
2.9e-05	5.8e-05	0.007874	-0.001077	0.001479	0.002001	-0.001086	-0.000516	-0.001448	0.005016	0.010238	-0.0046	-0.007856	0.015457
-0.004793	0.004708	0.002023	-0.005553	0.005371	-0.00095	-0.001236	0.001213	0.000764	0.003087	0.001902	-0.001074	0.005658	-0.000464
0.003695	0.002967	-0.004458	0.004549	-0.000909	0.002586	-0.001314	-0.005627	0.003162	0.005718	-0.007712	-0.000116	-0.000477	-0.000257
0.000532	-0.00154	0.003213	0.00535	0.000734	0.009124	0.001016	-0.002409	-0.002752	0.00201	0.00553	0.007151	-0.006419	-0.010872
-0.002817	0.005121	-0.003164	-0.003697	0.006068	0.004061	0.006199	0.001196	0.001563	0.001059	-0.000731	0.004204	0.005501	0.001284
0.002646	0.003681	0.003726	-0.007509	-0.009879	0.001633	0.001506	0.00366	-0.004162	0.003021	0.001972	-0.001902	0.001502	-0.002153
-0.006416	0.000284	-0.000566	0.005132	-0.004473	-0.005677	-0.000167	0.0024	0.002387	-0.004916	-0.005853	0.001724	0.00011	-0.00163
-0.003297	0.00695	-0.0001	0.009005	-0.003459	0.001602	-0.005992	-0.000245	-0.00091	-0.002648	0.000256	-0.000815	-0.005241	-5.2e-05
0.002868	0.004026	0.003832	-0.0075	-0.009206	0.001574	0.001672	0.003806	-0.004535	0.003117	0.002065	-0.001671	0.001261	-0.002343
-0.006397	0.000254	-0.000929	0.005074	-0.004495	-0.005658	0.000224	0.00241	0.002376	-0.0047	-0.006022	0.001843	0.000416	-0.002083
-0.003184	0.006978	-0.000174	0.009262	-0.003436	0.00175	-0.005599	-0.00035	-0.000801	-0.002399	9e-06	-0.000233	-0.005066	0.000249
0.001558	-0.001356	-0.001708	0.003463	-0.001686	0.00439	-0.000894	-0.000147	0.004642	0.007427	-0.007823	-0.009249	0.002884	-0.00187
0.004684	0.000319	0.000625	0.004795	-0.001126	0.005449	-0.004479	0.000511	0.005528	0.011048	0.00595	-0.000179	-0.002544	0.000979
-0.003712	0.006391	-0.000216	-0.006638	0.004617	-0.003514	-0.004291	-0.000667	-0.000522	0.005571	0.000913	0.007112	0.007688	-0.002682
0.001997	-0.001321	-0.00184	0.003649	-0.00179	0.005006	-0.000597	-0.000807	0.005285	0.008237	-0.008552	-0.010721	0.003339	-0.002209
0.004649	0.000332	0.001051	0.004782	-0.00102	0.005626	-0.004801	0.000367	0.005983	0.011642	0.006498	-0.00038	-0.002649	0.001131
-0.003764	0.006367	-7.2e-05	-0.006724	0.00473	-0.003462	-0.004247	-0.000785	-0.00067	0.00552	0.000983	0.006914	0.007714	-0.002792
0.004533	0.003227	-0.002221	0.001538	-0.00435	0.002698	0.00412	-0.00483	-0.002081	0.008082	-0.011077	-0.008734	0.00275	4.6e-05
-0.003948	-0.00058	0.006949	-0.000862	0.003363	-0.000474	0.001343	-0.00498	-0.007382	0.001511	-0.003208	-0.002989	-0.007863	0.003655
-0.005644	0.004481	0.00235	-0.002276	0.005221	0.000699	0.000232	0.003728	0.004344	0.001239	0.00259	-0.009451	0.003117	0.001026
0.004681	0.004237	-0.001841	-0.000252	-0.003832	0.000501	0.005559	-0.004437	-0.005883	0.00847	-0.009144	-0.007928	0.004446	0.002353
-0.005159	-0.000248	0.005973	-0.00103	0.002847	-0.001735	0.002747	-0.003722	-0.007031	0.000239	-0.005718	-0.00333	-0.00481	0.00134
-0.005709	0.004521	0.002573	-0.000849	0.00522	0.001295	0.001056	0.003645	0.004249	0.002024	0.002105	-0.010374	0.000696	0.001252
0.004785	0.003188	-0.001189	-0.00077	-0.004007	0.000797	0.006112	-0.004181	-0.004876	0.007668	-0.008316	-0.011941	0.004797	0.003776
-0.005077	-0.000261	0.006371	-0.00213	0.003239	-0.00227	0.001616	-0.002897	-0.006339	0.000633	-0.004597	-0.003417	-0.004373	0.003395
-0.005755	0.00475	0.002686	-0.001267	0.00504	0.000761	-0.000143	0.002832	0.00342	0.002208	0.002543	-0.010189	0.001094	0.001021
0.003255	0.004319	0.003752	-0.007657	-0.008218	0.001196	0.002432	0.003541	-0.004727	0.003455	0.001388	-0.001704	0.001013	-0.003113
-0.006442	0.000267	-0.000704	0.005178	-0.004365	-0.00568	0	0.002183	0.0025	-0.004878	-0.00599	0.001616	0.000321	-0.001161
-0.003297	0.006967	-0.000245	0.009186	-0.003219	0.001583	-0.005816	-0.000431	-0.00073	-0.002619	0.000361	-0.000828	-0.004893	0.000409
0.003807	0.0055	0.004007	-0.007299	-0.005879	0.000325	0.001963	0.004437	-0.004461	0.003149	0.002132	-0.001209	-0.001248	-0.003642
-0.006428	0.000336	-0.00188	0.004411	-0.004146	-0.00556	0.002179	0.002146	0.001894	-0.004217	-0.005993	0.001781	0.001654	-0.003301
-0.002597	0.006833	0.00027	0.01017	-0.002685	0.002053	-0.003495	-0.000634	-0.000438	-0.000998	-0.001003	0.003661	-0.003522	0.002302
0.005254	0.000873	-0.00263	0.003981	-0.003888	0.004914	0.0039	-0.002129	0.00175	0.005903	-0.004523	-0.009625	0.001112	0.002007
-0.001856	0.000321	0.00693	-0.00288	0.00243	2.6e-05	-0.000483	-0.002521	-0.006707	0.002219	0.005305	-0.003654	-0.008266	0.012138
-0.004858	0.004637	0.0023	-0.004478	0.00551	0.000114	0.000647	0.002461	0.003703	0.002983	0.002362	-0.005436	0.00465	0.000194
0.004618	0.001187	0.00026	-0.003591	-0.004516	0.001118	0.008273	-0.002238	-0.005555	0.004387	-0.002654	-0.011564	0.006496	0.00649
-0.005978	-0.000813	0.005942	-0.002506	0.002304	-0.003609	0.000824	0.000746	0.000298	-0.001984	-0.004678	-0.003488	-0.001494	0.007844
-0.005351	0.006437	0.002397	0.002041	0.001858	-0.000845	-0.004186	0.00016	-0.000251	0.001954	0.001521	-0.008083	-0.001745	-0.003281
0.004476	0.000889	0.000219	-0.003361	-0.004697	0.001478	0.008197	-0.002465	-0.00495	0.003803	-0.002307	-0.011859	0.006382	0.007157
-0.005758	-0.000991	0.006026	-0.003025	0.002463	-0.003406	0.000826	0.001462	0.001097	-0.001689	-0.004155	-0.002938	-0.000936	0.00835
-0.005322	0.006287	0.002388	0.001782	0.00157	-0.001252	-0.004593	0.000237	-0.000729	0.002278	0.000942	-0.007126	-0.001688	-0.004497
0.005178	0.004754	-0.000618	0.003511	0.002443	-0.008003	-0.000479	0.00293	0.003762	-0.004827	0.00758	-0.002634	0.003978	8.7e-05
-0.0049	0.001254	-0.005455	-0.006643	0.005876	0.000538	-0.002449	-0.006797	0.003432	-0.00081	0.003404	-0.001832	-0.001561	0.006887
0.003764	-0.008618	-0.002903	0.001871	0.001407	-0.006962	-0.001199	0.000975	-0.001061	-0.000672	0.004714	-0.003563	-0.000431	-0.0013
0.005119	0.004738	-0.0011	0.003567	0.002439	-0.007837	-0.000744	0.002245	0.00356	-0.004734	0.007813	-0.002906	0.004363	0.001252
-0.004471	0.001269	-0.005063	-0.007023	0.006658	0.001014	-0.003372	-0.006707	0.003318	-0.001693	0.00251	-0.00224	-0.001126	0.007376
0.003843	-0.008314	-0.003662	0.001757	0.001611	-0.006789	-0.001254	0.000838	-0.000924	-0.00076	0.004823	-0.003337	-0.00108	-0.000769
0.004971	0.004311	-0.001042	0.003655	0.002855	-0.008189	-0.000981	0.002364	0.003324	-0.005087	0.008505	-0.004041	0.004648	0.00128
-0.004408	0.001201	-0.005474	-0.007405	0.006287	0.000599	-0.003305	-0.006054	0.003432	-0.00122	0.002544	-0.001713	-0.00205	0.007253
0.003651	-0.008537	-0.00327	0.001476	0.00111	-0.007137	-0.001719	0.000402	-0.001481	-0.000896	0.004781	-0.004114	-0.000787	-0.000653
0.004883	0.000512	-0.003376	0.005687	-0.003276	0.006062	0.001127	-0.001095	0.00268	0.006186	-0.004388	-0.007352	0.000411	0.001928
0.000595	0.000264	0.007406	-0.000405	0.001157	0.002548	-0.000687	-0.000783	-0.001312	0.005207	0.010948	-0.004777	-0.008355	0.015256
-0.004597	0.004714	0.001782	-0.005681	0.005454	-0.000697	-0.000658	0.001363	0.001093	0.00352	0.001739	-0.001103	0.00589	-0.000258
0.004959	0.000589	-0.003343	0.005462	-0.003543	0.005781	0.001869	-0.001515	0.002238	0.006075	-0.00425	-0.007547	0.000664	0.002198
-1.7e-05	0.00029	0.007308	-0.00094	0.001364	0.002094	-0.000879	-0.001345	-0.003384	0.003974	0.010426	-0.004751	-0.009174	0.014576
-0.004615	0.004632	0.001987	-0.005426	0.005487	-0.000444	-9.5e-05	0.001678	0.001696	0.003556	0.001605	-0.001818	0.005715	-0.000286
0.004153	0.005597	0.003476	-0.007222	-0.005066	0.000172	0.003688	0.003296	-0.005061	0.003471	-1.4e-05	-0.001645	-0.000198	-0.004439
-0.006574	0.00011	-0.000981	0.005018	-0.003929	-0.005659	0.000665	0.001272	0.002609	-0.004808	-0.0061	0.001053	0.00095	-0.000376
-0.003431	0.006856	-0.0003	0.009532	-0.002433	0.001795	-0.005113	-0.000403	-3.9e-05	-0.002643	0.000207	-0.000967	-0.004284	0.001935
0.003939	0.005155	0.003431	-0.007405	-0.00601	0.000562	0.003703	0.003397	-0.004968	0.003772	0.000242	-0.001802	0.000424	-0.00416
-0.006533	0.000159	-0.000727	0.005168	-0.004017	-0.005681	0.000166	0.001572	0.002677	-0.005015	-0.005997	0.001083	0.000592	-0.000286
-0.003442	0.006887	-0.000278	0.009315	-0.002742	0.001566	-0.005589	-0.000412	-0.000304	-0.002824	0.000377	-0.001315	-0.004483	0.001255
0.002299	-0.002443	-0.000162	0.004401	-0.002284	0.006575	0.002743	0.000805	0.007605	0.005203	-0.008361	-0.015558	0.00252	-0.003803
0.003635	-0.000793	0.002163	0.004251	-0.000693	0.003913	-0.008013	0.001893	0.011298	0.013567	0.006663	0.001668	0.001388	0.001229
-0.004255	0.00562	0.000139	-0.005391	0.003867	-0.00428	-0.006454	-0.001547	-0.00139	0.006045	-0.000571	0.009807	0.004131	-0.005452
0.002862	-0.000725	-0.001866	0.003799	-0.001568	0.005457	-0.001154	-0.001863	0.006071	0.009774	-0.00875	-0.012076	0.00298	-0.003964
0.004284	0.000338	0.001994	0.004766	-0.000599	0.006324	-0.004686	-8.1e-05	0.006074	0.012589	0.007012	-0.000375	-0.003568	0.001339
-0.003797	0.00635	0.000211	-0.006954	0.005129	-0.003192	-0.0037	-0.000606	-0.000519	0.00534	0.000917	0.005907	0.007879	-0.002835
0.004263	0.003014	0.001806	-0.007326	-0.00354	-0.00014	0.0093	0.000108	-0.004851	0.004817	-0.00368	-0.00657	0.004993	0.000813
-0.006817	-0.000606	0.004028	0.002197	-0.000423	-0.004283	-0.001719	0.000524	0.001451	-0.004728	-0.005521	-0.003177	-0.001219	0.00726
-0.004849	0.006449	0.000713	0.006386	-0.000577	-0.000145	-0.007223	-0.000896	-0.001443	-5e-05	0.00225	-0.006782	-0.00333	-0.0018
0.004421	0.002754	0.001345	-0.006559	-0.003802	5.2e-05	0.00926	-0.000494	-0.00537	0.004962	-0.003706	-0.007635	0.005711	0.001898
-0.006753	-0.00071	0.004549	0.001155	0.000285	-0.004228	-0.001039	0.000419	0.001126	-0.004173	-0.005486	-0.003325	-0.001432	0.007566
-0.005082	0.006546	0.001304	0.005481	9.5e-05	-0.000326	-0.006508	-0.000641	-0.001129	0.000362	0.00219	-0.007338	-0.003174	-0.002127
0.004519	0.003167	0.001488	-0.006699	-0.00339	-0.000239	0.009143	-0.000235	-0.005432	0.005022	-0.003928	-0.006782	0.00521	0.000747
-0.006845	-0.000522	0.004183	0.001921	-0.000184	-0.004436	-0.001098	2.2e-05	0.000703	-0.004386	-0.005882	-0.003343	-0.001665	0.007072
-0.005003	0.006527	0.001071	0.006103	-4e-06	3.3e-05	-0.006416	-0.000677	-0.000968	6e-06	0.002226	-0.00743	-0.003269	-0.001188
0.003617	0.005686	-0.000868	-0.001024	-0.002036	-0.002202	0.002969	-0.001436	-0.005011	0.005107	-0.003509	0.000682	4.5e-05	0.001733
-0.004294	0.000369	0.003197	0.00038	0.00066	-0.002202	0.004929	-0.004081	-0.005383	-0.002045	-0.006563	-0.00407	-0.003963	-0.004564
-0.003577	0.002519	0.002024	0.001525	0.003491	0.002168	0.004026	0.003456	0.003486	0.003041	0.001118	-0.005386	-0.003361	0.001077
0.004868	0.000774	-0.003376	0.005798	-0.003292	0.006001	0.000554	-0.001506	0.002221	0.006353	-0.004405	-0.005977	0.000329	0.00217
0.000844	0.000445	0.006936	2e-05	0.000942	0.002883	-0.00024	-0.001481	-0.001989	0.004788	0.011366	-0.004817	-0.009538	0.014336
-0.004229	0.004656	0.001485	-0.005529	0.005484	-8e-06	0.000306	0.00169	0.001794	0.003996	0.001675	-0.001417	0.005984	0.000366
0.004886	0.000561	-0.003389	0.005742	-0.003173	0.006099	0.000526	-0.001006	0.002961	0.006066	-0.004612	-0.006743	0.000432	0.001952
0.001379	0.000404	0.006901	0.000446	0.000954	0.003117	-0.000148	-0.000457	0.000141	0.005883	0.01074	-0.004805	-0.007537	0.015392
-0.00451	0.004808	0.001568	-0.005888	0.005441	-0.000682	-0.000809	0.001423	0.001169	0.003723	0.001781	-0.001044	0.005927	-0.000343
0.004815	0.000485	-0.003545	0.005877	-0.002991	0.00566	-4.2e-05	-0.000637	0.00284	0.005258	-0.00533	-0.006115	0.000726	0.002207
0.002091	0.000226	0.005389	0.000774	0.000661	0.002952	0.001143	0.000205	-0.00014	0.005161	0.008859	-0.004895	-0.005027	0.014983
-0.004181	0.004806	0.00142	-0.006043	0.005427	-0.000454	-0.00077	0.001999	0.001617	0.004494	0.002023	-0.001571	0.005977	-0.000122
0.004853	0.000799	-0.003423	0.005917	-0.003094	0.005949	8.8e-05	-0.001197	0.002519	0.005774	-0.004734	-0.005547	0.000542	0.002383
0.001673	0.000359	0.006196	0.000761	0.000877	0.003285	0.000706	-0.000575	-0.000111	0.005275	0.010316	-0.004882	-0.007409	0.014846
-0.004117	0.004717	0.001304	-0.005834	0.005417	-4.8e-05	-5.8e-05	0.001866	0.001681	0.004248	0.001824	-0.001592	0.005976	0.000439
0.004866	0.000455	-0.00349	0.005879	-0.003137	0.005926	6e-06	-0.000711	0.003343	0.005795	-0.004981	-0.006454	0.000712	0.001478
0.002135	0.000408	0.006044	0.001052	0.000674	0.003219	0.000539	0.000144	0.000989	0.006024	0.009457	-0.004736	-0.005703	0.015352
-0.004466	0.004847	0.001544	-0.006175	0.0054	-0.00089	-0.001373	0.001577	0.001172	0.004023	0.001962	-0.001075	0.005831	-0.000848
0.004842	0.000883	-0.003365	0.005855	-0.003199	0.006004	0.000183	-0.001521	0.002217	0.006185	-0.004549	-0.005301	0.000371	0.002183
0.001227	0.000454	0.006612	0.000524	0.000901	0.003137	0.000219	-0.001319	-0.001095	0.005031	0.011093	-0.004659	-0.009083	0.014212
-0.004039	0.004672	0.001259	-0.005561	0.005415	0.000205	0.00043	0.001746	0.00183	0.00416	0.001695	-0.001535	0.005923	0.000784
0.003829	-0.000416	-0.003224	0.005343	-0.002722	0.005882	-0.00222	-0.00082	0.005572	0.009431	-0.007105	-0.010659	0.000834	-0.004287
0.003788	0.001017	0.003284	0.003567	0.000287	0.005106	-0.004999	0.00041	0.006613	0.012438	0.008977	-0.00162	-0.004003	0.006349
-0.00443	0.00596	0.000744	-0.006447	0.004947	-0.002961	-0.003986	-0.000222	-0.000589	0.004447	0.001143	0.004224	0.006729	-0.002159
0.004284	0.006174	0.003815	-0.006836	-0.00411	-0.000443	0.002546	0.003663	-0.004147	0.003269	0.001267	-0.001064	-0.00206	-0.004449
-0.006532	0.000196	-0.001828	0.004498	-0.003872	-0.005448	0.00256	0.001402	0.001946	-0.003923	-0.006127	0.001529	0.001893	-0.002497
-0.002924	0.00679	0.000417	0.010364	-0.001863	0.002469	-0.003187	-0.000339	-0.000164	-0.00175	-0.000634	0.001869	-0.003744	0.003453
0.004376	0.003416	0.001954	-0.007294	-0.003185	-0.000426	0.00914	0.00018	-0.005049	0.004952	-0.003964	-0.005893	0.004517	-0.000383
-0.006882	-0.000435	0.003517	0.002979	-0.000941	-0.004453	-0.001822	0.000231	0.001091	-0.004995	-0.005901	-0.003037	-0.001365	0.006646
-0.004755	0.00644	0.000525	0.006959	-0.000697	0.00031	-0.007054	-0.000789	-0.00109	-0.000594	0.002161	-0.006723	-0.003421	-0.000758
0.003462	-0.001422	-0.001614	0.005637	-0.002467	0.006713	8.8e-05	-0.000518	0.006626	0.008023	-0.007483	-0.012529	0.000672	-0.004798
0.003092	-0.000501	0.004164	0.003983	-0.000178	0.004939	-0.006832	0.00182	0.009911	0.013066	0.008102	-0.000355	-0.002334	0.004214
-0.004449	0.005423	0.000245	-0.005953	0.004027	-0.004193	-0.004055	-0.000408	-0.002496	0.003583	-0.000816	0.006329	0.00526	-0.003182
0.003611	-0.001284	-0.001259	0.005092	-0.002398	0.006251	0.000907	-0.000314	0.00607	0.007536	-0.007133	-0.013252	0.00165	-0.004773
0.002363	-0.00067	0.005541	0.002914	0.000522	0.004414	-0.00695	0.002383	0.010107	0.012677	0.008419	-0.000291	-0.001902	0.005764
-0.004732	0.005389	0.00038	-0.005412	0.004069	-0.003816	-0.004097	-0.000441	-0.002211	0.003362	-0.000965	0.006857	0.004475	-0.00365
0.005167	0.006946	0.001699	-0.00473	-0.002035	-0.001306	0.004519	0.001114	-0.005213	0.003389	-0.001886	-0.002025	-0.000177	-0.002989
-0.007117	-0.000336	0.000333	0.004063	-0.001822	-0.005148	0.002141	-0.00189	-0.000375	-0.003536	-0.006209	-0.001112	0.000934	0.0022
-0.00481	0.005741	0.000707	0.008497	0.001353	0.00245	-0.001383	0.001753	0.001968	-0.001289	0.000907	-0.004754	-0.004241	0.003334
0.004634	0.00362	0.001499	-0.00663	-0.003218	-0.000455	0.008833	-0.000124	-0.005687	0.00513	-0.004105	-0.006067	0.004676	-0.000281
-0.006924	-0.00038	0.003726	0.002561	-0.00059	-0.004596	-0.001082	-0.000292	0.000312	-0.004565	-0.006145	-0.003355	-0.001685	0.006421
-0.004986	0.006481	0.000943	0.006517	-2.3e-05	0.000391	-0.00611	-0.000574	-0.000578	-0.000385	0.002191	-0.007467	-0.003517	-0.000341
0.004104	0.006127	-0.000361	-0.002252	-0.002003	-0.002515	0.004087	-0.000366	-0.006287	0.005021	-0.003746	-0.000488	0.000655	0.000899
-0.004824	0.000244	0.002627	0.000949	9.4e-05	-0.002881	0.004459	-0.003747	-0.004387	-0.002496	-0.007063	-0.003981	-0.003294	-0.003541
-0.003335	0.002844	0.002036	0.002559	0.002688	0.001941	0.003099	0.002628	0.003098	0.003243	0.001405	-0.004487	-0.004409	0.001673
0.0037	-0.000984	-0.001373	0.00468	-0.002204	0.005635	0.001549	-0.000232	0.004987	0.006679	-0.006673	-0.012542	0.002687	-0.004445
0.001487	-0.000737	0.006982	0.001237	0.001198	0.003272	-0.006338	0.003088	0.008889	0.012026	0.008414	-0.000534	-0.002067	0.007699
-0.004849	0.0054	0.000676	-0.005341	0.004366	-0.003323	-0.003833	-0.000732	-0.001901	0.002597	-6.9e-05	0.006483	0.004251	-0.003053
0.003843	-0.001083	-0.001915	0.005103	-0.002622	0.005974	0.000719	-3.1e-05	0.005474	0.007216	-0.007168	-0.012432	0.001964	-0.004529
0.002229	-0.000524	0.006106	0.002469	0.000615	0.004221	-0.006191	0.002708	0.009109	0.012089	0.008796	-0.001557	-0.00295	0.007174
-0.004678	0.005499	0.000439	-0.00564	0.004384	-0.003566	-0.003667	-0.000915	-0.002187	0.003065	-0.000273	0.006392	0.004988	-0.002684
0.000625	0.001022	-0.000411	-0.001405	0.000682	-0.003273	0.000234	0.019734	-0.010263	0.001183	0.002974	0.000846	0.001243	0.000518
-0.006529	0.00156	-0.004524	0.000617	-0.002876	-0.003085	0.005642	0.00222	0.004675	0.002759	0.000734	0.000852	-0.001302	-0.007271
0.003353	-0.005135	0.008957	0.001387	0.001441	-0.002959	0.001443	-0.0016	-0.004308	0.003477	-0.002855	0.006417	0.006586	0.007024
0.000593	0.001096	-6e-05	-0.002386	-0.000877	-0.002283	0.000536	0.019715	-0.009866	0.00205	0.002921	0.001215	0.001246	-0.000326
-0.006555	0.001545	-0.004383	0.000816	-0.002943	-0.003189	0.005734	0.002249	0.004318	0.00242	0.00035	0.00077	-0.000772	-0.007142
0.003228	-0.004528	0.009353	0.001923	0.001409	-0.002598	0.001701	-0.001605	-0.004063	0.003453	-0.003406	0.007371	0.006573	0.007496
0.002534	0.00338	0.002571	-0.002793	0.00065	-0.004482	0.001104	0.01752	-0.006911	-0.001341	0.002624	0.00043	-0.00196	-0.001281
-0.006545	0.001609	-0.0046	0.00064	-0.002913	-0.003141	0.005578	0.001981	0.004536	0.002725	0.000775	0.000823	-0.001098	-0.006993
0.00331	-0.005051	0.009061	0.001797	0.001849	-0.002946	0.001533	-0.001186	-0.004305	0.003282	-0.003035	0.006581	0.006456	0.006556
0.004125	0.003212	0.002199	-0.007894	-0.003396	-0.00025	0.009152	0.000473	-0.004525	0.004784	-0.003627	-0.005617	0.004294	-0.000359
-0.006815	-0.000468	0.003367	0.003237	-0.001149	-0.00435	-0.002338	0.00064	0.001691	-0.00519	-0.005543	-0.002906	-0.001064	0.006948
-0.004586	0.006384	0.000218	0.007149	-0.001217	8e-05	-0.007602	-0.000958	-0.001539	-0.000657	0.0021	-0.006113	-0.003454	-0.001338
0.00429	0.003556	0.002206	-0.007739	-0.003196	-0.000523	0.008876	0.000352	-0.004897	0.00509	-0.003746	-0.005217	0.003969	-0.001377
-0.006851	-0.000351	0.002907	0.003744	-0.001525	-0.004504	-0.002343	0.000572	0.001534	-0.00549	-0.005766	-0.002683	-0.001084	0.006332
-0.004537	0.006426	0.000195	0.007464	-0.001236	0.00049	-0.007373	-0.000691	-0.001088	-0.001234	0.002001	-0.006081	-0.003615	-0.000595
0.003875	-0.000868	-0.001718	0.004577	-0.002258	0.00547	0.002076	-0.000127	0.004509	0.006139	-0.006018	-0.012157	0.003181	-0.0035
0.000723	-0.000719	0.00768	-0.00018	0.001514	0.002175	-0.0048	0.003001	0.006893	0.010614	0.008572	-0.000819	-0.002276	0.009595
-0.004864	0.005482	0.001203	-0.005423	0.004575	-0.002966	-0.003841	-0.000896	-0.001743	0.002246	0.000362	0.005238	0.00403	-0.002523
0.002022	-0.00139	-0.001668	0.003207	-0.001639	0.004592	-0.001434	-0.000691	0.004046	0.007696	-0.007157	-0.009105	0.002715	-0.002556
0.004576	0.000301	0.000835	0.004858	-0.001087	0.005663	-0.0038	0.000409	0.004628	0.010935	0.005944	5.5e-05	-0.003456	0.000926
-0.003602	0.006376	-0.000268	-0.006703	0.00485	-0.003246	-0.003852	-0.000624	-0.000691	0.005448	0.000958	0.006958	0.008221	-0.002601
0.004514	0.006364	0.003464	-0.006494	-0.003486	-0.000653	0.003178	0.003382	-0.004675	0.00304	0.000233	-0.001076	-0.001898	-0.004833
-0.006664	3e-05	-0.001488	0.004574	-0.00367	-0.005469	0.002331	0.000755	0.002247	-0.004043	-0.006135	0.0011	0.001826	-0.001117
-0.003347	0.006723	0.000203	0.010111	-0.001439	0.002423	-0.003544	-0.000317	0.000379	-0.002119	-0.000269	-7e-05	-0.003873	0.003523
0.004599	0.006512	0.003403	-0.00638	-0.003076	-0.001092	0.002925	0.003329	-0.004242	0.002879	0.00031	-0.000937	-0.002129	-0.004818
-0.006692	5.4e-05	-0.001632	0.004523	-0.003566	-0.005282	0.002819	0.000679	0.002047	-0.003845	-0.006052	0.00116	0.00195	-0.001479
-0.003243	0.006618	0.000508	0.010404	-0.001008	0.002649	-0.002718	-4.8e-05	0.000413	-0.002058	-0.000385	0.000673	-0.003735	0.004002
0.004955	0.001136	-0.003443	0.005609	-0.003406	0.005557	0.000819	-0.002175	0.001435	0.006515	-0.004305	-0.004934	0.000455	0.002382
0.000572	0.000534	0.006485	-7.2e-05	0.000758	0.002721	4.9e-05	-0.00266	-0.004306	0.003435	0.011386	-0.004823	-0.011118	0.013114
-0.003844	0.004385	0.001311	-0.005075	0.005424	0.000797	0.0014	0.001966	0.002621	0.004309	0.00152	-0.001777	0.005844	0.000633
0.004938	0.00082	-0.003364	0.005607	-0.003482	0.005753	0.001298	-0.001755	0.001961	0.006287	-0.004325	-0.006379	0.00055	0.002449
0.000329	0.000452	0.00688	-0.000558	0.001101	0.002455	-0.000468	-0.00188	-0.003845	0.003723	0.011003	-0.00485	-0.010025	0.014048
-0.004327	0.004573	0.001739	-0.005347	0.005506	4e-06	0.000598	0.001854	0.002211	0.003922	0.001473	-0.001803	0.005927	1e-06
0.005036	0.000991	-0.003268	0.005229	-0.003624	0.005264	0.002087	-0.00213	0.001904	0.006279	-0.004547	-0.006306	0.000452	0.002352
-9.7e-05	0.000587	0.006221	-0.000858	0.001148	0.002034	-0.000408	-0.002503	-0.005268	0.002073	0.00997	-0.004833	-0.009697	0.012845
-0.004302	0.004411	0.001902	-0.00505	0.005489	9.6e-05	0.001199	0.002104	0.003042	0.003936	0.001052	-0.00274	0.005769	-0.000163
0.004762	0.00568	0.001136	-0.004428	-0.002306	-0.001218	0.007127	-0.000437	-0.007496	0.005296	-0.004253	-0.005067	0.002939	-0.00017
-0.006527	-0.000268	0.002969	0.002449	-0.000358	-0.004447	0.001951	-0.002497	-0.002794	-0.003119	-0.006681	-0.004045	-0.002042	0.002145
-0.00508	0.005287	0.001679	0.005678	0.001815	0.001757	-0.001259	0.001473	0.002141	0.001538	0.002111	-0.007535	-0.005062	0.001399
0.00495	0.005537	0.001125	-0.004818	-0.002477	-0.000907	0.007025	0.000101	-0.006831	0.004967	-0.003835	-0.004405	0.003266	-0.00086
-0.006838	-0.000334	0.002693	0.002979	-0.000726	-0.004826	0.001171	-0.002075	-0.001953	-0.00345	-0.006479	-0.003702	-0.001618	0.003221
-0.005166	0.005751	0.001398	0.006454	0.001337	0.001524	-0.002518	0.001071	0.001448	0.000758	0.002002	-0.007569	-0.004971	0.001353
0.003611	0.005181	0.003919	-0.007235	-0.006536	0.000627	0.001366	0.005307	-0.004126	0.002812	0.002173	-0.001259	-0.00107	-0.003477
-0.006429	0.00039	-0.001995	0.00418	-0.004202	-0.00552	0.002409	0.002433	0.001796	-0.004105	-0.005544	0.001576	0.001774	-0.003815
-0.002251	0.006659	0.000542	0.010058	-0.002869	0.001744	-0.002799	-0.000667	-0.000492	0.000167	-0.001068	0.005322	-0.002749	0.001854
0.004553	0.003915	0.001217	-0.004842	-0.002233	-0.000822	0.008739	-0.001528	-0.00747	0.00592	-0.003854	-0.008506	0.005088	0.003292
-0.006408	-0.00019	0.004607	0.000216	0.0012	-0.00402	0.001917	-0.001471	-0.003139	-0.002299	-0.007071	-0.004425	-0.002925	0.003027
-0.005433	0.006037	0.001975	0.004193	0.002139	0.000754	-0.002367	0.000684	0.001516	0.001924	0.002338	-0.009162	-0.003851	-2.5e-05
0.004496	0.004986	0.000959	-0.004201	-0.002285	-0.001217	0.008068	-0.001575	-0.008402	0.006231	-0.004741	-0.006598	0.003628	0.001663
-0.00607	-0.000159	0.003988	0.000866	0.000607	-0.003821	0.002528	-0.002306	-0.003674	-0.002487	-0.007004	-0.004856	-0.002804	0.001495
-0.005192	0.005376	0.002142	0.004315	0.002323	0.001328	-0.000943	0.001377	0.002321	0.002232	0.002337	-0.008811	-0.00421	0.001116
0.004056	0.002563	-0.000934	0.005295	0.006682	-0.008284	-9.3e-05	0.005892	0.002998	-0.00553	0.007036	-0.004871	0.003752	0.0012
-0.004942	0.00088	-0.005865	-0.00775	0.003044	-0.002065	-0.000316	-0.001792	0.00407	0.003392	0.004081	0.001973	-0.006473	0.005179
0.003519	-0.00918	-0.00074	0.000918	-0.000604	-0.00699	-0.002135	-0.001186	-0.002207	-8e-06	0.001876	-0.004215	0.000551	-0.000344
0.003969	0.002594	-0.000509	0.005154	0.006957	-0.008515	0.000183	0.006448	0.002773	-0.005249	0.006542	-0.00417	0.003479	0.000742
-0.005151	0.000815	-0.005922	-0.007239	0.002583	-0.002249	0.00037	-0.001587	0.004182	0.003926	0.004294	0.002167	-0.006323	0.004915
0.00356	-0.009244	-2.5e-05	0.00093	-0.000535	-0.007094	-0.001983	-0.001179	-0.002141	0.000566	0.001477	-0.003557	0.001144	-0.000657
0.004329	0.002934	-0.0002	0.004837	0.006195	-0.008321	0.000207	0.006421	0.003336	-0.005323	0.006756	-0.004149	0.003674	0.000148
-0.005172	0.000924	-0.00607	-0.007251	0.002789	-0.002066	-7.1e-05	-0.002467	0.00412	0.003102	0.004554	0.001309	-0.00593	0.005002
0.003568	-0.009292	-0.00028	0.001137	-0.00029	-0.00701	-0.001924	-0.000678	-0.002093	0.000438	0.001729	-0.003647	0.001011	-0.000843
0.005103	0.006853	0.0024	-0.005207	-0.002184	-0.001178	0.004103	0.001895	-0.004599	0.003181	-0.001006	-0.001153	-0.001455	-0.004187
-0.007066	-0.000234	-0.000556	0.004143	-0.002453	-0.005293	0.002132	-0.000837	0.001115	-0.003754	-0.005936	-7.5e-05	0.001783	0.001494
-0.004244	0.006182	0.000451	0.009523	0.000536	0.002506	-0.002186	0.001029	0.001511	-0.002528	0.000605	-0.002662	-0.003819	0.003928
0.004789	0.007107	0.000616	-0.00386	-0.00176	-0.002403	0.005085	5.4e-05	-0.006871	0.004246	-0.003446	-0.002407	8.4e-05	-0.000223
-0.006391	-0.000206	0.001825	0.003257	-0.0008	-0.004052	0.003255	-0.004434	-0.003562	-0.002298	-0.006247	-0.003114	-0.001096	0.000447
-0.004372	0.003936	0.001709	0.005553	0.002886	0.002781	0.002185	0.003066	0.003409	0.001664	0.001262	-0.005454	-0.004872	0.001597
0.004932	0.007103	0.000955	-0.003931	-0.001747	-0.001926	0.005008	0.000149	-0.00641	0.004065	-0.003158	-0.002787	0.000386	-0.000635
-0.006686	-0.000303	0.00156	0.003497	-0.001069	-0.004438	0.002952	-0.003725	-0.002907	-0.002538	-0.006346	-0.002793	-0.000717	0.001301
-0.004677	0.004441	0.001561	0.006243	0.002552	0.002649	0.001382	0.002782	0.003007	0.001216	0.001199	-0.005638	-0.004859	0.00194
0.004388	0.004135	0.002128	-0.007554	-0.003807	-0.000541	0.007836	0.000375	-0.005535	0.005704	-0.003238	-0.003904	0.002985	-0.002749
-0.006804	-0.000119	0.002159	0.004423	-0.00218	-0.004615	-0.002176	0.000957	0.002295	-0.006162	-0.005767	-0.001881	-0.001035	0.005115
-0.004368	0.006541	0.000162	0.007813	-0.001507	0.000837	-0.007165	-0.000188	-0.00054	-0.002349	0.001664	-0.005381	-0.004026	0.000313
0.004342	0.004351	0.002171	-0.007436	-0.004489	-0.000337	0.007228	0.000858	-0.005592	0.005687	-0.002537	-0.003311	0.002477	-0.003305
-0.006755	-0.0001	0.001867	0.00456	-0.002444	-0.004715	-0.002071	0.001262	0.002641	-0.006386	-0.005809	-0.001509	-0.000889	0.004609
-0.004268	0.006628	0.000181	0.007848	-0.001636	0.000911	-0.007107	-0.000293	-0.000479	-0.002733	0.001465	-0.005073	-0.004191	0.000527
0.005293	0.00023	-0.002119	0.002054	-0.00375	0.003997	0.005848	-0.00241	7e-06	0.004693	-0.002754	-0.01195	0.003081	0.003628
-0.0029	1.5e-05	0.006241	-0.004388	0.00287	-0.002603	-0.000605	-0.001644	-0.006039	0.002548	0.002131	-0.001721	-0.00457	0.009767
-0.005395	0.004471	0.002459	-0.002857	0.005067	0.000397	-0.000902	0.001897	0.002183	0.002555	0.003771	-0.008998	0.002723	0.000368
0.005176	-0.000297	-0.001784	0.001559	-0.003869	0.003715	0.006545	-0.002045	0.000147	0.004076	-0.002083	-0.01253	0.004027	0.003876
-0.003444	-4.9e-05	0.006589	-0.004834	0.003372	-0.002781	-0.000298	-0.001103	-0.005324	0.002547	0.000989	-0.001684	-0.003671	0.009929
-0.005618	0.004526	0.00257	-0.002473	0.004868	0.000218	-0.00137	0.001504	0.001535	0.00213	0.00305	-0.009003	0.002244	8.4e-05
0.005206	2e-06	-0.002701	0.003528	-0.004078	0.004843	0.004165	-0.001845	0.001928	0.005096	-0.003114	-0.011549	0.001821	0.002883
-0.001999	-0.000267	0.007994	-0.002978	0.002469	-0.00039	-0.000742	-0.000479	-0.004318	0.00298	0.006549	-0.004274	-0.006752	0.014143
-0.005315	0.004503	0.002572	-0.004436	0.005159	-0.000495	-0.000747	0.001906	0.001521	0.001998	0.002302	-0.004555	0.004697	-0.000201
0.004457	0.006376	0.003626	-0.006585	-0.003531	-0.000829	0.002712	0.003554	-0.004143	0.003078	0.000803	-0.001076	-0.00207	-0.004669
-0.006606	0.000125	-0.001765	0.00451	-0.003735	-0.005363	0.002764	0.001041	0.001978	-0.003854	-0.006112	0.001305	0.001988	-0.002059
-0.003083	0.006722	0.000498	0.010392	-0.001443	0.002579	-0.002978	-0.000178	8.7e-05	-0.001843	-0.000493	0.001172	-0.003693	0.003781
0.004393	0.006205	0.003658	-0.006682	-0.003921	-0.000473	0.002904	0.003558	-0.004553	0.003089	0.00075	-0.001224	-0.00182	-0.004723
-0.00658	0.000114	-0.001627	0.004599	-0.003833	-0.005479	0.002296	0.001088	0.002157	-0.004045	-0.006223	0.001294	0.001816	-0.001716
-0.003147	0.006812	0.000207	0.010152	-0.001788	0.00239	-0.003685	-0.000338	4.1e-05	-0.002108	-0.000323	0.0006	-0.003909	0.003323
0.004292	0.006533	-0.000436	-0.002227	-0.002102	-0.002609	0.004131	-0.000585	-0.006283	0.00511	-0.00396	-0.000518	4e-06	0.000992
-0.004834	0.000173	0.002599	0.001217	0.000119	-0.002693	0.004602	-0.004512	-0.004654	-0.002233	-0.006676	-0.004068	-0.003012	-0.003552
-0.003278	0.002628	0.001958	0.002543	0.002989	0.002179	0.003714	0.002806	0.003273	0.003159	0.001422	-0.004488	-0.004022	0.001498
0.004048	-0.000813	-0.002525	0.005209	-0.002836	0.005836	0.000226	0.000162	0.005326	0.007132	-0.006811	-0.011423	0.001588	-0.004178
0.00259	-6.1e-05	0.005832	0.002727	0.00042	0.004318	-0.005355	0.002609	0.00828	0.011695	0.008968	-0.002309	-0.004043	0.008447
-0.004648	0.005544	0.000719	-0.005981	0.004711	-0.003243	-0.003491	-0.001081	-0.001821	0.003162	0.000496	0.005408	0.005494	-0.00218
0.003061	0.004442	0.003746	-0.007261	-0.0078	0.001137	0.000704	0.006212	-0.004417	0.002839	0.002751	-0.001187	3.5e-05	-0.002581
-0.006406	0.000404	-0.00195	0.004181	-0.004307	-0.005538	0.002114	0.002724	0.001751	-0.004157	-0.00542	0.001486	0.001578	-0.003912
-0.00211	0.006549	0.000409	0.00969	-0.003246	0.001304	-0.002887	-0.000832	-0.00051	0.000913	-0.00086	0.005825	-0.00241	0.001312
0.003794	-0.001112	-0.002148	0.005407	-0.002759	0.006298	-6e-06	-0.000133	0.00598	0.007704	-0.007392	-0.012155	0.001033	-0.004527
0.002858	-0.000336	0.004924	0.003456	0.000121	0.004898	-0.00613	0.002098	0.00921	0.012535	0.008723	-0.001379	-0.003339	0.005967
-0.004524	0.005505	0.000368	-0.005945	0.004339	-0.003868	-0.003671	-0.000672	-0.002216	0.003314	-0.000304	0.006017	0.0056	-0.002744
0.003384	-0.000157	-0.002815	0.003994	-0.001424	0.00549	-0.000786	-0.001641	0.005466	0.00993	-0.009176	-0.011141	0.002214	-0.004057
0.002894	2.3e-05	0.003874	0.004141	0.000726	0.006938	-0.003802	-0.000512	0.005654	0.012332	0.007633	0.001674	-0.005013	0.000112
-0.004049	0.006123	0.000684	-0.006999	0.005437	-0.002633	-0.002273	-7.2e-05	-0.000583	0.004115	0.001119	0.004196	0.008111	-0.002296
0.002944	-0.000119	-0.002755	0.00347	-0.000569	0.004984	-0.000341	-0.00104	0.005607	0.009344	-0.009366	-0.009323	0.001659	-0.004897
0.002442	-0.000204	0.004	0.00405	0.001125	0.007294	-0.003244	-0.000865	0.004657	0.011528	0.006927	0.002598	-0.005555	-0.002019
-0.003936	0.00605	0.000427	-0.006974	0.00573	-0.002343	-0.0015	0.000138	-0.000436	0.003859	0.001029	0.004184	0.008061	-0.002805
0.002305	0.00334	0.003672	-0.007462	-0.0105	0.001631	0.001643	0.002622	-0.003811	0.002811	0.001388	-0.002751	0.001928	-0.001012
-0.00649	0.000362	0.000588	0.005091	-0.004202	-0.005486	-0.001185	0.002378	0.002386	-0.005744	-0.005722	0.001112	-0.000636	0.000187
-0.003597	0.007067	6.5e-05	0.00817	-0.003327	0.001064	-0.006636	-0.00019	-0.001259	-0.002972	0.000542	-0.002152	-0.005454	-0.000773
0.001237	0.002351	0.003634	-0.006775	-0.012374	0.002229	-0.000315	0.002943	-0.002632	0.001468	0.002134	-0.002467	0.0018	0.00052
-0.006462	0.000388	0.000726	0.004999	-0.004292	-0.005445	-0.001268	0.002689	0.002255	-0.005635	-0.005871	0.00116	-0.000897	-0.000285
-0.003596	0.007092	0.000205	0.007971	-0.003572	0.001103	-0.006545	-6.8e-05	-0.001379	-0.002976	0.000351	-0.002001	-0.005643	-0.001353
0.0018	0.002741	0.00365	-0.007324	-0.011459	0.001722	0.000802	0.002477	-0.002985	0.002134	0.001632	-0.003009	0.002229	-0.000352
-0.006492	0.000414	0.001017	0.004941	-0.004124	-0.005336	-0.001592	0.0026	0.002452	-0.00591	-0.005844	0.000856	-0.000934	0.000594
-0.003684	0.007091	0.000192	0.007805	-0.003416	0.000927	-0.006743	-0.000133	-0.001425	-0.00296	0.000501	-0.002308	-0.005488	-0.001371
0.002679	0.003522	0.003541	-0.007636	-0.009648	0.001261	0.00272	0.002246	-0.004013	0.003381	0.00075	-0.003118	0.002253	-0.001343
-0.006531	0.000351	0.000916	0.005023	-0.003936	-0.005328	-0.001551	0.002349	0.00261	-0.006085	-0.005724	0.000657	-0.000626	0.001091
-0.003686	0.007048	9.7e-05	0.008007	-0.003166	0.000947	-0.006834	-0.000295	-0.001251	-0.003091	0.000788	-0.002507	-0.00525	-0.00086
0.002261	0.003067	0.003556	-0.00753	-0.010517	0.001422	0.002122	0.002043	-0.00343	0.002789	0.000962	-0.003504	0.002258	-0.000789
-0.006515	0.000391	0.001298	0.004859	-0.003895	-0.005186	-0.001941	0.002458	0.00266	-0.00618	-0.0058	0.000449	-0.001017	0.001531
-0.003755	0.007089	0.000201	0.007674	-0.003212	0.000808	-0.006918	-0.000199	-0.001337	-0.002979	0.000772	-0.002608	-0.005185	-0.001442
0.003138	-0.000134	-0.00271	0.003306	-0.000703	0.005139	-0.000584	-0.001323	0.005371	0.009819	-0.0091	-0.009921	0.002252	-0.004693
0.003059	-5.9e-05	0.003411	0.004283	0.000739	0.007159	-0.003596	-0.000659	0.005127	0.011996	0.007118	0.001825	-0.005042	-0.001127
-0.003818	0.006224	0.000376	-0.007086	0.005605	-0.002569	-0.002191	-0.000133	-0.000529	0.004439	0.001009	0.004487	0.008131	-0.002853
0.002928	-0.000354	-0.002455	0.00331	-0.000441	0.004758	-0.000695	-0.000694	0.005359	0.009928	-0.009206	-0.008335	0.001794	-0.004879
0.003205	-2e-06	0.002973	0.004273	0.00064	0.007398	-0.003236	-0.000781	0.004412	0.011717	0.006534	0.002009	-0.004922	-0.001534
-0.003652	0.006273	0.000116	-0.007017	0.005755	-0.002476	-0.002044	0.000124	-0.000365	0.004839	0.000637	0.005085	0.008088	-0.003216
0.002688	-0.000253	-0.00249	0.003231	-0.000276	0.004633	-0.000324	-0.000474	0.005398	0.009423	-0.009527	-0.008014	0.001267	-0.005417
0.002615	-0.000236	0.003529	0.004059	0.001034	0.007486	-0.002955	-0.001053	0.004267	0.011131	0.006473	0.002872	-0.005518	-0.002671
-0.003798	0.006034	0.000195	-0.006929	0.005867	-0.002251	-0.00133	0.000372	-0.000272	0.00426	0.000645	0.004614	0.007949	-0.003515
0.004237	0.005281	-0.001218	-0.000954	-0.002986	-0.001222	0.004754	-0.003271	-0.007369	0.006928	-0.006109	-0.002737	0.003388	0.001941
-0.005204	0.00018	0.004917	-0.000468	0.001819	-0.002359	0.00414	-0.003776	-0.006779	-0.001334	-0.006644	-0.003638	-0.003826	-0.001351
-0.005196	0.003844	0.002637	0.000636	0.004664	0.002045	0.002539	0.003717	0.004355	0.002853	0.001865	-0.010157	-0.001733	0.001755
0.003633	0.004843	0.003655	-0.007597	-0.006996	0.000853	0.003014	0.003573	-0.004816	0.003592	0.000983	-0.001629	0.000392	-0.003829
-0.006475	0.000233	-0.000827	0.005189	-0.004234	-0.005662	0.000176	0.001918	0.002582	-0.00486	-0.006029	0.001407	0.000519	-0.000834
-0.003324	0.006942	-0.000261	0.009323	-0.002983	0.001617	-0.005647	-0.000482	-0.000477	-0.002645	0.000336	-0.000794	-0.004606	0.00089
0.003811	0.005193	0.003696	-0.007464	-0.006205	0.000517	0.003051	0.003755	-0.004953	0.003482	0.000768	-0.001686	0.000121	-0.003993
-0.006493	0.000211	-0.001052	0.005093	-0.004188	-0.005641	0.000527	0.001741	0.002557	-0.004719	-0.006065	0.001398	0.000838	-0.001023
-0.003282	0.006926	-0.000291	0.009515	-0.002809	0.001794	-0.005298	-0.000431	-0.000346	-0.002535	-4.9e-05	-0.000475	-0.004434	0.001446
0.004874	0.001222	-0.00343	0.005715	-0.003246	0.005716	0.000292	-0.002046	0.00138	0.006276	-0.004322	-0.004243	0.00041	0.002463
0.000908	0.000459	0.006477	0.000401	0.000749	0.002977	0.000481	-0.002372	-0.003023	0.004086	0.011558	-0.004705	-0.010928	0.012772
-0.003566	0.004378	0.000919	-0.00501	0.005247	0.001024	0.001454	0.001843	0.00232	0.004425	0.001622	-0.001651	0.00564	0.001286
0.00468	0.004577	-0.002271	0.000574	-0.003875	0.001174	0.004332	-0.00533	-0.005016	0.008804	-0.009983	-0.00603	0.002654	0.000951
-0.004698	-0.000338	0.006358	-0.000179	0.002955	-0.000553	0.00286	-0.005321	-0.007606	0.000641	-0.005067	-0.003151	-0.006626	0.000623
-0.005702	0.004403	0.002231	-0.001244	0.005389	0.001411	0.001391	0.004231	0.004776	0.001409	0.002102	-0.009827	0.001747	0.001251
0.005011	0.005762	-0.003239	0.002011	-0.002829	0.001519	0.00106	-0.007658	-0.004281	0.008463	-0.005199	0.001674	-0.00176	0.001708
-0.001967	0.000399	0.006552	0.00271	0.002464	0.002996	0.005193	-0.010569	-0.009555	0.000849	0.002074	-0.001415	-0.010584	-0.001753
-0.005427	0.002802	0.000203	-0.000469	0.006236	0.002941	0.005099	0.006897	0.005355	-0.000302	-0.00143	-0.006706	0.00417	-0.000347
0.004971	0.005456	-0.00351	0.002416	-0.002675	0.00203	0.000644	-0.007707	-0.003544	0.008792	-0.005221	0.002421	-0.001403	0.001252
-0.001241	0.000216	0.006359	0.003383	0.002143	0.003883	0.005006	-0.010446	-0.009142	0.001167	0.003244	-0.00105	-0.011046	-0.002194
-0.005312	0.00292	-0.00015	-0.000696	0.006143	0.002832	0.005313	0.006569	0.005013	-0.00056	-0.001604	-0.005938	0.004226	0.000355
0.005018	0.005893	-0.003585	0.002247	-0.002654	0.001566	0.000636	-0.007607	-0.003752	0.008116	-0.004792	0.002509	-0.00194	0.001666
-0.001584	0.00055	0.006288	0.002974	0.002228	0.003525	0.005364	-0.010758	-0.009469	0.000737	0.003305	-0.001301	-0.010727	-0.002433
-0.005164	0.002659	-0.000402	-0.000108	0.006347	0.00359	0.006119	0.006858	0.004969	-0.000233	-0.001558	-0.005182	0.003947	-0.000107
0.0045	0.00213	0.00038	-0.003083	-0.00308	0.000343	0.008492	-0.003062	-0.005168	0.005907	-0.004001	-0.013352	0.005378	0.005979
-0.005535	-0.000398	0.005666	-0.002894	0.003133	-0.00283	0.001759	-0.00088	-0.004233	-0.0001	-0.005982	-0.004057	-0.003013	0.003904
-0.005368	0.005949	0.002693	0.000381	0.003644	9.8e-05	-0.001353	0.000993	0.001444	0.002701	0.002526	-0.010034	-0.001004	0.000435
0.003962	0.005766	0.004009	-0.007128	-0.005276	7.7e-05	0.001925	0.004493	-0.003963	0.002969	0.001815	-0.001133	-0.001924	-0.003613
-0.006456	0.000339	-0.002022	0.004271	-0.004066	-0.005482	0.00261	0.002091	0.001802	-0.004047	-0.005741	0.001694	0.001864	-0.003548
-0.002453	0.006726	0.000637	0.010372	-0.002366	0.00219	-0.002846	-0.000472	-0.000491	-0.000679	-0.001082	0.004319	-0.003261	0.002712
0.00478	0.006708	0.003006	-0.005987	-0.002621	-0.001211	0.003401	0.002791	-0.004549	0.002822	-0.000314	-0.001035	-0.001961	-0.004824
-0.006847	-7.7e-05	-0.001271	0.004505	-0.003156	-0.005268	0.00256	2.7e-05	0.002073	-0.003826	-0.00603	0.000958	0.001909	-3.1e-05
-0.003615	0.006444	0.000475	0.010159	-0.0005	0.002674	-0.00266	0.000183	0.000744	-0.002365	-0.000154	-0.000499	-0.003928	0.004008
0.005302	-7e-05	-0.002227	0.002393	-0.003963	0.00434	0.005125	-0.00189	0.000815	0.004363	-0.001972	-0.01229	0.002512	0.003837
-0.002725	-8.9e-05	0.006969	-0.004041	0.003	-0.002005	-0.000468	-0.000961	-0.005234	0.002897	0.00329	-0.002669	-0.0051	0.01169
-0.005494	0.004413	0.002617	-0.003418	0.005048	3.3e-05	-0.000838	0.002037	0.001882	0.002146	0.003205	-0.007469	0.003456	0.000204
0.004811	-0.000213	-0.003101	0.005112	-0.003354	0.006001	0.002288	-0.000171	0.004143	0.005754	-0.004823	-0.010508	0.001555	0.000672
0.000596	1.2e-05	0.008055	-0.000766	0.001483	0.002095	-0.001521	0.000833	0.001488	0.00682	0.009982	-0.003645	-0.005499	0.015584
-0.004929	0.004916	0.001855	-0.005572	0.005165	-0.001723	-0.002786	0.000394	-0.000363	0.002831	0.001768	0.000949	0.005165	-0.001291
0.00507	0.007181	0.001125	-0.004127	-0.001602	-0.00193	0.004524	0.000572	-0.00561	0.003541	-0.002534	-0.002566	0.000112	-0.001418
-0.006913	-0.00029	0.001039	0.003855	-0.001333	-0.004635	0.00296	-0.003638	-0.002399	-0.002563	-0.006245	-0.001812	-7.7e-05	0.00167
-0.004738	0.004775	0.001416	0.007068	0.002598	0.002771	0.001359	0.002927	0.00298	0.000407	0.000992	-0.004984	-0.004879	0.002658
0.004718	0.00706	0.000247	-0.003523	-0.001914	-0.002687	0.00505	-0.000108	-0.007116	0.004593	-0.003836	-0.002122	5.7e-05	3.8e-05
-0.005942	-0.000148	0.002158	0.002827	-0.000495	-0.003565	0.003605	-0.004904	-0.004161	-0.002059	-0.006192	-0.003596	-0.0016	-0.000628
-0.004059	0.003415	0.001797	0.004624	0.003083	0.00267	0.002769	0.003143	0.003696	0.002224	0.001326	-0.005248	-0.004554	0.001557
0.003858	0.005449	-0.000912	-0.001047	-0.00243	-0.001985	0.003466	-0.002134	-0.00632	0.005772	-0.004498	-0.00064	0.001656	0.001589
-0.004747	0.000234	0.004087	8.2e-05	0.001169	-0.002321	0.004598	-0.003999	-0.006255	-0.001702	-0.006611	-0.004101	-0.003761	-0.003077
-0.004456	0.003128	0.002282	0.00117	0.004083	0.002385	0.003557	0.003707	0.004129	0.00301	0.001617	-0.00782	-0.002673	0.001273
0.003186	-0.001543	-0.001795	0.005848	-0.002447	0.006798	-0.000179	-0.000541	0.006676	0.008343	-0.008085	-0.012008	6.3e-05	-0.004594
0.003616	-0.000373	0.00318	0.004394	-0.00047	0.00504	-0.006929	0.001473	0.009514	0.013228	0.007718	-0.0005	-0.002391	0.003252
-0.004264	0.005608	0.000223	-0.006285	0.004051	-0.004298	-0.004319	-0.000559	-0.002241	0.003944	-0.000264	0.006366	0.005976	-0.002915
0.00248	-0.001887	-0.001984	0.005563	-0.002145	0.006393	9.4e-05	-0.000241	0.005872	0.008442	-0.009447	-0.012419	-0.000119	-0.003494
0.004314	-0.00013	0.001736	0.004528	-0.001063	0.004626	-0.007063	0.001164	0.008805	0.012878	0.006871	-0.000704	-0.001422	0.002307
-0.003999	0.00598	7.7e-05	-0.006519	0.00405	-0.004266	-0.005151	-0.001277	-0.001431	0.004887	0.000557	0.00774	0.006592	-0.00339
0.002716	-0.001895	-0.001526	0.005945	-0.002184	0.006807	0.000197	-0.000359	0.006841	0.007967	-0.008458	-0.012104	-0.000287	-0.004583
0.003935	-0.000404	0.002373	0.004527	-0.000765	0.004681	-0.007339	0.001557	0.009697	0.013335	0.007067	-0.000225	-0.00135	0.002394
-0.004125	0.005701	0.00012	-0.006391	0.003953	-0.004413	-0.004938	-0.001041	-0.00201	0.004591	-0.000201	0.007529	0.006021	-0.003315
0.004277	-0.000866	-0.002384	0.004603	-0.00275	0.005677	0.002592	0.000128	0.004402	0.005818	-0.005508	-0.012101	0.003301	-0.002143
0.000374	-0.000598	0.008151	-0.000993	0.00163	0.001578	-0.003091	0.002355	0.005004	0.008621	0.009185	-0.001813	-0.003045	0.012025
-0.004884	0.005444	0.001553	-0.005334	0.004763	-0.002497	-0.003956	-0.000641	-0.001389	0.002567	0.000714	0.003797	0.003953	-0.002186
0.003413	-0.000269	-0.002779	0.004681	-0.002169	0.005697	-0.002128	-0.001711	0.005545	0.010463	-0.008537	-0.01116	0.001813	-0.004109
0.003661	0.000509	0.003211	0.00434	7.7e-05	0.006462	-0.004695	-0.000116	0.006513	0.012994	0.007938	-0.00029	-0.004312	0.002882
-0.004131	0.006168	0.000612	-0.006748	0.005211	-0.002864	-0.003517	-0.000175	-0.000602	0.004922	0.001074	0.004578	0.007519	-0.002438
0.004842	0.004865	0.001631	-0.006163	-0.003125	-0.00065	0.007592	0.000441	-0.006251	0.005133	-0.003775	-0.004031	0.002859	-0.002308
-0.007015	-0.000318	0.002245	0.003876	-0.001503	-0.005034	-0.000804	-0.000496	0.000536	-0.005155	-0.006021	-0.00268	-0.000696	0.004691
-0.004815	0.006378	0.000552	0.007544	-0.000147	0.001134	-0.005636	0.000211	0.000295	-0.001439	0.00218	-0.006621	-0.00397	0.001107
0.002339	0.003614	0.003914	-0.007327	-0.010192	0.001853	0.000728	0.004203	-0.004338	0.002637	0.002577	-0.001252	0.001407	-0.001498
-0.006369	0.000226	-0.00108	0.004923	-0.004559	-0.005644	0.000402	0.00262	0.002347	-0.004601	-0.00598	0.001865	0.000413	-0.002792
-0.003048	0.006962	-6.1e-05	0.009361	-0.003649	0.001889	-0.005338	-0.000251	-0.000938	-0.002089	-0.000117	0.000449	-0.004992	0.000116
0.002944	0.001158	-0.003496	0.003392	-0.000419	0.002918	-0.000974	-0.00443	0.005231	0.006589	-0.010187	-0.00297	0.002621	-0.002184
0.000258	-0.001282	0.00344	0.00334	0.001948	0.007304	0.000998	-0.003773	0.000635	0.005507	0.00388	0.006777	-0.006851	-0.008525
-0.003741	0.00574	-0.00055	-0.005705	0.006127	0.000449	0.001635	0.000806	0.000573	0.001453	0.000429	0.004801	0.008386	-0.001012
0.003571	0.001486	-0.003977	0.004295	-0.000652	0.003155	-0.00094	-0.004287	0.004951	0.006852	-0.009652	-0.001815	0.002225	-0.001455
0.000276	-0.00073	0.003537	0.0038	0.00166	0.007557	0.001631	-0.004052	-0.000161	0.00571	0.003857	0.007524	-0.008175	-0.008916
-0.003936	0.005394	-0.000811	-0.005382	0.006273	0.001217	0.002449	0.001091	0.000871	0.000813	-9.5e-05	0.004551	0.007516	-0.001011
0.002987	0.000992	-0.003471	0.003362	-0.000607	0.002781	-0.000903	-0.003831	0.004886	0.006529	-0.00975	-0.003485	0.002223	-0.001925
0.000221	-0.001049	0.003419	0.003432	0.001582	0.00664	0.000565	-0.00387	0.000816	0.005859	0.002347	0.006062	-0.00807	-0.007493
-0.003856	0.005525	-0.000312	-0.005731	0.006092	0.000243	0.001544	0.000816	0.000515	0.001344	0.000299	0.004627	0.008248	-0.000836
0.004903	0.006849	0.002791	-0.005697	-0.002348	-0.001359	0.003558	0.00246	-0.004301	0.00284	-0.000423	-0.001103	-0.001884	-0.004627
-0.006933	-0.000104	-0.001143	0.00443	-0.002885	-0.005155	0.002554	-0.000322	0.001772	-0.003743	-0.00603	0.00064	0.001953	0.000593
-0.003761	0.006319	0.00056	0.010098	5.8e-05	0.002712	-0.002228	0.000642	0.000981	-0.002502	6.3e-05	-0.000862	-0.003842	0.004194
0.005162	0.006929	0.00217	-0.004992	-0.002049	-0.001264	0.004061	0.001524	-0.004593	0.003389	-0.001277	-0.001482	-0.001114	-0.003817
-0.0071	-0.000224	-0.000321	0.004067	-0.002214	-0.005262	0.00223	-0.001185	0.000632	-0.003731	-0.005969	-0.000339	0.001653	0.001727
-0.004437	0.006052	0.000585	0.009209	0.001033	0.002532	-0.001703	0.001449	0.001846	-0.002354	0.000687	-0.003331	-0.003935	0.003823
0.004584	0.003126	-0.001573	0.004414	0.004023	-0.008409	-0.001386	0.002176	0.002872	-0.006185	0.008958	-0.006058	0.004735	0.002181
-0.004178	0.000997	-0.005644	-0.008665	0.005506	-0.000223	-0.003065	-0.003744	0.003802	0.000175	0.002114	-0.000194	-0.004856	0.006711
0.003417	-0.008796	-0.002892	0.00095	-0.000182	-0.007146	-0.002368	-0.00122	-0.002261	-0.001175	0.003637	-0.004932	-0.001075	2e-05
0.004461	0.002712	-0.001834	0.004843	0.004762	-0.008446	-0.000952	0.002192	0.002704	-0.006026	0.008749	-0.005956	0.004198	0.002389
-0.004101	0.000991	-0.005561	-0.008994	0.005297	-0.000421	-0.002982	-0.00282	0.003781	0.000569	0.002299	0.000418	-0.005551	0.0067
0.003452	-0.008825	-0.002786	0.000796	-0.000447	-0.007103	-0.002198	-0.001536	-0.002404	-0.001053	0.00315	-0.004738	-0.001343	7e-05
0.004613	0.003198	-0.001294	0.004589	0.004482	-0.00831	-0.000809	0.003199	0.003203	-0.006172	0.008398	-0.005685	0.004409	0.001537
-0.004544	0.001008	-0.005811	-0.008368	0.004759	-0.000813	-0.002145	-0.003374	0.003727	0.001005	0.003241	0.000267	-0.00524	0.006218
0.003456	-0.009009	-0.00234	0.00106	-0.00024	-0.00697	-0.002157	-0.001124	-0.002189	-0.000929	0.003201	-0.004812	-0.000553	-0.000202
0.004575	0.001575	0.000512	-0.004565	-0.004583	0.000844	0.008556	-0.001814	-0.005652	0.004697	-0.002904	-0.010388	0.006578	0.005277
-0.006243	-0.000922	0.00561	-0.0015	0.001745	-0.003758	0.000159	0.000908	0.001125	-0.002712	-0.004734	-0.00322	-0.001578	0.008133
-0.005332	0.006537	0.002192	0.002919	0.00121	-0.000978	-0.005101	-7.1e-05	-0.000612	0.001462	0.001487	-0.007468	-0.00251	-0.003745
-5.3e-05	0.001202	0.003579	-0.005769	-0.013505	0.002381	-0.00215	0.002782	-0.000874	8.7e-05	0.002836	-0.002351	0.001579	0.002138
-0.006457	0.000472	0.001156	0.004854	-0.004218	-0.005276	-0.001685	0.002959	0.002289	-0.005808	-0.005971	0.000861	-0.001072	0.000239
-0.003655	0.007124	0.000346	0.007602	-0.003717	0.000973	-0.006659	5.4e-05	-0.001481	-0.002913	0.000374	-0.002228	-0.005542	-0.001867
0.005117	0.006547	0.001455	-0.004756	-0.002444	-0.000908	0.005572	0.000797	-0.005931	0.003704	-0.002933	-0.002295	0.000722	-0.002472
-0.007078	-0.00047	0.001219	0.003847	-0.001556	-0.005302	0.001313	-0.001917	-0.000521	-0.003762	-0.006115	-0.002382	0.000328	0.003051
-0.004997	0.005833	0.000804	0.007904	0.000967	0.001892	-0.002669	0.001065	0.001625	-0.000526	0.001775	-0.006267	-0.004214	0.002547
0.005105	0.00653	0.001727	-0.00498	-0.002589	-0.000729	0.005504	0.001129	-0.005631	0.003585	-0.002731	-0.001818	9.9e-05	-0.003089
-0.007104	-0.000429	0.000798	0.00393	-0.001797	-0.005511	0.001054	-0.00134	0.000195	-0.003995	-0.005967	-0.001876	0.000866	0.002987
-0.00487	0.005983	0.000541	0.008284	0.000562	0.001834	-0.003372	0.000816	0.001432	-0.001279	0.001712	-0.005678	-0.003978	0.002846
0.002474	-0.001157	-0.001651	0.003615	-0.001578	0.005293	-0.000705	-0.00145	0.005671	0.00901	-0.008796	-0.011687	0.003315	-0.003353
0.004486	0.000313	0.001497	0.004833	-0.00084	0.006034	-0.004642	0.000107	0.005784	0.012156	0.006693	-0.0003	-0.003256	0.001118
-0.003745	0.006359	4.2e-05	-0.006885	0.004994	-0.00328	-0.003843	-0.000696	-0.000598	0.005379	0.00092	0.006433	0.007946	-0.002804
-0.000164	0.001047	0.003565	-0.005935	-0.012914	0.001666	-0.001655	0.000783	0.000234	-0.000917	0.003006	-0.00319	0.002438	0.003444
-0.006411	0.000469	0.002674	0.00403	-0.003409	-0.004666	-0.002795	0.003125	0.003348	-0.005611	-0.005558	-0.000779	-0.001754	0.004935
-0.003881	0.007323	0.00044	0.006243	-0.00347	-0.000316	-0.007116	8e-06	-0.002028	-0.001386	0.000701	-0.002922	-0.004677	-0.003144
0.000861	0.001742	0.003648	-0.006999	-0.012125	0.001622	0.000411	0.00094	-0.000949	0.000485	0.002207	-0.003432	0.002989	0.002389
-0.006436	0.000442	0.002302	0.004353	-0.003526	-0.004846	-0.002572	0.002838	0.003141	-0.005958	-0.005795	-0.000471	-0.001756	0.004031
-0.003869	0.007247	0.000396	0.006652	-0.0034	-2.8e-05	-0.007033	-0.000111	-0.001718	-0.001851	0.000793	-0.002972	-0.004896	-0.002765
-0.000225	0.001158	0.003611	-0.005887	-0.012939	0.001844	-0.001888	0.001216	0.000185	-0.000731	0.003124	-0.002847	0.002632	0.003044
-0.006429	0.000496	0.002379	0.004267	-0.003574	-0.004807	-0.002621	0.003007	0.002997	-0.005867	-0.00584	-0.000473	-0.001804	0.003961
-0.003842	0.007279	0.000433	0.006496	-0.003565	-4e-05	-0.007021	5.4e-05	-0.001791	-0.001673	0.000687	-0.002882	-0.004917	-0.003068
0.003647	-0.001086	-0.002467	0.005606	-0.00276	0.00644	-0.000718	-0.000391	0.006196	0.008432	-0.007688	-0.011821	0.000399	-0.004384
0.003566	-4.8e-05	0.00367	0.004104	-0.000284	0.005191	-0.006066	0.001433	0.008608	0.012897	0.008552	-0.001198	-0.003566	0.004795
-0.004384	0.00571	0.000445	-0.006297	0.004364	-0.003917	-0.003963	-0.000599	-0.001821	0.003701	0.000244	0.005703	0.006395	-0.002619
-0.000157	0.001215	0.003554	-0.005692	-0.013204	0.002083	-0.002075	0.001361	0.000144	-0.000759	0.003175	-0.002723	0.002039	0.002749
-0.006442	0.000525	0.00213	0.004408	-0.003741	-0.004919	-0.002463	0.003041	0.002832	-0.006016	-0.005935	-0.000253	-0.00171	0.003041
-0.003813	0.00724	0.000426	0.006767	-0.003581	0.00025	-0.006985	4.7e-05	-0.001636	-0.002006	0.000656	-0.002728	-0.005087	-0.002825
0.00504	0.00689	0.002606	-0.005374	-0.0021	-0.001388	0.0037	0.002155	-0.004154	0.002998	-0.000618	-0.001138	-0.001832	-0.004366
-0.007013	-0.000133	-0.000958	0.004289	-0.002629	-0.005128	0.002572	-0.000658	0.001312	-0.003665	-0.005938	0.000259	0.001943	0.001013
-0.003974	0.006182	0.00066	0.009905	0.00061	0.002714	-0.001638	0.001052	0.001353	-0.002654	0.000163	-0.001551	-0.003761	0.00445
0.004803	0.005023	-0.004619	0.004348	-0.002296	0.001337	-0.001811	-0.006111	-0.000358	0.006211	-0.004809	0.003281	0.000572	0.000835
-0.000208	0.000794	0.005083	0.003481	0.001752	0.005581	0.003466	-0.010532	-0.007276	0.000281	0.007258	0.001931	-0.007904	-0.004915
-0.002476	0.002896	-0.003423	0.000633	0.005955	0.007111	0.008021	0.004096	0.003538	0.000662	-0.000982	0.00479	0.00016	-0.000468
0.004894	0.005604	-0.004299	0.004231	-0.002458	0.00039	-0.0016	-0.005982	-0.000888	0.005794	-0.004444	0.002823	0.000756	0.002223
-0.000831	0.00089	0.005764	0.003937	0.0027	0.00645	0.003787	-0.011823	-0.007103	-0.000217	0.007236	0.001888	-0.007478	-0.005676
-0.00231	0.002919	-0.003773	0.00102	0.006236	0.007356	0.009233	0.004973	0.003696	-0.000262	-0.000338	0.00412	0.00038	0.000311
0.004812	0.005736	-0.004311	0.003596	-0.002493	0.000785	-0.001213	-0.006623	-0.001585	0.00663	-0.004786	0.003682	0.000234	0.001205
-0.00076	0.000881	0.005297	0.003584	0.002211	0.005435	0.0042	-0.011335	-0.007658	0.000149	0.006558	0.001391	-0.007941	-0.004734
-0.002893	0.002669	-0.003086	0.000968	0.006413	0.006891	0.008358	0.005239	0.004158	0.000121	-0.000917	0.002633	0.000747	2.3e-05
0.004654	0.005136	-0.001969	0.000192	-0.003637	0.000143	0.004568	-0.00492	-0.00682	0.008489	-0.008804	-0.00472	0.003119	0.001289
-0.004965	-6.3e-05	0.005786	-0.000125	0.00247	-0.001187	0.003806	-0.004974	-0.007774	-0.000204	-0.00586	-0.003091	-0.005286	-0.000785
-0.005586	0.004121	0.002264	-0.000483	0.005355	0.00184	0.002083	0.00437	0.005065	0.001878	0.001742	-0.010027	0.0005	0.001483
0.004795	0.006349	-0.004051	0.003416	-0.002552	-0.00016	-0.000967	-0.006388	-0.002201	0.005983	-0.00438	0.003194	0.000663	0.002051
-0.00157	0.001126	0.005909	0.003754	0.003058	0.005979	0.004474	-0.012718	-0.007498	-0.000404	0.00633	0.000965	-0.006478	-0.005224
-0.002517	0.002499	-0.003397	0.001456	0.006699	0.007207	0.009642	0.005855	0.004495	-0.000753	-8.6e-05	0.00218	0.000561	0.000895
0.004803	0.006124	0.002497	-0.006212	-0.002923	-0.000439	0.005524	0.00181	-0.005618	0.003795	-0.002219	-0.002077	-1.2e-05	-0.004203
-0.006903	-0.000296	8.4e-05	0.004658	-0.002752	-0.005592	0.000205	-0.000102	0.001964	-0.004704	-0.005855	-0.000255	0.000876	0.002367
-0.004265	0.0064	-8e-05	0.009008	-0.000901	0.001742	-0.004965	4.8e-05	0.000827	-0.002328	0.001375	-0.00376	-0.003964	0.002533
0.002429	0.003572	0.003222	-0.006842	-0.008456	0.001489	-0.000105	0.007763	-0.004627	0.002549	0.003238	-0.001288	0.00093	-0.0018
-0.006403	0.000407	-0.00204	0.004065	-0.004333	-0.005465	0.002155	0.00296	0.001583	-0.00411	-0.005045	0.001277	0.00152	-0.004189
-0.001754	0.006111	0.000446	0.009003	-0.003259	0.000598	-0.002301	-0.001062	-0.000484	0.002451	-0.000608	0.007452	-0.001676	0.000743
6e-05	-0.00071	-0.00355	0.007329	0.011757	-0.004415	-0.000566	-0.001065	0.001071	-0.002116	0.00407	-0.002566	0.001891	0.003678
-0.00052	0.000534	-0.004007	-0.01105	0.004629	0.001541	-0.006132	0.002485	0.004133	2.8e-05	-0.002585	0.00255	-0.008245	0.008769
0.003719	-0.007706	-0.004807	-0.000997	-0.003292	-0.005492	-0.002322	-0.001327	-0.001058	-0.00139	0.002766	-0.001312	-0.004239	-0.00225
0.004421	0.004465	0.000904	-0.004321	-0.002231	-0.001134	0.00841	-0.00209	-0.008308	0.006558	-0.004603	-0.007854	0.004266	0.002852
-0.005951	-0.000164	0.004549	-3.3e-05	0.001232	-0.003549	0.002621	-0.002061	-0.003922	-0.001975	-0.007096	-0.004937	-0.003029	0.001729
-0.005341	0.005595	0.002283	0.003552	0.002612	0.001054	-0.001092	0.001328	0.002252	0.002407	0.002521	-0.009471	-0.003673	0.000828
0.004435	0.003236	0.001075	-0.00459	-0.002269	-0.000597	0.008878	-0.0023	-0.006859	0.005919	-0.003519	-0.010444	0.005326	0.004867
-0.006064	-0.000292	0.005083	-0.001249	0.00204	-0.00357	0.00205	-0.001254	-0.0035	-0.001415	-0.006831	-0.004577	-0.002959	0.00314
-0.005407	0.006128	0.002282	0.002834	0.00256	0.00044	-0.002012	0.000554	0.001403	0.002361	0.002705	-0.009625	-0.002808	7.1e-05
0.004409	0.004583	0.000421	-0.003715	-0.002454	-0.001108	0.007988	-0.002525	-0.008436	0.006959	-0.005038	-0.00762	0.004279	0.002912
-0.0056	-0.000153	0.004664	-0.000611	0.001545	-0.003095	0.002831	-0.002356	-0.00463	-0.001462	-0.007049	-0.00509	-0.003095	0.001056
-0.005337	0.005336	0.002559	0.002563	0.003174	0.001092	-0.000268	0.001737	0.002608	0.002724	0.002597	-0.009941	-0.003229	0.001305
0.004453	0.003407	0.000549	-0.003866	-0.002537	-0.0005	0.008596	-0.002876	-0.007065	0.006669	-0.004509	-0.01103	0.004852	0.004946
-0.005637	-0.000346	0.005233	-0.001873	0.002416	-0.002931	0.002313	-0.001661	-0.004444	-0.00071	-0.006825	-0.00495	-0.003003	0.002588
-0.005418	0.005796	0.0026	0.001547	0.003335	0.000501	-0.000914	0.001156	0.001997	0.002685	0.002675	-0.010179	-0.002063	0.000885
0.003123	-0.001433	-0.002237	0.005667	-0.002527	0.006557	-0.000546	-0.000507	0.00624	0.008882	-0.008443	-0.011982	0.000136	-0.004086
0.004003	-0.000118	0.002594	0.00452	-0.000708	0.005065	-0.006619	0.0012	0.008758	0.013157	0.007595	-0.00078	-0.002599	0.003136
-0.004197	0.005878	0.000261	-0.006497	0.004179	-0.004162	-0.004516	-0.000776	-0.001614	0.00422	0.000419	0.00644	0.006637	-0.002908
0.004479	0.005882	0.003017	-0.006698	-0.003943	-5.9e-05	0.00467	0.002613	-0.005543	0.003924	-0.000959	-0.001912	-0.00012	-0.004907
-0.006709	-9e-05	-0.000443	0.004892	-0.003389	-0.00572	0.00039	0.000657	0.0026	-0.004995	-0.00595	0.000505	0.000813	0.001287
-0.003838	0.006656	-0.000248	0.009244	-0.001867	0.001698	-0.005322	-0.000296	0.000371	-0.00282	0.00077	-0.002227	-0.004375	0.001983
0.004629	0.006163	0.002922	-0.006457	-0.003346	-0.000301	0.004682	0.002612	-0.005399	0.003649	-0.001183	-0.001708	-0.000379	-0.004854
-0.006777	-0.000168	-0.000522	0.004778	-0.003248	-0.005658	0.00072	0.000342	0.002471	-0.004671	-0.005935	0.000403	0.001076	0.001417
-0.003922	0.006567	-0.000227	0.009361	-0.001455	0.001823	-0.004861	-0.000163	0.00061	-0.002671	0.000797	-0.002233	-0.004237	0.00255
0.004505	0.0061	0.003214	-0.006628	-0.003725	-0.000295	0.004239	0.002968	-0.005303	0.003424	-0.000633	-0.001316	-0.000592	-0.004825
-0.006704	-9.2e-05	-0.000834	0.004792	-0.003503	-0.005691	0.001023	0.000612	0.002595	-0.004728	-0.006014	0.00077	0.001246	0.000619
-0.003711	0.006672	-0.000191	0.009547	-0.001777	0.00192	-0.004693	-0.00024	0.000435	-0.002596	0.00046	-0.001475	-0.004337	0.00257
0.004671	0.006097	0.002699	-0.006434	-0.003187	-0.00029	0.005146	0.00213	-0.005601	0.003799	-0.001749	-0.0021	-9e-05	-0.004673
-0.006828	-0.000216	-0.000177	0.004783	-0.003029	-0.005602	0.000321	0.000167	0.002252	-0.004756	-0.005863	7.7e-05	0.000877	0.001997
-0.004075	0.006509	-0.000184	0.00913	-0.001293	0.00169	-0.005147	-0.000134	0.00076	-0.002647	0.001092	-0.003088	-0.004183	0.002465
0.005195	0.006991	0.001884	-0.00481	-0.001949	-0.001394	0.004082	0.001256	-0.004709	0.00342	-0.001434	-0.001822	-0.000752	-0.00345
-0.007114	-0.000216	-7.2e-05	0.004107	-0.001978	-0.005146	0.002429	-0.001665	-1e-05	-0.003511	-0.006105	-0.000516	0.001353	0.001823
-0.004616	0.005855	0.000703	0.008877	0.001376	0.002602	-0.001149	0.001908	0.002075	-0.00194	0.000671	-0.003762	-0.004128	0.003759
0.003586	0.002265	-0.004118	0.004478	-0.000693	0.00312	-0.001468	-0.005556	0.004621	0.006532	-0.008749	-0.000913	0.000983	-0.00126
0.000346	-0.001612	0.003387	0.005093	0.000806	0.008853	0.001601	-0.003469	-0.00182	0.003103	0.005628	0.0089	-0.008125	-0.010574
-0.003427	0.005607	-0.002221	-0.004593	0.006393	0.003002	0.004189	0.001679	0.001406	0.001072	-0.001441	0.003863	0.007238	-0.000104
0.003697	0.002156	-0.004209	0.004531	-0.000657	0.003258	-0.001423	-0.00532	0.00478	0.006824	-0.009272	-0.000653	0.001729	-0.001161
0.000331	-0.001246	0.003613	0.004517	0.001179	0.008836	0.002175	-0.004021	-0.001435	0.003989	0.006063	0.008967	-0.007861	-0.010053
-0.003609	0.005628	-0.001836	-0.004839	0.006452	0.002511	0.0038	0.001563	0.001179	0.001019	-0.000937	0.004267	0.00737	-0.000311
0.003939	0.002633	-0.004577	0.004851	-0.001015	0.003059	-0.001694	-0.005521	0.003942	0.006316	-0.008495	0.000217	0.000925	-0.000227
0.000587	-0.00122	0.003657	0.005106	0.000935	0.009108	0.002216	-0.004188	-0.002129	0.003303	0.006887	0.008343	-0.007637	-0.00974
-0.003347	0.005373	-0.002684	-0.004345	0.006437	0.003622	0.005267	0.001763	0.001301	0.000678	-0.001271	0.004342	0.006157	0.000299
0.004674	0.006977	-0.000152	-0.002855	-0.002112	-0.002794	0.00468	-0.000402	-0.007021	0.004891	-0.004245	-0.00145	-0.000174	0.000391
-0.005418	-8e-05	0.002415	0.002288	-0.000188	-0.003031	0.004078	-0.005191	-0.004584	-0.001939	-0.006169	-0.003988	-0.002134	-0.001747
-0.003698	0.002912	0.001825	0.003637	0.003244	0.002588	0.003551	0.003193	0.003775	0.00266	0.001413	-0.004957	-0.004135	0.001376
0.004585	0.004227	-0.004689	0.005227	-0.002088	0.002356	-0.001629	-0.004447	0.000717	0.004565	-0.003056	0.003377	9.4e-05	0.002053
0.000547	0.00136	0.005331	0.004534	0.002184	0.007601	0.003658	-0.00954	-0.007713	-0.000218	0.007379	0.004724	-0.008489	-0.00568
-0.00194	0.003014	-0.004247	0.000314	0.005029	0.007962	0.009197	0.00443	0.002898	-0.000153	0.000879	0.005389	-0.000292	-0.001067
0.004739	0.004193	-0.004703	0.005204	-0.001952	0.002163	-0.001988	-0.004648	0.000663	0.005137	-0.003279	0.003099	0.00029	0.001541
-2.1e-05	0.001377	0.005909	0.003247	0.002043	0.005762	0.003542	-0.011157	-0.00836	0.000157	0.007375	0.00371	-0.00912	-0.005262
-0.002146	0.003051	-0.003789	-2.3e-05	0.00522	0.007552	0.008927	0.003766	0.003378	-0.000135	0.000109	0.005856	-0.000344	-0.001005
0.004	0.006414	-0.000758	-0.001371	-0.002093	-0.002266	0.003417	-0.00136	-0.005456	0.005181	-0.003498	0.000409	-0.000654	0.001785
-0.004514	0.000381	0.002912	0.000666	0.000505	-0.002304	0.004862	-0.004642	-0.005095	-0.002152	-0.006374	-0.004171	-0.003842	-0.004545
-0.003267	0.002506	0.002137	0.001891	0.003296	0.002129	0.004106	0.003254	0.003171	0.003166	0.001242	-0.004942	-0.003802	0.001134
0.004619	0.005346	0.001095	-0.004294	-0.002306	-0.001218	0.007699	-0.000929	-0.008009	0.005754	-0.00453	-0.005832	0.003176	0.000647
-0.006308	-0.000214	0.003457	0.001711	8.8e-05	-0.004191	0.002213	-0.002416	-0.003248	-0.002883	-0.006849	-0.004498	-0.002478	0.001734
-0.005121	0.005279	0.00192	0.005056	0.00204	0.001545	-0.001101	0.00142	0.002271	0.00191	0.002211	-0.00812	-0.004737	0.001268
0.004161	0.002976	-0.004804	0.00538	-0.001238	0.002913	-0.001961	-0.005338	0.003195	0.006403	-0.00806	0.001345	0.001041	0.00035
0.001116	-0.000611	0.003615	0.005117	0.000916	0.009147	0.002637	-0.004874	-0.002745	0.002701	0.008194	0.007716	-0.00791	-0.008075
-0.003392	0.005041	-0.00294	-0.003975	0.00647	0.00415	0.006348	0.002034	0.001451	0.00046	-0.001353	0.004843	0.00556	2.8e-05
0.004005	0.002468	-0.004575	0.004973	-0.001036	0.003169	-0.001631	-0.005227	0.004041	0.006615	-0.008714	0.000327	0.001465	-0.000245
0.000691	-0.000933	0.003655	0.004915	0.001001	0.009073	0.002558	-0.004563	-0.001984	0.004079	0.00661	0.008123	-0.008186	-0.009203
-0.003651	0.005321	-0.002181	-0.004587	0.006492	0.003076	0.004795	0.001666	0.00127	0.000432	-0.00083	0.004609	0.006566	-0.00022
0.004341	0.00337	-0.004949	0.005684	-0.001349	0.002747	-0.002208	-0.005311	0.002558	0.006248	-0.007071	0.002298	0.000875	0.000777
0.001551	-1e-05	0.003722	0.004516	0.000999	0.008747	0.002834	-0.005555	-0.003716	0.000761	0.008981	0.007096	-0.008136	-0.00604
-0.003373	0.004681	-0.003409	-0.003165	0.006431	0.005062	0.007431	0.002469	0.001641	0.00029	-0.001316	0.005413	0.00459	-0.000453
0.004428	0.003233	-0.004958	0.005595	-0.00141	0.002878	-0.002089	-0.005184	0.002462	0.006476	-0.007131	0.002231	0.001052	0.000599
0.001698	0.000498	0.003904	0.004167	0.000941	0.008328	0.00283	-0.00618	-0.003723	0.001325	0.009	0.007042	-0.007885	-0.005294
-0.003867	0.004465	-0.003095	-0.003177	0.006359	0.004887	0.006899	0.002649	0.001822	-1.4e-05	-0.001354	0.005329	0.004423	-0.001411
0.004148	0.006056	-0.001013	-0.000609	-0.002622	-0.00215	0.003202	-0.002884	-0.006309	0.006342	-0.004723	-0.000605	0.000317	0.001945
-0.004629	0.000252	0.004097	0.000501	0.001113	-0.002141	0.005018	-0.004766	-0.00651	-0.00144	-0.006366	-0.003926	-0.004415	-0.003856
-0.004327	0.002717	0.001975	0.00129	0.004291	0.002612	0.004344	0.004251	0.004277	0.002656	0.000902	-0.007093	-0.00232	0.000666
0.001894	0.002597	0.002289	-0.004704	-0.003244	-0.002209	0.001164	0.01711	-0.006338	0.000322	0.002436	0.001059	-0.000537	-0.00128
-0.006551	0.00154	-0.00419	0.001132	-0.003137	-0.003516	0.005664	0.002069	0.00418	0.001987	-0.000443	0.000892	0.000364	-0.006799
0.002954	-0.003245	0.00977	0.003386	0.001579	-0.001586	0.002451	-0.001006	-0.004247	0.0032	-0.003821	0.009367	0.005685	0.008325
0.003093	0.004085	0.003938	-0.004574	-0.001504	-0.003537	0.001847	0.015055	-0.004128	-0.001443	0.001921	0.000623	-0.002615	-0.002637
-0.006553	0.001662	-0.004341	0.001103	-0.003109	-0.003456	0.005633	0.001862	0.004189	0.002197	-0.000183	0.000966	0.000373	-0.006606
0.002973	-0.003743	0.009638	0.003299	0.002014	-0.001959	0.002429	-0.000833	-0.004272	0.003073	-0.003902	0.008725	0.005833	0.007646
0.001938	0.002647	0.002178	-0.003962	-0.001894	-0.002775	0.001243	0.017923	-0.006945	0.000111	0.002245	0.000855	-0.000438	-0.001208
-0.006555	0.001543	-0.004293	0.001014	-0.003029	-0.003361	0.005731	0.002138	0.004182	0.002211	1.8e-05	0.000809	-0.000213	-0.006951
0.00308	-0.003921	0.009602	0.00268	0.001605	-0.002208	0.002077	-0.001244	-0.004054	0.00325	-0.003849	0.008266	0.006313	0.007933
0.004208	0.003345	-0.00496	0.005559	-0.001307	0.002586	-0.002182	-0.005385	0.002714	0.005978	-0.007329	0.002165	0.00056	0.000657
0.001247	-0.000649	0.003511	0.004996	0.001008	0.009033	0.002632	-0.004818	-0.003518	0.000874	0.008735	0.00746	-0.008326	-0.007606
-0.002904	0.004877	-0.003565	-0.003294	0.00639	0.004991	0.007595	0.00216	0.001444	0.000799	-0.001273	0.005048	0.004953	0.000807
0.003408	0.003205	-0.004356	0.004014	-0.000819	0.002109	-0.00098	-0.005031	0.002395	0.00527	-0.007706	5.1e-05	-0.001413	-0.000452
0.00063	-0.001389	0.002945	0.004998	0.00085	0.008862	0.000761	-0.001954	-0.003311	0.001587	0.00561	0.005943	-0.005426	-0.010737
-0.002291	0.004545	-0.003407	-0.003249	0.005459	0.003705	0.006397	0.000337	0.001829	0.001621	-4.1e-05	0.004212	0.004429	0.002754
0.004475	0.005538	-0.00149	-0.000302	-0.003293	-0.000933	0.004256	-0.00404	-0.007527	0.007705	-0.007207	-0.002935	0.002701	0.00155
-0.004998	0.000126	0.005253	-6.3e-05	0.001895	-0.00176	0.004285	-0.004725	-0.007625	-0.000867	-0.006197	-0.003492	-0.004517	-0.001752
-0.005301	0.003722	0.002236	0.000213	0.005124	0.002262	0.002866	0.004459	0.005049	0.002399	0.001573	-0.009575	-0.000702	0.001552
0.003744	0.003318	0.001478	0.003222	0.007404	-0.008514	0.001435	0.010167	0.000331	-0.004246	0.003304	-0.002354	0.001672	-0.000395
-0.006095	0.000951	-0.006433	-0.00395	-9.9e-05	-0.002645	0.002961	-0.000664	0.004487	0.004268	0.0052	0.0018	-0.004475	-0.00068
0.00368	-0.008656	0.003924	0.000657	0.000517	-0.00664	-0.000835	-0.000885	-0.00268	0.002803	-0.000988	-0.000703	0.003686	0.000163
0.003255	0.00283	0.000677	0.003624	0.008312	-0.008394	0.001294	0.010857	-0.000823	-0.003832	0.003056	-0.002559	0.001851	0.000548
-0.006105	0.001046	-0.006326	-0.003862	-0.000346	-0.002762	0.003247	-0.000333	0.004479	0.004528	0.004885	0.00195	-0.004461	-0.00125
0.003699	-0.00858	0.004216	0.000463	0.000445	-0.006324	-0.000903	-0.00112	-0.002701	0.002809	-0.000982	-0.000587	0.003918	0.000733
0.003898	0.003737	0.002039	0.002578	0.006922	-0.008409	0.001593	0.010344	0.000246	-0.004443	0.002612	-0.002421	0.000884	-0.000412
-0.006198	0.000964	-0.006442	-0.003396	-0.000528	-0.002567	0.003226	-0.000701	0.004569	0.004134	0.005202	0.001674	-0.003814	-0.001703
0.003697	-0.008396	0.004586	0.000732	0.000883	-0.006499	-0.000559	-0.00074	-0.002869	0.002841	-0.001327	-0.000349	0.003783	0.000701
0.004665	0.005001	-0.004668	0.004976	-0.002005	0.001021	-0.002071	-0.005592	0.000406	0.004658	-0.004574	0.002437	0.000878	0.0032
0.000886	0.001332	0.00408	0.004811	0.001242	0.008323	0.003582	-0.00765	-0.005064	-0.001026	0.008144	0.006373	-0.007671	-0.0044
-0.001906	0.003819	-0.0046	-0.00046	0.005702	0.007466	0.009481	0.003146	0.002065	-0.00068	0.000185	0.005329	0.002161	8.9e-05
0.004847	0.005025	-0.004613	0.004897	-0.001969	0.000921	-0.001916	-0.005876	0.000282	0.004213	-0.004112	0.002613	0.000829	0.002753
0.000989	0.00155	0.004866	0.004549	0.001936	0.008419	0.003722	-0.009449	-0.005374	-0.001021	0.007067	0.004647	-0.006274	-0.005804
-0.001565	0.00359	-0.005184	4.8e-05	0.005313	0.00768	0.009757	0.003761	0.001375	-0.000672	0.000503	0.005227	0.001146	0.000826
0.004683	0.004565	-0.004761	0.005126	-0.002001	0.001726	-0.001877	-0.005148	0.00059	0.004705	-0.003883	0.003163	0.000587	0.002696
0.000801	0.001571	0.004204	0.004877	0.00128	0.008324	0.003972	-0.008276	-0.006156	-0.00041	0.007719	0.006404	-0.008541	-0.004713
-0.00193	0.003585	-0.004446	0.000175	0.005064	0.007815	0.009501	0.003953	0.002304	-6.9e-05	0.000634	0.005663	0.000266	-0.000429
0.003574	-0.000851	-0.002836	0.005381	-0.002691	0.00611	-0.001551	-0.000672	0.005904	0.009344	-0.007556	-0.011481	0.000791	-0.004115
0.003996	0.000412	0.002871	0.004186	-0.000379	0.005153	-0.005865	0.000833	0.007619	0.012993	0.00854	-0.001127	-0.003319	0.004352
-0.004344	0.005953	0.00047	-0.006507	0.004566	-0.00362	-0.004234	-0.000587	-0.001209	0.004229	0.000725	0.005465	0.006825	-0.002581
0.004486	0.004354	-0.00498	0.005378	-0.00166	0.001832	-0.002117	-0.00564	0.00133	0.005149	-0.00563	0.003233	0.00034	0.002515
0.00079	-0.000874	0.003552	0.004141	0.001314	0.008791	0.003462	-0.005347	-0.004636	-0.002093	0.006909	0.007732	-0.008843	-0.006066
-0.002507	0.00414	-0.003945	-0.001791	0.006447	0.006645	0.009278	0.002284	0.001622	-0.000723	-0.000612	0.005879	0.003078	0.00024
0.004376	0.00459	-0.004946	0.005262	-0.001696	0.001564	-0.001924	-0.005733	0.001348	0.004508	-0.005522	0.003583	0.000226	0.002712
0.000529	-0.001618	0.00382	0.004158	0.001927	0.00891	0.003016	-0.005603	-0.004001	-0.002246	0.00705	0.008365	-0.008158	-0.007352
-0.002055	0.004131	-0.004223	-0.002037	0.006595	0.006133	0.009031	0.002049	0.001417	-0.000695	-0.000735	0.005025	0.004094	0.001161
0.004471	0.005076	-0.004735	0.005094	-0.001948	0.000974	-0.002156	-0.005669	0.000772	0.004658	-0.004923	0.002607	0.000842	0.003355
0.000605	-0.000183	0.004177	0.004591	0.001781	0.009001	0.003298	-0.006878	-0.004561	-0.001766	0.008243	0.008146	-0.008123	-0.005818
-0.00202	0.003854	-0.00431	-0.001323	0.006376	0.006863	0.009204	0.00238	0.001966	-0.000939	-0.000367	0.005331	0.003717	0.000446
0.004688	0.001985	0.000603	-0.004754	-0.004196	0.000466	0.0087	-0.001505	-0.005995	0.00505	-0.003238	-0.009891	0.006442	0.00437
-0.00642	-0.000748	0.005396	-0.000947	0.001597	-0.003998	0.000358	0.000195	0.000115	-0.002851	-0.005451	-0.003803	-0.001874	0.007478
-0.005308	0.006611	0.00216	0.003305	0.001473	-0.000607	-0.004603	-0.000211	-0.000297	0.001211	0.001939	-0.008471	-0.002542	-0.002259
0.003803	0.005497	0.003965	-0.007149	-0.005784	5e-05	0.001485	0.005302	-0.003869	0.002791	0.002117	-0.000765	-0.001631	-0.00366
-0.006464	0.000394	-0.002119	0.004059	-0.004111	-0.005389	0.002815	0.002361	0.001782	-0.004017	-0.005252	0.001526	0.001891	-0.003961
-0.002082	0.006518	0.000932	0.010243	-0.002514	0.002005	-0.002167	-0.000633	-0.000481	0.000423	-0.00118	0.005847	-0.002522	0.002393
0.004192	0.006155	0.003911	-0.006955	-0.00427	-0.00039	0.002235	0.004007	-0.00375	0.003204	0.001514	-0.000927	-0.002368	-0.004023
-0.006503	0.000272	-0.00203	0.004365	-0.003914	-0.005382	0.002812	0.001723	0.001804	-0.003894	-0.005873	0.00167	0.00193	-0.003175
-0.002642	0.006713	0.000729	0.010552	-0.001847	0.002487	-0.002632	-0.000236	-0.000397	-0.001163	-0.000969	0.003374	-0.003589	0.003464
0.004478	0.005351	-0.004633	0.00495	-0.001893	0.000575	-0.002303	-0.005783	0.001059	0.004223	-0.004796	0.002507	0.001523	0.003221
0.000502	-0.000734	0.004962	0.004256	0.002764	0.009094	0.002236	-0.007817	-0.003365	-0.001861	0.008507	0.006294	-0.004737	-0.007606
-0.001492	0.003517	-0.005072	-0.001385	0.006382	0.007118	0.009743	0.002103	0.001117	-0.00135	-0.000717	0.004889	0.003224	0.001362
0.0052	0.007057	0.001618	-0.004641	-0.00185	-0.001577	0.004119	0.001117	-0.00485	0.003226	-0.001531	-0.002197	-0.000315	-0.002969
-0.007108	-0.000228	0.000232	0.004109	-0.001731	-0.00499	0.002517	-0.002312	-0.000875	-0.003162	-0.006321	-0.000802	0.00086	0.001972
-0.004779	0.005571	0.000889	0.008426	0.001818	0.002652	-0.000408	0.002369	0.002278	-0.001129	0.000707	-0.004256	-0.004344	0.003509
0.004175	0.004407	-0.005067	0.00501	-0.001233	0.001216	-0.00202	-0.006334	0.002185	0.003948	-0.006301	0.003533	0.00097	0.001518
0.000301	-0.002472	0.00418	0.003701	0.002739	0.008634	0.001591	-0.005991	-0.003345	-0.002334	0.007091	0.006813	-0.005617	-0.010182
-0.001357	0.004471	-0.005406	-0.001767	0.005358	0.005894	0.00905	0.002335	-0.000381	0.000573	-0.000635	0.004696	0.002251	0.002351
0.004319	0.004772	-0.004964	0.005044	-0.001552	0.001179	-0.001948	-0.006107	0.001582	0.004148	-0.005414	0.003651	0.000792	0.002627
0.00031	-0.00216	0.004204	0.00388	0.002682	0.008849	0.00215	-0.006245	-0.00334	-0.002355	0.007406	0.00745	-0.006444	-0.00881
-0.00163	0.004166	-0.004841	-0.001965	0.006315	0.006045	0.009095	0.002166	0.000633	-0.000326	-0.000863	0.004383	0.003975	0.001827
0.004295	0.003982	-0.005072	0.005245	-0.001472	0.001838	-0.001874	-0.005782	0.001699	0.004485	-0.006416	0.003578	-0.000113	0.001285
0.000718	-0.001887	0.003545	0.00436	0.001785	0.008845	0.002435	-0.004975	-0.004276	-0.0016	0.007162	0.007959	-0.008095	-0.009024
-0.001857	0.004576	-0.004525	-0.002361	0.006001	0.005617	0.008739	0.002091	0.000854	0.00051	-0.000507	0.004845	0.003682	0.00186
0.004343	0.005241	-0.004746	0.004836	-0.001445	0.000589	-0.002294	-0.0061	0.001947	0.004184	-0.005074	0.002936	0.002477	0.002927
0.000192	-0.002105	0.005136	0.003222	0.003543	0.008573	0.00116	-0.007055	-0.001871	-0.002274	0.007758	0.005192	-0.002609	-0.009248
-0.001082	0.003913	-0.005645	-0.001091	0.005495	0.006778	0.009863	0.002045	-0.000434	-0.000581	-0.000967	0.004902	0.001767	0.002161
0.005168	0.007139	0.001422	-0.004349	-0.001719	-0.0017	0.004296	0.000871	-0.005044	0.003226	-0.001897	-0.002521	0.000103	-0.002254
-0.007038	-0.000267	0.000654	0.003978	-0.00154	-0.004863	0.002709	-0.00299	-0.00164	-0.002823	-0.006408	-0.001331	0.00041	0.002003
-0.004831	0.00523	0.001157	0.007788	0.002226	0.002679	0.00051	0.002695	0.002506	-0.000277	0.000867	-0.004756	-0.004694	0.003179
0.004633	0.004179	-0.002465	0.001123	-0.003958	0.001991	0.003531	-0.005635	-0.00334	0.008919	-0.010753	-0.006313	0.001757	0.000181
-0.004132	-0.000561	0.006736	7.4e-05	0.003276	0.000314	0.002272	-0.006047	-0.007325	0.001034	-0.003994	-0.003112	-0.008337	0.001222
-0.005688	0.004461	0.002112	-0.001792	0.005367	0.001164	0.001074	0.004315	0.004646	0.001009	0.002302	-0.009481	0.002824	0.00122
0.005005	0.004341	-0.000432	0.003625	0.002957	-0.008335	-0.000607	0.003413	0.003896	-0.005178	0.008134	-0.003625	0.004268	-1.3e-05
-0.00489	0.001158	-0.00579	-0.006939	0.005414	4.2e-05	-0.002209	-0.006028	0.003518	-0.000129	0.003565	-0.00119	-0.002645	0.006614
0.003599	-0.008842	-0.002423	0.001686	0.000983	-0.007218	-0.001526	0.000597	-0.001403	-0.000639	0.004507	-0.004031	-0.000102	-0.001305
0.005205	0.004738	-6.5e-05	0.003334	0.002491	-0.008186	-0.000195	0.003617	0.003944	-0.005009	0.007158	-0.002591	0.003622	-0.000948
-0.005275	0.001217	-0.005704	-0.006243	0.005055	-1.7e-05	-0.00162	-0.006752	0.003562	1.7e-05	0.004023	-0.00136	-0.001788	0.006064
0.003707	-0.008833	-0.002135	0.001982	0.001313	-0.007123	-0.001042	0.001179	-0.001061	-0.00042	0.004401	-0.003628	8.8e-05	-0.001576
0.004078	0.003367	0.002341	-0.008195	-0.003666	-0.00026	0.00876	0.000497	-0.004456	0.004997	-0.003389	-0.004829	0.003799	-0.00137
-0.006773	-0.000345	0.002822	0.00396	-0.001736	-0.004384	-0.002632	0.00103	0.002016	-0.005595	-0.00557	-0.002545	-0.001	0.006465
-0.004411	0.006408	2.7e-05	0.007529	-0.001622	0.000293	-0.00768	-0.000792	-0.001428	-0.00132	0.001858	-0.005654	-0.003585	-0.000993
0.000246	0.000604	0.001849	-0.004572	-0.01069	0.002769	-0.001484	0.0089	-0.004205	0.001038	0.003696	-0.000281	0.002164	0.000264
-0.00637	0.000421	-0.002019	0.004072	-0.004512	-0.005367	0.001869	0.003201	0.001437	-0.004182	-0.004969	0.001332	0.001404	-0.004251
-0.001544	0.005866	0.000363	0.008094	-0.003538	8.5e-05	-0.002321	-0.001228	-0.000376	0.003412	-0.000661	0.008201	-0.001248	-0.000319
0.001433	0.002083	0.002312	-0.00547	-0.008722	0.002076	-0.000562	0.009497	-0.004706	0.001626	0.00343	-0.000791	0.001844	-0.000952
-0.006394	0.000422	-0.002134	0.003944	-0.004364	-0.005342	0.002181	0.003129	0.001482	-0.004143	-0.004742	0.001143	0.001491	-0.004387
-0.001319	0.005436	0.000348	0.007779	-0.003082	-0.000312	-0.001686	-0.001289	-0.000363	0.004177	-0.000247	0.00911	-0.000754	-0.000441
0.005074	0.004583	-0.004843	0.003673	-0.002104	0.000298	-0.003864	-0.003973	0.000678	0.000261	-0.002672	0.003967	0.004393	0.003086
0.001123	-0.001336	0.005781	0.001347	0.005906	0.008967	-0.001221	-0.007268	0.00147	-0.006679	0.004199	-0.004876	0.008064	-0.007056
0.000371	0.002038	-0.006972	0.00169	0.003625	0.006733	0.010805	0.000555	0.000243	0.000448	0.002071	0.007486	-0.002359	0.000345
0.00512	0.00496	-0.004765	0.003636	-0.001894	-0.0002	-0.003728	-0.004052	0.00034	0.000528	-0.002686	0.003599	0.004111	0.003024
0.000697	-0.001218	0.006163	0.001592	0.006004	0.009345	-0.000633	-0.007941	0.001236	-0.006521	0.004831	-0.003956	0.007097	-0.007821
0.000455	0.002301	-0.007248	0.001466	0.003926	0.006782	0.010693	0.000793	0.000252	0.000142	0.001597	0.00744	-0.001129	0.000883
0.005135	0.004988	-0.004566	0.003755	-0.001829	0.000289	-0.003684	-0.004161	0.000665	0.000607	-0.002814	0.003002	0.004846	0.002971
0.000815	-0.001522	0.006126	0.00184	0.005603	0.00953	-0.0006	-0.007764	0.000918	-0.006024	0.005105	-0.003544	0.006105	-0.008286
0.000324	0.002723	-0.00731	0.00102	0.003567	0.006077	0.010547	0.000796	-0.000142	0.000482	0.001342	0.007997	-0.001932	0.001323
0.005093	0.004442	-0.004898	0.003694	-0.002033	0.000304	-0.003933	-0.003936	0.000735	0.000221	-0.002599	0.004367	0.003742	0.002765
0.000948	-0.001185	0.005855	0.00118	0.00615	0.009046	-0.00101	-0.007426	0.001748	-0.006712	0.003933	-0.004822	0.008431	-0.006819
0.000667	0.002007	-0.007281	0.001807	0.003788	0.006827	0.010692	0.00099	0.000215	-0.000186	0.001923	0.006929	-0.001333	0.000827
0.005156	0.004903	-0.004892	0.003764	-0.001754	-0.000236	-0.003658	-0.003997	0.000491	0.000444	-0.002438	0.004092	0.003504	0.002663
0.00051	-0.001007	0.006189	0.001413	0.006414	0.009276	-0.000609	-0.008277	0.001274	-0.006546	0.004629	-0.00403	0.007581	-0.007642
0.000773	0.002049	-0.007413	0.001764	0.004076	0.007018	0.010644	0.001214	0.000347	-0.00057	0.001694	0.006918	-0.000412	0.001258
0.005043	0.004329	-0.004926	0.003827	-0.002241	0.000383	-0.003803	-0.003949	0.001139	0.000248	-0.002212	0.0044	0.004766	0.002924
0.00149	-0.001333	0.005224	0.000998	0.0058	0.008102	-0.001744	-0.006178	0.001508	-0.006952	0.003573	-0.006013	0.009172	-0.005513
0.0002	0.001666	-0.006616	0.001841	0.003235	0.007108	0.010746	0.00036	0.000223	0.000811	0.00242	0.007557	-0.004147	-0.000598
0.000604	-3e-06	0.003425	-0.005304	-0.006798	0.00014	0.002293	-0.002625	0.002161	-0.001266	0.001006	-0.008413	0.007504	0.005924
-0.004468	-0.003371	0.006159	-0.001908	0.00255	-0.000451	-0.001979	0.004389	0.008363	0.002597	-0.001736	-0.003732	-3.1e-05	0.00631
-0.005337	0.005297	0.002111	0.00024	0.000879	-0.001547	-0.006671	0.00031	-0.001465	0.004273	-0.001421	-0.001788	-0.002337	-0.006761
0.00109	-5e-06	0.003144	-0.005803	-0.006925	0.000275	0.003595	-0.002503	0.001533	-0.000552	0.000591	-0.008639	0.007175	0.006244
-0.004677	-0.003211	0.006106	-0.00243	0.002828	-0.000675	-0.001395	0.004412	0.007604	0.001298	-0.0019	-0.003828	0.000331	0.007391
-0.005222	0.005577	0.001975	0.00094	0.000536	-0.001981	-0.006765	7.6e-05	-0.001677	0.004378	-0.001503	-0.002083	-0.002353	-0.007466
-4e-06	-0.000243	0.003088	-0.004869	-0.008217	-0.000162	-0.000892	-0.003272	0.002087	-0.002847	0.002368	-0.005197	0.005521	0.005632
-0.0047	-0.003147	0.006082	-0.002438	0.002709	-0.000699	-0.001534	0.004388	0.007497	0.001127	-0.001957	-0.003622	0.000384	0.007515
-0.005237	0.005576	0.002023	0.000703	0.000453	-0.00193	-0.006734	8.1e-05	-0.001846	0.004342	-0.001387	-0.002418	-0.002354	-0.007046
0.004731	0.006658	0.003185	-0.006167	-0.002617	-0.001395	0.002981	0.002962	-0.00416	0.002754	-5.9e-05	-0.000911	-0.002154	-0.004831
-0.00678	1.1e-05	-0.00152	0.004537	-0.003313	-0.005137	0.002895	0.000311	0.002024	-0.003802	-0.006087	0.001148	0.001907	-0.000823
-0.003357	0.006472	0.0007	0.010427	-0.000509	0.00278	-0.002282	0.000133	0.000593	-0.002224	-0.000291	0.000427	-0.003887	0.004242
0.004661	0.006617	0.003359	-0.006339	-0.002681	-0.001493	0.002673	0.0031	-0.003744	0.0028	0.0002	-0.000762	-0.002234	-0.004632
-0.00672	9.1e-05	-0.001746	0.004542	-0.003436	-0.005021	0.003138	0.000609	0.001968	-0.003742	-0.006021	0.001297	0.001945	-0.001548
-0.003087	0.006461	0.000889	0.010696	-0.000559	0.002853	-0.002067	0.000324	0.000405	-0.002011	-0.000581	0.001456	-0.003707	0.004368
0.004945	0.00409	-0.005122	0.004049	-0.002455	0.000598	-0.003393	-0.003938	0.001286	0.000677	-0.0017	0.005113	0.004852	0.002339
0.001639	-0.001374	0.004674	0.00061	0.005615	0.007262	-0.001448	-0.004862	0.00191	-0.006629	0.002482	-0.006757	0.010082	-0.003735
0.000437	0.001537	-0.006846	0.002044	0.002775	0.006958	0.010265	0.000608	0.000327	0.000759	0.002572	0.007284	-0.005423	-0.000599
0.005096	0.004429	-0.005014	0.0037	-0.001721	0.000526	-0.003923	-0.003616	0.000973	0.000204	-0.002403	0.005247	0.003939	0.00235
0.000822	-0.000962	0.005728	0.000817	0.006604	0.009172	-0.001164	-0.007228	0.002244	-0.006559	0.002959	-0.004816	0.00955	-0.006378
0.001422	0.001357	-0.007994	0.00205	0.003804	0.006996	0.010183	0.001646	0.000112	-0.001202	0.001516	0.00614	-0.001186	0.001564
0.005147	0.004715	-0.004983	0.003679	-0.001532	0.000309	-0.003749	-0.003329	0.001013	0.000107	-0.001994	0.00547	0.003882	0.00237
0.000513	-0.000775	0.005676	0.000783	0.007072	0.009541	-0.001392	-0.007619	0.002257	-0.006575	0.00294	-0.004269	0.009694	-0.006922
0.001796	0.000815	-0.008366	0.002092	0.004084	0.006855	0.009684	0.002101	5e-05	-0.001723	0.001345	0.005777	-0.000872	0.001551
0.005201	0.004866	-0.004887	0.003728	-0.001566	-8.1e-05	-0.003743	-0.003566	0.00091	0.000161	-0.002049	0.004845	0.003616	0.002629
0.000369	-0.000802	0.005885	0.001028	0.006997	0.009457	-0.001092	-0.008292	0.00186	-0.006483	0.003666	-0.004102	0.00886	-0.007174
0.001529	0.00119	-0.008089	0.00213	0.004252	0.006942	0.010073	0.001923	0.000379	-0.001454	0.001709	0.006192	-0.000608	0.001443
0.005027	0.006195	0.00186	-0.005436	-0.0028	-0.00054	0.005973	0.001204	-0.005679	0.003958	-0.002956	-0.00212	0.000338	-0.003245
-0.007073	-0.000375	0.000854	0.00406	-0.002013	-0.005535	0.000429	-0.000877	0.000737	-0.004435	-0.005881	-0.00173	0.000765	0.003102
-0.004737	0.006151	0.000326	0.008395	9.9e-05	0.001614	-0.004378	0.00049	0.00104	-0.001591	0.001757	-0.005411	-0.003832	0.002516
0.003962	-0.000214	-0.0034	0.00549	-0.002752	0.005846	-0.002564	-0.000942	0.005226	0.008934	-0.00706	-0.010211	0.000563	-0.004111
0.003507	0.001049	0.004043	0.003104	0.000703	0.005162	-0.003986	0.000213	0.006011	0.011374	0.008987	-0.002454	-0.004146	0.00842
-0.004425	0.005891	0.001076	-0.006269	0.005255	-0.002326	-0.003605	0.00037	0.00026	0.004656	0.001501	0.002534	0.006478	-0.001629
0.004139	-0.000216	-0.003405	0.005343	-0.002976	0.005535	-0.002267	-0.00019	0.005038	0.00733	-0.006168	-0.009464	0.000659	-0.004051
0.003405	0.001152	0.004391	0.002644	0.000684	0.004203	-0.003319	0.000616	0.00516	0.009682	0.008849	-0.002927	-0.003598	0.010571
-0.004529	0.005598	0.0013	-0.006394	0.005181	-0.002308	-0.003328	0.000365	0.000168	0.00415	0.001506	0.00216	0.006252	-0.001683
0.004144	1.5e-05	-0.003355	0.004911	-0.003143	0.004888	-0.001716	0.000435	0.003938	0.005397	-0.004977	-0.0072	0.000916	-0.00305
0.00286	0.00084	0.004992	0.002036	0.00078	0.003419	-0.001576	0.000705	0.003684	0.007798	0.008148	-0.00309	-0.003273	0.01251
-0.004449	0.005191	0.001556	-0.006526	0.005106	-0.001965	-0.002886	0.000736	0.000338	0.003912	0.001775	0.000883	0.005675	-0.001888
0.005126	0.006966	0.002404	-0.005101	-0.001868	-0.001445	0.00366	0.001943	-0.0042	0.003117	-0.000879	-0.00132	-0.001673	-0.004001
-0.007065	-0.000126	-0.000762	0.004187	-0.002347	-0.005124	0.002658	-0.001037	0.000835	-0.003576	-0.00592	0.000107	0.001934	0.001343
-0.004149	0.00605	0.000748	0.009656	0.001124	0.002697	-0.001206	0.001508	0.001738	-0.002684	0.00031	-0.002129	-0.004002	0.004431
0.000576	0.000826	0.003212	-0.006102	-0.010476	0.000908	0.000338	-0.00221	0.001025	-0.00141	0.001756	-0.005759	0.004396	0.005082
-0.005858	-0.001841	0.005488	-0.000856	0.000987	-0.002441	-0.00203	0.004159	0.005234	-0.002357	-0.00292	-0.003415	-0.000891	0.00853
-0.005103	0.006351	0.002018	0.001969	-4.9e-05	-0.001784	-0.007019	0.000106	-0.002337	0.002242	0.000931	-0.003777	-0.003061	-0.006695
0.001702	0.001161	0.002734	-0.006699	-0.009824	0.001092	0.00274	-0.002012	-2.8e-05	4.6e-05	0.000391	-0.00695	0.005529	0.005485
-0.006019	-0.001709	0.005429	-0.000508	0.000829	-0.002771	-0.002026	0.003966	0.005047	-0.002796	-0.003025	-0.003561	-0.001143	0.008149
-0.005139	0.006302	0.002	0.002359	6.7e-05	-0.001765	-0.007055	0.00015	-0.0023	0.001696	0.001268	-0.004133	-0.003289	-0.006819
0.000782	0.001048	0.003282	-0.006263	-0.010975	0.001147	0.000544	-0.001709	0.000632	-0.000785	0.001614	-0.006066	0.003903	0.004981
-0.006145	-0.001202	0.004939	0.000513	-0.00024	-0.003072	-0.002437	0.003829	0.004927	-0.00343	-0.003622	-0.00305	-0.001386	0.008521
-0.004788	0.006885	0.001465	0.003088	-0.000868	-0.001501	-0.007529	-0.000168	-0.002522	0.001224	0.001201	-0.003576	-0.003808	-0.006102
0.004343	0.002596	-0.001837	0.005103	0.005482	-0.00831	-0.000565	0.003137	0.002738	-0.006126	0.008093	-0.005857	0.004006	0.002085
-0.004357	0.00098	-0.005592	-0.008849	0.004689	-0.000888	-0.002288	-0.002318	0.00382	0.001365	0.003081	0.001114	-0.006043	0.006327
0.00348	-0.008914	-0.002448	0.000717	-0.000574	-0.006935	-0.002101	-0.001476	-0.002489	-0.001052	0.00262	-0.004862	-0.001118	0.000106
0.004705	6.5e-05	-0.003613	0.005661	-0.003133	0.005549	-0.001361	-0.000605	0.003765	0.005654	-0.006275	-0.007397	0.001188	-4.7e-05
0.002629	0.000262	0.004738	0.00118	0.000281	0.003014	0.000692	0.000269	0.000499	0.006023	0.007946	-0.004288	-0.003188	0.013455
-0.004218	0.005137	0.001603	-0.00611	0.005451	-0.001192	-0.00183	0.00197	0.001586	0.004732	0.00237	-0.001356	0.00619	-0.000228
0.004918	0.004528	-0.005098	0.003862	-0.001915	0.001045	-0.002761	-0.00408	0.00181	0.000331	-0.000885	0.00591	0.005491	0.002453
0.001383	-0.000956	0.005353	0.000768	0.006165	0.008407	-0.000736	-0.005658	0.003394	-0.006214	0.002508	-0.005535	0.010692	-0.005098
0.001711	0.000927	-0.007916	0.001937	0.002986	0.007263	0.009532	0.00178	-0.000144	-0.001774	0.001045	0.005241	-0.002622	0.001965
0.004882	0.00428	-0.005222	0.003915	-0.002193	0.000893	-0.003325	-0.004169	0.001323	0.00065	-0.001449	0.005882	0.005228	0.001989
0.001438	-0.001229	0.005076	0.000708	0.005901	0.008111	-0.000969	-0.005493	0.00289	-0.006289	0.002409	-0.005913	0.010417	-0.00475
0.001273	0.00119	-0.007679	0.001976	0.002993	0.007234	0.010122	0.00158	3.3e-05	-0.00089	0.001371	0.006076	-0.002971	0.001299
0.004895	0.004627	-0.004603	0.004	-0.001629	0.001591	-0.001736	-0.004809	0.002663	-0.000203	0.000172	0.005208	0.006323	0.002792
0.001476	-0.000988	0.005439	0.000655	0.005398	0.007889	0.00012	-0.004784	0.004046	-0.006175	0.002772	-0.005613	0.010567	-0.004158
0.001737	0.000489	-0.00708	0.0016	0.002583	0.007503	0.009523	0.002162	-0.000406	-0.003077	0.000666	0.003857	-0.003095	0.002501
0.004903	0.004649	-0.004775	0.003975	-0.001743	0.001379	-0.002027	-0.004435	0.002321	8.5e-05	-3.6e-05	0.005653	0.0059	0.002754
0.00144	-0.000847	0.005455	0.000732	0.005829	0.008188	-0.000263	-0.005258	0.003836	-0.006051	0.002677	-0.005565	0.010717	-0.004584
0.001819	0.000757	-0.007571	0.001828	0.002767	0.007368	0.00936	0.001863	-0.000278	-0.002503	0.000985	0.004369	-0.002925	0.002393
0.003059	-0.00066	-0.001943	0.003429	-0.000974	0.005269	-0.001015	-0.001596	0.00602	0.009721	-0.008695	-0.010833	0.003103	-0.004367
0.003976	0.000193	0.002231	0.004619	-0.000106	0.006871	-0.004023	-0.000325	0.005288	0.012359	0.006836	0.000184	-0.004159	0.000371
-0.003655	0.006379	0.000179	-0.007051	0.005426	-0.002903	-0.003137	-0.000426	-0.000456	0.005249	0.000787	0.005732	0.00825	-0.002842
0.003177	-0.000353	-0.002303	0.003963	-0.001639	0.005483	-0.001554	-0.001939	0.005955	0.010244	-0.008714	-0.011657	0.002614	-0.004425
0.003955	0.000401	0.00266	0.004599	-0.000207	0.006607	-0.004509	-0.000241	0.006183	0.012849	0.007381	-0.000198	-0.004061	0.001529
-0.003897	0.006294	0.000417	-0.006973	0.00526	-0.00304	-0.003456	-0.000447	-0.000542	0.005099	0.000949	0.005195	0.007871	-0.002768
0.005024	0.004795	-0.00457	0.003907	-0.001538	0.001303	-0.00204	-0.004007	0.002673	-0.000536	0.000166	0.005505	0.006408	0.003134
0.001293	-0.000636	0.005653	0.000691	0.006295	0.008536	-0.000728	-0.005499	0.003885	-0.006422	0.002297	-0.005267	0.011054	-0.005071
0.002135	0.000595	-0.008069	0.001853	0.003032	0.007114	0.008903	0.001907	-0.000245	-0.003005	0.000558	0.004065	-0.002255	0.002825
0.002313	-0.001312	-0.001605	0.003279	-0.00143	0.005026	-0.001021	-0.001191	0.004839	0.008305	-0.008098	-0.010128	0.00345	-0.002833
0.004459	0.000259	0.001282	0.00483	-0.000851	0.006008	-0.004029	0.000108	0.004924	0.011621	0.006269	-5e-05	-0.003533	0.000911
-0.003611	0.006351	-0.000116	-0.006854	0.005073	-0.003183	-0.003654	-0.000611	-0.000607	0.005382	0.000856	0.006668	0.008326	-0.002536
0.003206	0.004679	0.003614	-0.007217	-0.007128	0.000617	0.000747	0.006685	-0.004276	0.002731	0.002812	-0.000902	-0.000503	-0.002809
-0.00645	0.000411	-0.002098	0.003964	-0.004216	-0.0054	0.002599	0.002722	0.001669	-0.004049	-0.004963	0.00134	0.001735	-0.004137
-0.001799	0.006219	0.000769	0.00958	-0.002978	0.00122	-0.002017	-0.000876	-0.000445	0.001764	-0.000945	0.007212	-0.001728	0.001494
0.004377	0.006412	0.003736	-0.006733	-0.003565	-0.000813	0.002357	0.003733	-0.003575	0.003138	0.001155	-0.000805	-0.002292	-0.004453
-0.006569	0.000208	-0.001997	0.004434	-0.003753	-0.005241	0.003047	0.001348	0.001841	-0.003779	-0.005954	0.001519	0.001987	-0.002728
-0.002798	0.006677	0.000851	0.010632	-0.001423	0.002725	-0.002365	-4e-06	-0.000247	-0.001486	-0.000729	0.002542	-0.003599	0.00386
0.004839	0.006811	0.002979	-0.005941	-0.002254	-0.001664	0.00298	0.00263	-0.003878	0.002725	-0.000129	-0.001023	-0.002206	-0.004821
-0.006872	1.2e-05	-0.00145	0.00454	-0.00302	-0.004936	0.003	-9.1e-05	0.001766	-0.003704	-0.006044	0.001104	0.00201	-0.000194
-0.003406	0.006296	0.000929	0.010488	0.000182	0.002932	-0.001685	0.000736	0.000796	-0.002407	-0.000371	0.000269	-0.003874	0.004695
0.001139	0.002308	0.003606	-0.006925	-0.012326	0.001874	-8.6e-05	0.002163	-0.001974	0.001202	0.001987	-0.003162	0.002155	0.000651
-0.006483	0.000449	0.001441	0.00476	-0.004039	-0.005155	-0.001926	0.002748	0.002553	-0.00607	-0.005941	0.000607	-0.00122	0.001157
-0.00374	0.007133	0.000282	0.007463	-0.003465	0.000761	-0.006839	-6e-05	-0.001476	-0.002771	0.000522	-0.002458	-0.005412	-0.001981
-6.1e-05	0.001297	0.003439	-0.005789	-0.013496	0.002169	-0.002099	0.002304	-0.000183	-0.000267	0.002673	-0.002621	0.001507	0.002282
-0.006449	0.000502	0.001512	0.004718	-0.004093	-0.005143	-0.001975	0.003006	0.002453	-0.00596	-0.006005	0.000571	-0.001262	0.000997
-0.003722	0.007154	0.00037	0.007328	-0.003632	0.000805	-0.006809	4.8e-05	-0.001573	-0.002724	0.000431	-0.002452	-0.005449	-0.002222
0.005051	0.004753	-0.004143	0.003997	-0.001354	0.001643	-0.001377	-0.004456	0.003202	-0.001093	0.000948	0.004602	0.007189	0.00351
0.001358	-0.000901	0.005809	0.000566	0.005761	0.008187	-0.000379	-0.004628	0.00384	-0.006413	0.002234	-0.005912	0.010864	-0.004639
0.002132	0.000256	-0.007542	0.001544	0.002832	0.007177	0.008949	0.002208	-0.000885	-0.004115	-3.1e-05	0.002275	-0.00251	0.003607
0.004209	0.006565	-0.00108	-0.000707	-0.002412	-0.002166	0.003209	-0.002742	-0.005939	0.006007	-0.004061	5.3e-05	-0.000737	0.002377
-0.004586	0.000383	0.003557	0.000737	0.00085	-0.002086	0.005076	-0.00518	-0.006055	-0.001684	-0.006147	-0.004054	-0.004361	-0.00408
-0.003799	0.002417	0.002019	0.001634	0.003856	0.002315	0.004561	0.004128	0.003798	0.002701	0.000577	-0.005964	-0.003114	0.000577
0.004341	-3e-06	-0.003484	0.00543	-0.003047	0.005447	-0.00263	-0.000481	0.004607	0.006773	-0.006428	-0.008446	0.001011	-0.002865
0.003163	0.000723	0.004793	0.002121	0.000526	0.003827	-0.00151	0.00038	0.003334	0.008146	0.008391	-0.003188	-0.002804	0.012007
-0.004347	0.00549	0.001546	-0.006266	0.005316	-0.001866	-0.002836	0.001074	0.001094	0.004417	0.002009	0.00021	0.006306	-0.001008
-0.000137	0.001268	0.003486	-0.005758	-0.01339	0.002189	-0.002072	0.001775	7.4e-05	-0.000567	0.002873	-0.002684	0.001642	0.002486
-0.00645	0.000533	0.001813	0.004602	-0.003956	-0.005021	-0.002224	0.003002	0.002641	-0.006052	-0.00595	0.00019	-0.001451	0.001902
-0.00377	0.0072	0.000401	0.007073	-0.003587	0.000568	-0.006931	7.1e-05	-0.001585	-0.002433	0.000526	-0.002587	-0.005283	-0.002466
0.003415	0.004694	0.003851	-0.007606	-0.007517	0.001003	0.002385	0.003786	-0.004831	0.00355	0.001616	-0.001664	0.000507	-0.003322
-0.006434	0.000251	-0.001052	0.005091	-0.004388	-0.005638	0.000419	0.002097	0.002447	-0.004664	-0.006097	0.00173	0.000665	-0.001626
-0.003207	0.006971	-0.00024	0.009426	-0.003122	0.00176	-0.005469	-0.000405	-0.000555	-0.002401	-2.4e-05	-0.000237	-0.004705	0.000825
0.003095	0.004385	0.003919	-0.007562	-0.008452	0.001243	0.001682	0.004114	-0.004842	0.003211	0.00202	-0.0016	0.000743	-0.002345
-0.00639	0.000259	-0.001245	0.004939	-0.004493	-0.005633	0.000623	0.002345	0.002341	-0.004613	-0.006095	0.001861	0.00071	-0.002422
-0.003072	0.006943	-0.000155	0.009528	-0.003378	0.001889	-0.005232	-0.000394	-0.000709	-0.002002	-0.000341	0.000533	-0.004766	0.000629
0.002713	-0.001052	-0.001631	0.003423	-0.00115	0.005255	-0.000922	-0.001461	0.005786	0.009035	-0.008597	-0.010798	0.0035	-0.003613
0.004255	0.00019	0.001708	0.004765	-0.000501	0.006461	-0.0041	-0.000158	0.005034	0.012034	0.006546	4.8e-05	-0.003749	0.000687
-0.003613	0.006376	4.5e-05	-0.006963	0.005269	-0.003043	-0.003382	-0.000528	-0.000467	0.005362	0.000824	0.006281	0.008406	-0.002614
0.005018	0.004735	-0.004978	0.003763	-0.00169	0.000933	-0.00292	-0.003571	0.001939	-0.000101	-0.000916	0.005841	0.005612	0.002562
0.001146	-0.000717	0.005549	0.000691	0.006706	0.008906	-0.001198	-0.006035	0.003243	-0.00646	0.002273	-0.004869	0.010868	-0.005856
0.002028	0.00065	-0.008421	0.001991	0.003293	0.007081	0.009039	0.001874	-0.000116	-0.002092	0.000714	0.005008	-0.001758	0.00208
0.005105	0.004988	-0.004504	0.003914	-0.001474	0.001117	-0.002211	-0.003583	0.002808	-0.000906	0.000472	0.005564	0.006777	0.003032
0.001056	-0.000417	0.005637	0.000574	0.006969	0.008994	-0.001329	-0.005977	0.003689	-0.006737	0.001989	-0.004536	0.01144	-0.005901
0.002439	0.000249	-0.008603	0.001919	0.003261	0.006751	0.008473	0.002056	-5.7e-05	-0.003197	0.000674	0.004155	-0.001457	0.002665
0.005088	0.004958	-0.004932	0.003738	-0.001565	0.000734	-0.003058	-0.003275	0.00192	-0.000173	-0.000643	0.006028	0.005567	0.002312
0.000805	-0.000522	0.005521	0.000573	0.007256	0.009373	-0.001654	-0.006729	0.002956	-0.006616	0.002141	-0.004143	0.010808	-0.006622
0.002295	0.000208	-0.008856	0.002039	0.003616	0.006746	0.008545	0.002145	-8.4e-05	-0.002334	0.000678	0.00481	-0.001146	0.001904
0.003559	0.005268	0.003871	-0.007229	-0.00609	-6.6e-05	0.001228	0.006084	-0.003969	0.002862	0.00267	-0.000563	-0.001221	-0.00358
-0.00648	0.000457	-0.002227	0.003858	-0.004084	-0.005282	0.00303	0.002556	0.001748	-0.003938	-0.004763	0.001462	0.001839	-0.0043
-0.001722	0.006162	0.001253	0.009998	-0.002499	0.001727	-0.00153	-0.000781	-0.000485	0.001436	-0.001366	0.007519	-0.001677	0.002473
0.00452	0.00656	0.003541	-0.006521	-0.003051	-0.001252	0.002499	0.003466	-0.003608	0.002897	0.000633	-0.000864	-0.0023	-0.004601
-0.006648	0.000147	-0.001898	0.004489	-0.003598	-0.005123	0.003149	0.000982	0.001916	-0.003749	-0.005966	0.001342	0.001981	-0.002184
-0.002936	0.006575	0.000894	0.010698	-0.000974	0.00281	-0.002189	0.00026	3e-05	-0.001739	-0.000671	0.002025	-0.003617	0.004117
0.004958	0.006888	0.00275	-0.005614	-0.002091	-0.001624	0.003283	0.002374	-0.003771	0.002827	-0.000299	-0.001213	-0.002136	-0.004659
-0.006954	-3.5e-05	-0.001252	0.004446	-0.002771	-0.004961	0.00289	-0.000464	0.001486	-0.003663	-0.005934	0.000645	0.002061	0.000446
-0.003649	0.006192	0.000858	0.010256	0.000627	0.002898	-0.001349	0.001166	0.001126	-0.00257	-0.000252	-0.000595	-0.003713	0.004942
0.004547	0.006939	-0.000565	-0.001988	-0.00225	-0.002518	0.004079	-0.001215	-0.00662	0.005216	-0.00415	-0.000591	-0.000664	0.001213
-0.005006	0.000114	0.002783	0.001638	0.000266	-0.002477	0.004486	-0.005516	-0.005194	-0.001912	-0.006058	-0.004226	-0.002773	-0.002921
-0.003433	0.002634	0.001993	0.002624	0.003419	0.002439	0.004154	0.003367	0.00359	0.002891	0.00135	-0.005124	-0.003806	0.001042
0.002764	0.001219	-0.004049	0.007288	0.008223	-0.005998	-0.001678	-0.00105	0.002658	-0.004091	0.008444	-0.003389	0.0048	0.002961
-0.000688	0.000353	-0.003972	-0.010454	0.005955	0.00126	-0.006883	0.00095	0.004352	-0.000421	-0.002673	0.001531	-0.007728	0.009083
0.003724	-0.007681	-0.005293	9.7e-05	-0.002141	-0.00594	-0.002655	-0.001262	-0.000643	-0.001376	0.004053	-0.001386	-0.004167	-0.002094
0.005172	0.005158	-0.004579	0.003817	-0.001362	0.000776	-0.002444	-0.003294	0.002714	-0.000934	0.000909	0.005681	0.006774	0.00278
0.000697	-0.000314	0.005451	0.000305	0.007703	0.009403	-0.001951	-0.006641	0.003337	-0.006783	0.001542	-0.003933	0.011435	-0.006563
0.002723	-0.000277	-0.009017	0.001888	0.003602	0.006286	0.00787	0.002179	-7.8e-05	-0.003364	0.000823	0.00419	-0.00108	0.002327
0.004646	0.00591	-0.001503	0.000129	-0.003413	-0.000814	0.003787	-0.004984	-0.007274	0.008142	-0.007397	-0.003187	0.001402	0.001535
-0.004724	0.000122	0.005681	0.000477	0.001953	-0.001229	0.004627	-0.005936	-0.008105	-0.000397	-0.005249	-0.003826	-0.005411	-0.002115
-0.005367	0.003574	0.001726	7.1e-05	0.005486	0.002659	0.003218	0.005169	0.005454	0.001863	0.001166	-0.008864	0.000219	0.001047
0.001045	0.00139	0.003344	-0.007155	-0.011251	0.001311	0.001298	-0.000629	-0.0004	0.000162	0.001238	-0.005488	0.003165	0.003303
-0.006353	-0.000167	0.003778	0.002751	-0.00211	-0.003985	-0.002913	0.003208	0.004177	-0.004916	-0.004752	-0.002009	-0.001609	0.00746
-0.00418	0.007339	0.000609	0.005108	-0.002433	-0.001145	-0.007578	-0.000284	-0.00246	-0.000226	0.001056	-0.00301	-0.00429	-0.004204
-0.000143	0.000828	0.003514	-0.005817	-0.012664	0.001486	-0.001712	-9.9e-05	0.000636	-0.001119	0.002958	-0.003876	0.002269	0.003593
-0.006377	0.000153	0.003391	0.003283	-0.002767	-0.004215	-0.002965	0.00332	0.003913	-0.00524	-0.005084	-0.001423	-0.001633	0.006675
-0.004004	0.007405	0.000526	0.005507	-0.003052	-0.000848	-0.007392	-0.000128	-0.002335	-0.000543	0.000828	-0.002814	-0.004378	-0.003791
-0.00018	0.000852	0.003481	-0.005808	-0.012254	0.00136	-0.001783	-0.000673	0.000959	-0.001271	0.002881	-0.004434	0.002345	0.003703
-0.006349	-0.0001	0.00382	0.002678	-0.002258	-0.003911	-0.002965	0.00343	0.00421	-0.004897	-0.004809	-0.001714	-0.001649	0.007386
-0.004128	0.00738	0.000655	0.004956	-0.002656	-0.001055	-0.007554	-0.000233	-0.002425	-4.9e-05	0.000947	-0.002878	-0.004319	-0.004401
0.004689	0.005652	-0.001967	0.000502	-0.003487	0.000264	0.003749	-0.005693	-0.006221	0.008662	-0.008563	-0.003682	0.001569	0.001005
-0.004543	1.2e-05	0.006243	0.00055	0.002531	-0.000443	0.004169	-0.006445	-0.008255	0.000267	-0.004586	-0.003493	-0.006573	-0.001262
-0.005603	0.00391	0.001765	-0.000533	0.005609	0.00221	0.002565	0.005089	0.005475	0.001361	0.001405	-0.009355	0.001384	0.001193
0.005028	0.007003	0.002576	-0.005354	-0.001852	-0.001733	0.003228	0.002287	-0.003626	0.002834	-0.000488	-0.001408	-0.002201	-0.004303
-0.00701	-1.5e-05	-0.001154	0.00436	-0.002501	-0.00492	0.003037	-0.000919	0.001067	-0.003451	-0.005849	0.00057	0.002233	0.000675
-0.003776	0.005994	0.001065	0.010185	0.001258	0.002945	-0.000709	0.001666	0.001613	-0.002538	-0.000131	-0.001073	-0.003577	0.004898
0.005171	0.007031	0.002129	-0.004927	-0.00174	-0.001553	0.003691	0.001587	-0.004313	0.003193	-0.000961	-0.001616	-0.00143	-0.003761
-0.007093	-0.000135	-0.000486	0.004168	-0.002119	-0.005085	0.002717	-0.001495	0.000286	-0.00343	-0.005952	-4.1e-05	0.001853	0.001582
-0.004345	0.005889	0.000857	0.009348	0.001523	0.00278	-0.00081	0.001961	0.002118	-0.0024	0.000445	-0.002643	-0.004099	0.004207
0.0051	0.00709	0.002323	-0.005084	-0.001629	-0.001725	0.003394	0.002004	-0.003854	0.002849	-0.000686	-0.001579	-0.002058	-0.003943
-0.007053	-3.7e-05	-0.000867	0.004316	-0.002214	-0.004961	0.003046	-0.001397	0.000603	-0.003238	-0.005868	0.000407	0.002221	0.001043
-0.004032	0.005832	0.001068	0.009803	0.001732	0.002981	-0.000207	0.002172	0.002078	-0.002697	0.000137	-0.001589	-0.003908	0.004609
0.004209	0.005671	-0.001075	-0.000646	-0.002906	-0.001762	0.003685	-0.003072	-0.007126	0.006811	-0.005603	-0.001573	0.001788	0.001632
-0.004903	0.0002	0.00469	6.2e-05	0.001529	-0.002162	0.004637	-0.00456	-0.007072	-0.001291	-0.006445	-0.00384	-0.004256	-0.002713
-0.004903	0.003258	0.002221	0.000834	0.004672	0.002543	0.003618	0.004268	0.004626	0.002758	0.001439	-0.008787	-0.001703	0.001348
0.004772	0.006305	0.002671	-0.006176	-0.002889	-0.000448	0.005045	0.002214	-0.005404	0.003524	-0.001697	-0.001809	-0.000426	-0.004692
-0.006878	-0.000243	-0.000315	0.00465	-0.002939	-0.005588	0.000659	-5.4e-05	0.002115	-0.004503	-0.005895	1.8e-05	0.001109	0.001783
-0.00412	0.006426	-0.000122	0.009275	-0.000969	0.001894	-0.004622	3.4e-05	0.000805	-0.002517	0.00093	-0.003018	-0.004077	0.002849
0.004762	0.001469	-0.00025	-0.001539	-0.003883	0.001367	0.007802	-0.003091	-0.003872	0.005802	-0.0044	-0.014324	0.005307	0.005468
-0.005262	-0.000334	0.006116	-0.003433	0.003523	-0.002734	0.001251	-0.001076	-0.004704	0.000528	-0.004823	-0.003155	-0.003382	0.005159
-0.005573	0.005545	0.00274	-0.000776	0.004304	0.000134	-0.001448	0.001482	0.001737	0.002649	0.002388	-0.010042	-6.3e-05	0.000467
0.005242	0.005211	-0.004279	0.003941	-0.001058	0.000642	-0.001865	-0.003334	0.003433	-0.001816	0.002274	0.004706	0.007634	0.003219
0.000594	-0.000185	0.005331	-6.2e-05	0.008295	0.009227	-0.002502	-0.006294	0.003575	-0.006991	0.000749	-0.003989	0.011482	-0.006477
0.003021	-0.000789	-0.009148	0.001684	0.003698	0.005689	0.006965	0.00233	-8.9e-05	-0.004398	0.000797	0.002896	-0.001193	0.002633
0.005274	0.00519	-0.004099	0.004138	-0.000734	0.000359	-0.001544	-0.003526	0.003822	-0.002495	0.00309	0.003421	0.00814	0.003613
0.000516	-0.000136	0.005129	-0.000432	0.008845	0.008769	-0.003303	-0.005962	0.00349	-0.007213	-0.000567	-0.004553	0.011081	-0.006304
0.003218	-0.001309	-0.009301	0.001493	0.003773	0.004943	0.005977	0.002182	-9.9e-05	-0.005009	0.000324	0.001507	-0.0017	0.002628
0.005292	0.005252	-0.004402	0.004002	-0.001049	8.1e-05	-0.002029	-0.003043	0.003541	-0.001847	0.002294	0.004123	0.007213	0.003273
0.000214	-2.3e-05	0.004908	-0.000521	0.008899	0.009081	-0.003357	-0.007017	0.003611	-0.007109	-0.000136	-0.004141	0.011182	-0.005806
0.003278	-0.001376	-0.009368	0.001789	0.003621	0.004953	0.006047	0.002354	0.000205	-0.004152	0.000764	0.002544	-0.001316	0.002294
0.002385	-0.000454	-0.001989	0.003461	-0.00023	0.00392	-0.00052	-0.001124	0.006435	0.008832	-0.010836	-0.00659	0.001078	-0.005286
0.002212	-0.000505	0.00327	0.003588	0.001273	0.007818	-0.00204	-0.001507	0.002767	0.009759	0.006247	0.004276	-0.005785	-0.004159
-0.003849	0.00596	3.3e-05	-0.006714	0.005834	-0.001837	-0.000679	0.000631	0.000727	0.004198	-0.00046	0.005287	0.007803	-0.004259
0.005049	0.001174	-0.003418	0.005345	-0.003511	0.005188	0.001521	-0.002347	0.001461	0.006528	-0.004364	-0.005173	0.00038	0.002306
0.000151	0.000619	0.006091	-0.0005	0.000828	0.0023	-0.000211	-0.003044	-0.005475	0.00218	0.010458	-0.004841	-0.010535	0.012335
-0.003977	0.004322	0.001585	-0.004961	0.0055	0.000682	0.001532	0.002142	0.003149	0.004223	0.001159	-0.002397	0.005969	0.000295
-0.000224	0.00085	0.003501	-0.005597	-0.011976	0.001248	-0.001776	-0.001227	0.001163	-0.001773	0.002913	-0.00486	0.002414	0.004108
-0.006288	-0.000543	0.004358	0.00176	-0.001418	-0.003568	-0.002782	0.003636	0.004551	-0.00416	-0.004307	-0.002304	-0.0017	0.008162
-0.004385	0.007263	0.000956	0.004126	-0.002015	-0.001215	-0.007686	-0.000284	-0.002508	0.000495	0.001006	-0.003191	-0.00418	-0.005211
0.003631	-0.000269	-0.003111	0.005311	-0.00252	0.005983	-0.00237	-0.001362	0.005263	0.009838	-0.007812	-0.010799	0.000683	-0.003954
0.003412	0.000667	0.00372	0.003774	0.000424	0.005995	-0.00459	-4.9e-05	0.006504	0.012656	0.008766	-0.000986	-0.004676	0.005169
-0.004341	0.005996	0.000871	-0.00636	0.005275	-0.002385	-0.003486	0.000342	-0.000195	0.004956	0.001215	0.003308	0.006813	-0.002148
0.004167	-0.000146	-0.003497	0.005643	-0.002842	0.00583	-0.002407	-0.001069	0.005058	0.008206	-0.007188	-0.010153	0.000786	-0.00344
0.003291	0.00061	0.004715	0.00277	0.00059	0.005222	-0.002921	8e-05	0.005423	0.010329	0.009378	-0.002478	-0.004234	0.009335
-0.004377	0.005703	0.001368	-0.005912	0.00538	-0.0017	-0.003097	0.001148	0.001181	0.004709	0.001836	0.00055	0.006288	-0.001147
0.00115	0.001672	0.003357	-0.007394	-0.011556	0.001481	0.00135	0.000473	-0.001209	0.000815	0.001542	-0.004529	0.003039	0.002192
-0.006397	0.000283	0.002972	0.003828	-0.002947	-0.004493	-0.002893	0.002947	0.003666	-0.005541	-0.005318	-0.001391	-0.001598	0.005904
-0.003953	0.007329	0.000396	0.00612	-0.003106	-0.000639	-0.007253	-0.000167	-0.002175	-0.001153	0.00085	-0.003042	-0.004426	-0.002979
-0.000133	0.000884	0.003481	-0.00585	-0.012821	0.001608	-0.001634	0.000462	0.000398	-0.00117	0.002884	-0.003514	0.002283	0.003587
-0.006386	0.000377	0.002998	0.00372	-0.003147	-0.004481	-0.002893	0.003275	0.003675	-0.005407	-0.005311	-0.001031	-0.001711	0.00588
-0.003918	0.007373	0.000458	0.00593	-0.003326	-0.000592	-0.007229	-5.2e-05	-0.002206	-0.000983	0.000699	-0.002841	-0.004496	-0.003398
0.004674	0.005154	0.002147	-0.006758	-0.003451	-0.000386	0.006919	0.00093	-0.006077	0.005054	-0.002874	-0.003105	0.001609	-0.003499
-0.006892	-0.000164	0.001213	0.004651	-0.002449	-0.005212	-0.000973	0.000371	0.001994	-0.005646	-0.005717	-0.001088	-0.000217	0.003588
-0.004404	0.00646	0.000125	0.008386	-0.001123	0.001288	-0.006033	-4.5e-05	0.000275	-0.002455	0.001642	-0.00492	-0.00413	0.001526
0.003946	0.004566	-0.004923	0.005706	0.003419	-0.000728	-0.002379	-0.006455	0.002071	-0.007916	0.004326	-0.003312	0.008337	0.003611
0.001378	0.002502	-0.000746	-0.005908	0.007071	0.005505	-0.009213	0.000607	-0.000539	-0.004689	-0.01603	-9.8e-05	-0.000777	0.00369
0.00384	-0.004307	-0.009313	-0.000585	-0.000258	-4e-05	-0.001856	-0.000884	-0.004136	-0.007292	-0.002055	-0.003624	-0.005729	0.000251
0.004041	0.004648	-0.004942	0.005597	0.003003	-0.000772	-0.002438	-0.005827	0.002151	-0.008143	0.004723	-0.00344	0.008526	0.003663
0.001024	0.00251	-0.000794	-0.006167	0.007322	0.005691	-0.008996	-4e-05	-0.000712	-0.00566	-0.015673	-0.000996	-0.000357	0.003721
0.003814	-0.00458	-0.00936	-0.000505	-4e-05	-0.000253	-0.001801	-0.000968	-0.003852	-0.0072	-0.001906	-0.003766	-0.00543	0.000559
0.004211	0.004671	-0.005091	0.005386	0.00237	-0.00026	-0.002495	-0.006262	0.001821	-0.008107	0.003734	-0.002767	0.00821	0.003702
0.001355	0.002329	-0.000614	-0.005457	0.00711	0.005997	-0.009559	7.6e-05	-0.001145	-0.005463	-0.016375	-0.000353	9.6e-05	0.00208
0.003732	-0.003982	-0.009561	-0.000506	0.000181	0.000747	-0.001661	-0.000789	-0.004574	-0.007882	-0.003004	-0.003743	-0.005757	0.001066
0.003477	-0.00062	-0.001346	0.003518	-0.001708	0.00474	0.003116	-0.000546	0.00351	0.004755	-0.004628	-0.010511	0.003771	-0.002209
-0.001224	-0.001023	0.007769	-0.003101	0.001751	-0.000424	-0.002822	0.001672	0.003736	0.006346	0.006808	0.000679	-0.001103	0.009164
-0.005034	0.00505	0.002124	-0.004907	0.004595	-0.002718	-0.003539	-0.000106	-0.000983	0.002123	4.8e-05	0.002948	0.004124	-0.003197
0.003767	-0.000734	-0.001585	0.004064	-0.002038	0.005235	0.002796	-0.000374	0.003904	0.005382	-0.005235	-0.011639	0.003513	-0.002572
-0.000305	-0.000875	0.007895	-0.001924	0.001727	0.000802	-0.003686	0.002196	0.005119	0.008442	0.007969	0.000222	-0.001718	0.010033
-0.005009	0.005241	0.001736	-0.005168	0.004612	-0.002831	-0.003738	-0.000439	-0.001319	0.002147	0.000211	0.003982	0.003996	-0.00296
0.004031	-0.000726	-0.002847	0.005382	-0.002936	0.005935	-0.000667	-6.4e-05	0.005596	0.007581	-0.006933	-0.011001	0.00086	-0.004381
0.00328	0.000363	0.00461	0.003428	0.000219	0.004735	-0.005255	0.001758	0.00787	0.011939	0.009159	-0.002056	-0.004349	0.007561
-0.004586	0.005576	0.000798	-0.006234	0.004745	-0.003269	-0.003581	-0.000708	-0.001446	0.003513	0.000659	0.004859	0.00619	-0.00226
0.004173	-0.000511	-0.002996	0.00512	-0.002982	0.005519	-0.000343	0.00037	0.004918	0.006662	-0.006176	-0.010308	0.001222	-0.003781
0.002902	0.000511	0.005482	0.002682	0.000573	0.004067	-0.004194	0.002071	0.007016	0.010686	0.008884	-0.002656	-0.004479	0.010306
-0.00468	0.00544	0.00114	-0.006188	0.004971	-0.002666	-0.003368	-0.000588	-0.001117	0.003372	0.001158	0.003945	0.005585	-0.002055
-0.000229	0.000764	0.00348	-0.005281	-0.011528	0.001211	-0.001746	-0.001892	0.001468	-0.002112	0.002946	-0.00482	0.002623	0.004451
-0.006157	-0.00103	0.004834	0.000776	-0.000563	-0.003108	-0.002519	0.003811	0.004856	-0.003379	-0.003812	-0.002807	-0.001535	0.008624
-0.00464	0.007035	0.001314	0.003235	-0.001307	-0.001378	-0.007639	-0.000216	-0.002543	0.001178	0.001004	-0.003452	-0.003908	-0.005883
0.004506	0.002231	0.000894	-0.005708	-0.004228	0.000385	0.009066	-0.001136	-0.005594	0.004984	-0.003412	-0.00896	0.00633	0.003518
-0.006571	-0.000837	0.005079	-7.1e-05	0.00101	-0.004014	-0.000448	0.000631	0.001144	-0.003517	-0.005235	-0.003384	-0.001581	0.007838
-0.005261	0.006593	0.001809	0.004274	0.000688	-0.000652	-0.005807	-0.000341	-0.000813	0.000824	0.001952	-0.007564	-0.003002	-0.002845
0.00463	0.00267	0.000988	-0.005844	-0.003801	4.9e-05	0.009052	-0.000864	-0.00581	0.005128	-0.003797	-0.008144	0.005906	0.002246
-0.006702	-0.000643	0.004798	0.000585	0.000719	-0.004325	-0.000357	4.3e-05	0.000301	-0.003643	-0.005763	-0.003739	-0.001886	0.007344
-0.005211	0.006624	0.0017	0.004809	0.000768	-0.000319	-0.005478	-0.000466	-0.000617	0.000568	0.002133	-0.008091	-0.003056	-0.001659
0.002288	0.003341	0.002901	-0.006434	-0.007785	0.001396	4.7e-05	0.008803	-0.004613	0.002131	0.003465	-0.000698	0.000608	-0.001963
-0.006434	0.000435	-0.002204	0.003798	-0.004244	-0.005301	0.002562	0.003026	0.001537	-0.004027	-0.004541	0.00117	0.001563	-0.004523
-0.001344	0.005451	0.00069	0.008244	-0.002946	0.000139	-0.001391	-0.001222	-0.000402	0.003791	-0.000453	0.009411	-0.000764	0.000496
0.004804	0.007259	0.000564	-0.003875	-0.001721	-0.002707	0.0048	0.000202	-0.006606	0.004049	-0.00341	-0.00202	-0.000392	-0.000431
-0.006519	-0.000193	0.00165	0.003605	-0.000796	-0.003974	0.003388	-0.004931	-0.003473	-0.002153	-0.005936	-0.002534	-0.000757	0.000364
-0.004323	0.003758	0.001668	0.00579	0.003288	0.003015	0.002626	0.003518	0.003849	0.001336	0.001125	-0.005151	-0.004773	0.001638
0.005138	0.004886	-0.004069	0.004043	-0.001254	0.001375	-0.001396	-0.004117	0.003379	-0.001654	0.00143	0.004479	0.007538	0.003788
0.001176	-0.000676	0.005823	0.000507	0.006639	0.008579	-0.001089	-0.004984	0.003817	-0.006815	0.001754	-0.005446	0.011301	-0.005308
0.002448	-1.7e-05	-0.008216	0.001683	0.003232	0.006668	0.008531	0.002131	-0.00074	-0.004542	0.000131	0.002337	-0.001972	0.003552
0.005183	0.005068	-0.004159	0.004048	-0.001168	0.001084	-0.001612	-0.00373	0.003358	-0.001805	0.001977	0.004732	0.007691	0.003467
0.000933	-0.000367	0.005603	0.000357	0.007545	0.009046	-0.001848	-0.00564	0.003673	-0.007005	0.00134	-0.004417	0.01163	-0.006302
0.002758	-0.000293	-0.008772	0.001737	0.003517	0.006178	0.007858	0.002128	-0.000424	-0.004578	0.000573	0.002893	-0.001495	0.002977
0.004509	0.004843	-0.002778	0.001723	-0.003128	0.002644	0.002211	-0.007102	-0.002079	0.009865	-0.008799	-0.002848	-9.4e-05	-0.000334
-0.002723	-0.000641	0.006666	0.002023	0.003498	0.00303	0.002929	-0.008489	-0.007411	0.001501	-0.001889	-0.002184	-0.010809	-0.000449
-0.005592	0.004158	0.001537	-0.001813	0.005293	0.001105	0.002227	0.005443	0.004498	0.000115	0.001399	-0.00926	0.003769	0.001834
0.004547	0.005031	-0.002809	0.00214	-0.002828	0.002616	0.001692	-0.00759	-0.002205	0.009965	-0.007546	-0.001035	-0.000144	2.2e-05
-0.001719	-0.000684	0.006459	0.003342	0.003067	0.004308	0.003724	-0.009539	-0.007733	0.001676	-0.000284	-0.001747	-0.011284	-0.000988
-0.005582	0.003947	0.001106	-0.00189	0.005293	0.001063	0.00292	0.006087	0.004409	-0.000526	0.000585	-0.008769	0.003585	0.001668
0.004679	0.005403	-0.002762	0.001676	-0.003105	0.001952	0.002061	-0.007308	-0.003242	0.009649	-0.007837	-0.00149	5.3e-05	0.000576
-0.002767	-0.000239	0.006853	0.002065	0.003151	0.002757	0.00394	-0.009272	-0.008312	0.001325	-0.000982	-0.002434	-0.010069	-0.000918
-0.005652	0.003719	0.001143	-0.001318	0.005614	0.001716	0.003035	0.005986	0.004906	-0.000285	0.000773	-0.00871	0.003249	0.001202
0.002514	0.003812	0.003896	-0.0074	-0.009723	0.001771	0.000554	0.004697	-0.004667	0.002855	0.002389	-0.000864	0.001212	-0.001498
-0.006366	0.000258	-0.001362	0.004772	-0.004568	-0.005582	0.000774	0.002638	0.002275	-0.004518	-0.005968	0.001801	0.000653	-0.003096
-0.002882	0.006949	-4e-06	0.009603	-0.003617	0.001864	-0.004928	-0.000368	-0.000859	-0.001597	-0.000302	0.001455	-0.004609	0.000585
0.001636	0.002884	0.003768	-0.006992	-0.011326	0.002282	-0.000387	0.004781	-0.00409	0.002334	0.003046	-0.000498	0.001811	-0.000623
-0.006358	0.000232	-0.001192	0.004786	-0.004619	-0.005596	0.000552	0.002851	0.002311	-0.004506	-0.005819	0.001767	0.000434	-0.003202
-0.002907	0.006969	7.9e-05	0.009439	-0.003802	0.001914	-0.005106	-0.000345	-0.000874	-0.001771	-6.6e-05	0.001214	-0.004806	0.000177
0.005012	0.006157	0.001176	-0.004616	-0.002317	-0.001098	0.00624	0.000208	-0.006662	0.004392	-0.003627	-0.003661	0.002233	-0.001358
-0.006887	-0.0004	0.002114	0.003415	-0.001053	-0.004916	0.001511	-0.002346	-0.001785	-0.003378	-0.006341	-0.00335	-0.001114	0.003049
-0.005086	0.005572	0.001281	0.006922	0.001387	0.001857	-0.001947	0.001382	0.001699	0.000644	0.002006	-0.006942	-0.004814	0.001735
0.004661	0.005356	-0.002362	0.000842	-0.003516	0.001234	0.003363	-0.006228	-0.004723	0.009088	-0.009284	-0.003744	0.001049	0.000491
-0.004133	-0.000184	0.006654	0.000665	0.002995	0.000526	0.003379	-0.007048	-0.008006	0.000908	-0.003742	-0.00341	-0.007975	-0.000277
-0.005683	0.004145	0.001757	-0.001141	0.005575	0.001723	0.002079	0.005033	0.005195	0.000841	0.001754	-0.009299	0.002428	0.001364
0.00536	0.000549	-0.002529	0.003375	-0.003957	0.004857	0.004318	-0.001919	0.001401	0.00525	-0.003511	-0.01077	0.001629	0.002892
-0.002322	0.00015	0.007012	-0.003422	0.002645	-0.000977	-0.000651	-0.001969	-0.006349	0.002676	0.004313	-0.003008	-0.007059	0.012035
-0.005178	0.004602	0.002449	-0.004045	0.005424	0.000143	-0.000128	0.002333	0.003066	0.002606	0.003107	-0.00659	0.00418	0.000333
0.004358	0.005987	0.003403	-0.006885	-0.004206	-0.000158	0.003816	0.003286	-0.005125	0.003235	-0.000173	-0.001288	-0.000732	-0.004788
-0.006639	1.6e-05	-0.001097	0.004836	-0.003744	-0.005623	0.00117	0.00092	0.002557	-0.004658	-0.00614	0.000956	0.001308	-0.000177
-0.003507	0.006784	-0.000174	0.009664	-0.002076	0.001967	-0.004622	-0.000354	0.000229	-0.002466	0.000184	-0.000893	-0.004271	0.002449
0.005395	0.005626	-0.00446	0.003554	-0.000886	-0.001357	-0.002561	-0.003074	0.001611	-0.001073	0.001601	0.00316	0.0053	0.003483
-0.001012	0.000242	0.004267	-0.000992	0.009352	0.00874	-0.003679	-0.009653	0.002352	-0.006972	0.001362	-0.004155	0.010573	-0.004515
0.003456	-0.002164	-0.009213	0.002119	0.004166	0.003912	0.00577	0.002369	0.000255	-0.00282	0.00159	0.002906	-0.001198	0.001763
0.005387	0.005808	-0.004229	0.003504	-0.000767	-0.001921	-0.002141	-0.002986	0.00168	-0.001365	0.00267	0.002237	0.005772	0.003774
-0.001363	0.000552	0.003708	-0.001695	0.009661	0.008022	-0.004265	-0.009619	0.002503	-0.007207	0.001376	-0.004396	0.010904	-0.003005
0.003736	-0.002464	-0.009019	0.002174	0.003912	0.002973	0.004721	0.002159	0.000426	-0.002197	0.001495	0.002523	-0.00171	0.001359
0.005377	0.006067	-0.004031	0.003207	-0.000483	-0.002271	-0.002077	-0.003141	0.000916	-0.001137	0.001898	0.002193	0.005129	0.004096
-0.001769	0.000639	0.003639	-0.001358	0.009472	0.008062	-0.003652	-0.010707	0.00183	-0.006792	0.001829	-0.004622	0.010736	-0.003195
0.003608	-0.002652	-0.008878	0.002279	0.004566	0.002812	0.005504	0.002287	0.000474	-0.002478	0.002106	0.002218	-0.001225	0.001752
0.005278	0.005232	-0.004229	0.004179	-0.000746	-0.000124	-0.001642	-0.003411	0.003815	-0.002643	0.003472	0.002904	0.008052	0.003882
0.000245	-1.6e-05	0.004697	-0.001137	0.009292	0.008353	-0.004231	-0.006322	0.003564	-0.0074	-0.001606	-0.004574	0.010807	-0.005435
0.003442	-0.001798	-0.009483	0.001557	0.003513	0.004289	0.005051	0.001944	4e-05	-0.004594	0.00016	0.001526	-0.002265	0.002381
0.005303	0.00529	-0.004444	0.004123	-0.001171	-0.000433	-0.002022	-0.002879	0.003296	-0.001952	0.002626	0.003413	0.006926	0.00338
-0.000152	0.000164	0.004451	-0.001061	0.009277	0.008715	-0.004231	-0.007495	0.003588	-0.007305	-0.000777	-0.004143	0.010923	-0.005072
0.003541	-0.001813	-0.009443	0.001991	0.003339	0.004227	0.005048	0.002125	0.000316	-0.003608	0.000569	0.002555	-0.001902	0.001952
0.005081	0.006149	0.001268	-0.004833	-0.00262	-0.000776	0.00619	0.000671	-0.006319	0.004217	-0.003378	-0.002856	0.001583	-0.00225
-0.007034	-0.00043	0.001745	0.003668	-0.001343	-0.005219	0.000993	-0.001878	-0.000852	-0.003899	-0.006094	-0.003035	-0.000418	0.003428
-0.00507	0.005899	0.000979	0.007462	0.000984	0.001667	-0.003043	0.000906	0.001332	-0.000224	0.001991	-0.006956	-0.004278	0.002069
0.00461	0.006117	0.000757	-0.003549	-0.002339	-0.00166	0.006582	-0.001046	-0.008218	0.005472	-0.004718	-0.004527	0.001681	0.000161
-0.00589	-0.000191	0.002948	0.001866	-0.000101	-0.003899	0.002887	-0.003117	-0.003656	-0.002643	-0.006633	-0.004674	-0.002367	0.000524
-0.004696	0.004514	0.002032	0.004537	0.002351	0.001953	0.000524	0.002051	0.002783	0.002379	0.002221	-0.00707	-0.004854	0.001638
0.004553	0.005202	0.002347	-0.00695	-0.003887	-0.000248	0.006316	0.001455	-0.005967	0.004983	-0.002257	-0.002659	0.001226	-0.003999
-0.006808	-0.000119	0.000929	0.004769	-0.002768	-0.005356	-0.000855	0.000644	0.002471	-0.005772	-0.005754	-0.000528	-5.9e-05	0.003184
-0.004206	0.006592	1.7e-05	0.008511	-0.001462	0.001247	-0.006142	-0.000214	0.000168	-0.002892	0.001465	-0.004182	-0.004381	0.001446
0.005362	0.005972	-0.003881	0.003356	-0.000635	-0.002663	-0.001644	-0.002759	0.00165	-0.00236	0.003606	0.000877	0.00641	0.004224
-0.001742	0.000818	0.003167	-0.002324	0.009776	0.00678	-0.00472	-0.009171	0.0028	-0.007242	0.002009	-0.004832	0.010922	-0.000603
0.003894	-0.002616	-0.008687	0.002134	0.003674	0.002186	0.00383	0.001962	0.000585	-0.001601	0.001418	0.002269	-0.002218	0.001308
0.005379	0.00621	-0.003697	0.003094	-0.000386	-0.002884	-0.001553	-0.002742	0.001021	-0.001836	0.002695	0.001041	0.005467	0.00448
-0.00211	0.000832	0.003026	-0.001976	0.009616	0.007249	-0.004041	-0.010463	0.002066	-0.00682	0.002172	-0.005121	0.01098	-0.001232
0.003843	-0.002975	-0.008587	0.002167	0.004318	0.001878	0.00463	0.002218	0.000517	-0.002006	0.001933	0.001715	-0.00172	0.001646
0.005319	0.005647	-0.004353	0.003816	-0.001085	-0.00163	-0.0021	-0.002893	0.00231	-0.001972	0.003252	0.002051	0.006646	0.003765
-0.001058	0.000613	0.003669	-0.001988	0.009744	0.007731	-0.004898	-0.008445	0.003178	-0.007417	0.000538	-0.004251	0.010902	-0.002349
0.003811	-0.002249	-0.009126	0.00225	0.003269	0.003118	0.003919	0.001889	0.000445	-0.002063	0.000887	0.002698	-0.002304	0.001353
0.005196	0.00709	0.001794	-0.004771	-0.001706	-0.001683	0.003718	0.001356	-0.004438	0.003079	-0.001057	-0.001997	-0.001162	-0.003381
-0.007104	-0.000108	-0.000169	0.004229	-0.001877	-0.004964	0.002812	-0.002069	-0.00045	-0.003143	-0.00613	-0.000169	0.001571	0.001611
-0.004516	0.005674	0.000975	0.008985	0.001863	0.002855	-0.000289	0.002472	0.002407	-0.001899	0.000487	-0.003166	-0.004124	0.003951
0.00478	0.007303	0.000112	-0.003224	-0.001928	-0.002826	0.004615	-9.2e-05	-0.006765	0.004266	-0.003835	-0.001205	-0.000646	-0.000234
-0.006188	-0.000112	0.002058	0.00324	-0.000452	-0.003439	0.003792	-0.005692	-0.00414	-0.001929	-0.005714	-0.00312	-0.001176	-0.00042
-0.004096	0.003255	0.001687	0.004884	0.003686	0.003058	0.003445	0.003735	0.004222	0.001793	0.001214	-0.005283	-0.004353	0.001411
0.005194	0.005135	-0.004324	0.004178	-0.000544	-0.000358	-0.00166	-0.004149	0.003866	-0.003443	0.004447	0.001513	0.008746	0.004345
0.000186	-7.9e-05	0.004124	-0.002098	0.009355	0.007689	-0.005368	-0.005868	0.003159	-0.007546	-0.003195	-0.004607	0.010165	-0.004981
0.003466	-0.002233	-0.009692	0.001164	0.00323	0.003726	0.003878	0.001249	-0.000428	-0.00509	-0.000521	0.000498	-0.003204	0.002333
0.005229	0.005339	-0.004454	0.004153	-0.001125	-0.00073	-0.001871	-0.003264	0.003335	-0.002852	0.003826	0.002361	0.007803	0.003775
-0.000174	0.0003	0.004116	-0.002004	0.009524	0.007934	-0.005218	-0.006635	0.003558	-0.007604	-0.00204	-0.004019	0.01053	-0.004071
0.003675	-0.002072	-0.009538	0.00179	0.00295	0.003657	0.003875	0.001629	0.000117	-0.003585	1e-06	0.00214	-0.002982	0.001799
0.005105	0.005413	-0.004598	0.004052	-0.001288	-0.001254	-0.002222	-0.003411	0.002718	-0.003575	0.004189	0.001225	0.007989	0.003948
-0.000566	0.000646	0.003473	-0.002888	0.009563	0.006898	-0.00619	-0.005971	0.003492	-0.007901	-0.001946	-0.003624	0.010051	-0.001771
0.003769	-0.002142	-0.009297	0.001938	0.002652	0.003204	0.002652	0.001083	5.5e-05	-0.002535	-0.000412	0.002499	-0.003655	0.000988
0.004937	0.005157	-0.004625	0.003868	-0.001103	-0.001742	-0.002535	-0.003575	0.001971	-0.004914	0.004583	-0.00069	0.008861	0.004429
-0.000875	0.000741	0.002978	-0.003408	0.009162	0.004883	-0.006199	-0.004557	0.003642	-0.007988	-0.000685	-0.003259	0.009689	0.000969
0.003755	-0.002141	-0.008731	0.001995	0.002601	0.002877	0.001871	0.000493	0.000259	-0.001438	-0.00062	0.002746	-0.004263	0.000216
0.004925	0.00482	-0.004762	0.004027	-0.001005	-0.001504	-0.002967	-0.003943	0.002308	-0.005287	0.005367	-0.000634	0.009002	0.004573
-0.000533	0.000678	0.002485	-0.004028	0.009042	0.005281	-0.007404	-0.004257	0.003151	-0.008574	-0.002592	-0.003192	0.008674	0.000934
0.003843	-0.002555	-0.009128	0.001606	0.002213	0.002558	0.001164	0.000293	-0.000197	-0.00239	-0.000577	0.002032	-0.004574	0.000492
0.00438	0.005425	0.000313	-0.003212	-0.002474	-0.001523	0.006904	-0.001951	-0.008608	0.006306	-0.005104	-0.004887	0.003043	0.00137
-0.005549	-1e-06	0.003959	0.000324	0.000808	-0.003281	0.003235	-0.002812	-0.004508	-0.002062	-0.006976	-0.005023	-0.003035	-0.000144
-0.004932	0.004735	0.002542	0.003078	0.002928	0.001561	0.000616	0.002077	0.002854	0.002826	0.002564	-0.008851	-0.004062	0.001538
1.7e-05	-0.001914	0.00336	-0.000636	-0.00243	0.002893	0.003846	0.00193	0.005414	0.003118	-0.006696	-0.016334	0.006041	-0.003052
-0.00208	-0.003109	0.004958	0.000489	0.001323	0.001277	-0.004937	0.004782	0.012358	0.009708	-0.00143	-0.000524	0.002357	0.002874
-0.00521	0.004711	0.002017	-0.001565	0.002787	-0.001195	-0.00545	2.9e-05	-0.000273	0.005289	-0.001559	0.003662	-0.000668	-0.006151
0.004458	0.005233	0.002627	-0.006979	-0.004364	-9.6e-05	0.00578	0.001857	-0.005658	0.004806	-0.001642	-0.002443	0.000916	-0.004336
-0.00674	-8.1e-05	0.000598	0.004866	-0.003054	-0.005489	-0.000583	0.000853	0.002719	-0.005828	-0.005836	-9.7e-05	0.00013	0.002553
-0.004033	0.006675	-5.2e-05	0.008648	-0.001771	0.001261	-0.006141	-0.000293	0.000106	-0.003086	0.001204	-0.003588	-0.004635	0.001417
0.003002	-0.00118	-0.002488	0.005199	-0.002451	0.006053	-0.001095	-0.000631	0.005754	0.009505	-0.00818	-0.011965	0.00113	-0.003548
0.004311	0.000172	0.002074	0.004571	-0.00087	0.005113	-0.006269	0.000824	0.008013	0.013001	0.007567	-0.000976	-0.00239	0.002828
-0.004137	0.006085	0.000211	-0.006631	0.004397	-0.003879	-0.00462	-0.000903	-0.0012	0.004666	0.000745	0.006514	0.006864	-0.002945
0.004732	0.006745	0.003228	-0.006196	-0.00229	-0.001801	0.002647	0.002865	-0.003586	0.002671	0.00012	-0.000692	-0.00243	-0.004693
-0.006781	0.000107	-0.001714	0.004609	-0.003236	-0.004805	0.003292	0.000285	0.001913	-0.003724	-0.006015	0.00148	0.001985	-0.001115
-0.003076	0.00633	0.001177	0.010776	1e-05	0.002998	-0.001534	0.000659	0.000498	-0.002294	-0.000583	0.001451	-0.003745	0.00478
0.005383	0.000856	-0.002278	0.002642	-0.003902	0.004494	0.005176	-0.002632	0.000314	0.005422	-0.004383	-0.011463	0.002353	0.003141
-0.002761	3.4e-05	0.006442	-0.003988	0.00287	-0.00197	-0.000588	-0.002597	-0.007106	0.002356	0.002003	-0.001941	-0.005897	0.009745
-0.005161	0.004688	0.002409	-0.003327	0.005342	0.000503	-0.00048	0.002444	0.003341	0.002889	0.003836	-0.008527	0.003424	0.000682
0.004891	0.000247	-0.003299	0.005503	-0.003278	0.006085	0.001428	-0.00059	0.003497	0.005957	-0.00468	-0.008683	0.000777	0.001484
0.00083	0.000195	0.007616	-0.000263	0.001261	0.002603	-0.000955	0.000209	0.000392	0.006205	0.01053	-0.004405	-0.006726	0.01597
-0.004803	0.004815	0.001832	-0.005769	0.005303	-0.001261	-0.001795	0.000922	0.000408	0.003154	0.001873	-0.000192	0.00563	-0.000952
0.004613	0.003345	-0.000238	-0.002723	-0.003169	-8e-05	0.00788	-0.003203	-0.006681	0.007138	-0.006315	-0.011569	0.004906	0.004949
-0.005461	-0.000367	0.005638	-0.00222	0.002838	-0.00259	0.002206	-0.001877	-0.005241	-0.000224	-0.00622	-0.004439	-0.00331	0.002761
-0.005595	0.005454	0.002743	0.000162	0.004232	0.000606	-0.000483	0.001923	0.0025	0.00279	0.00231	-0.010395	-0.001129	0.001148
0.005068	0.000956	-0.001096	0.00041	-0.004239	0.002719	0.007026	-0.003219	-0.002045	0.005692	-0.004794	-0.013806	0.0048	0.00398
-0.004567	-8.7e-05	0.006443	-0.00393	0.003556	-0.002883	0.000316	-0.001688	-0.005777	0.001439	-0.002511	-0.002123	-0.004065	0.006756
-0.005614	0.00501	0.002631	-0.001644	0.004853	0.000417	-0.001319	0.001908	0.002325	0.002273	0.002685	-0.009984	0.00122	0.000427
0.003024	0.001344	-0.003881	0.007118	0.007784	-0.006684	-0.001678	-0.000397	0.002403	-0.004218	0.00826	-0.003845	0.004825	0.003247
-0.0013	0.000512	-0.004388	-0.010543	0.005825	0.000845	-0.006417	0.000466	0.00425	-0.000423	-0.00184	0.001555	-0.007743	0.00876
0.003677	-0.007892	-0.004912	0.000197	-0.001984	-0.006505	-0.00261	-0.001422	-0.00111	-0.001274	0.003315	-0.002137	-0.003592	-0.001448
0.005178	0.00716	0.001529	-0.004588	-0.001607	-0.001824	0.003878	0.001174	-0.004626	0.002998	-0.001288	-0.00228	-0.000785	-0.002694
-0.007088	-0.000121	0.000184	0.004198	-0.001654	-0.004862	0.002908	-0.002768	-0.001214	-0.002859	-0.006132	-0.000496	0.001163	0.001693
-0.004634	0.005377	0.001146	0.008508	0.00235	0.002915	0.000502	0.002857	0.002707	-0.001063	0.000596	-0.003677	-0.004344	0.003581
0.004907	0.007187	0.000828	-0.004065	-0.001614	-0.002321	0.004746	0.000383	-0.006285	0.003898	-0.0031	-0.002344	-8.8e-05	-0.000661
-0.006722	-0.000278	0.001354	0.00371	-0.001072	-0.00436	0.003128	-0.004189	-0.002945	-0.002439	-0.006106	-0.002252	-0.000484	0.001082
-0.004535	0.004271	0.001617	0.006402	0.002889	0.002861	0.001938	0.003205	0.003432	0.001062	0.00104	-0.00525	-0.004936	0.002046
0.00493	0.007312	0.000949	-0.004209	-0.001519	-0.002511	0.004431	0.000614	-0.005892	0.003543	-0.002769	-0.002136	-0.000635	-0.00111
-0.006896	-0.000247	0.00097	0.004089	-0.001145	-0.004393	0.003152	-0.004354	-0.002578	-0.002271	-0.005819	-0.001542	0.000175	0.001171
-0.004495	0.004386	0.001535	0.007105	0.003212	0.00311	0.002192	0.003603	0.003808	0.000412	0.000954	-0.004805	-0.004749	0.002463
0.004644	0.006348	0.003095	-0.006345	-0.003184	-0.000529	0.004189	0.002823	-0.005208	0.003294	-0.000803	-0.001275	-0.000959	-0.004887
-0.006776	-0.000153	-0.000865	0.004678	-0.003325	-0.005615	0.001383	0.000294	0.002454	-0.004468	-0.005983	0.00071	0.001406	0.000778
-0.003794	0.006586	-0.000105	0.009646	-0.001313	0.002081	-0.004208	-0.000132	0.000646	-0.002476	0.000318	-0.001557	-0.004127	0.00305
0.004732	0.007214	-0.000409	-0.002393	-0.002154	-0.002639	0.004235	-0.000737	-0.006857	0.004717	-0.004159	-0.000428	-0.000836	0.000522
-0.005646	-1.5e-05	0.002532	0.002584	1e-05	-0.002857	0.004174	-0.006069	-0.004846	-0.001855	-0.005649	-0.003728	-0.001902	-0.001562
-0.003825	0.002864	0.001854	0.003713	0.003768	0.002857	0.004152	0.003948	0.004146	0.0024	0.001345	-0.00542	-0.003854	0.000972
0.004487	0.006087	-0.001125	-0.000269	-0.003124	-0.00174	0.003494	-0.003977	-0.007156	0.007355	-0.005985	-0.001926	0.000787	0.001812
-0.004721	0.000137	0.004911	0.000483	0.001527	-0.00178	0.00482	-0.00558	-0.00749	-0.00085	-0.005853	-0.004118	-0.00476	-0.002853
-0.00491	0.003122	0.001822	0.000679	0.004996	0.002758	0.003999	0.005076	0.004987	0.002316	0.000968	-0.008043	-0.000978	0.000807
0.005088	0.006197	0.001531	-0.005067	-0.002774	-0.000608	0.006073	0.00092	-0.00594	0.00406	-0.003247	-0.002327	0.000888	-0.002849
-0.007078	-0.00043	0.001314	0.003853	-0.001624	-0.005457	0.000699	-0.001382	1.9e-05	-0.004234	-0.005985	-0.002488	0.00034	0.003416
-0.004947	0.006031	0.000624	0.00794	0.000549	0.001574	-0.003821	0.000667	0.001144	-0.00093	0.001883	-0.00641	-0.00389	0.002472
0.004665	0.001647	-0.003972	0.005286	-0.002763	0.004983	-0.000184	-0.001942	3.9e-05	0.004988	-0.003913	-0.002158	0.000685	0.003566
0.000802	-1.7e-05	0.005465	0.000853	-0.000144	0.001952	0.001382	-0.002521	-0.002214	0.00273	0.009296	-0.00272	-0.010055	0.005875
-0.001634	0.003352	-0.000559	-0.003067	0.003361	0.002869	0.002573	0.001627	0.001283	0.004772	0.000765	-0.001381	0.003422	0.003372
0.004192	0.002998	-0.001909	0.002121	-0.00374	0.003659	0.003253	-0.004234	-0.000791	0.008055	-0.010608	-0.009086	0.000166	7e-06
-0.002189	-0.000247	0.006807	-0.000311	0.003097	0.001117	0.000762	-0.005359	-0.008316	0.002426	-0.001967	-0.00256	-0.010167	0.006199
-0.005132	0.004478	0.002428	-0.003201	0.004874	0.000729	-0.0007	0.003887	0.004249	0.001567	0.00198	-0.009743	0.002759	0.001714
0.005057	0.001266	-0.003233	0.005057	-0.003484	0.004904	0.002092	-0.002497	0.001694	0.006519	-0.00448	-0.005179	-0.000168	0.001958
-0.000335	0.000643	0.005731	-0.000781	0.001035	0.00195	-0.000558	-0.002922	-0.005701	0.000619	0.009415	-0.005289	-0.009219	0.011386
-0.003875	0.004182	0.001669	-0.004766	0.005448	0.000574	0.001975	0.002302	0.003594	0.004037	0.000407	-0.002919	0.006007	8.2e-05
0.004483	0.005861	0.000494	-0.003263	-0.002401	-0.001691	0.006597	-0.001455	-0.008509	0.005773	-0.004983	-0.004445	0.00209	0.000627
-0.005602	-7.6e-05	0.003367	0.001112	0.000293	-0.00355	0.00315	-0.002999	-0.004184	-0.002416	-0.006777	-0.004997	-0.002777	-0.000176
-0.004666	0.004449	0.002301	0.003728	0.002602	0.001796	0.000766	0.002077	0.002873	0.00272	0.002334	-0.007704	-0.004607	0.001568
0.003363	-0.000201	-0.002587	0.003945	-0.001539	0.005502	-0.001176	-0.0018	0.005595	0.010213	-0.008979	-0.011264	0.002491	-0.004342
0.003448	0.000178	0.003305	0.004354	0.000272	0.006843	-0.004058	-0.000363	0.005943	0.012734	0.007622	0.000771	-0.004548	0.001004
-0.003958	0.006208	0.000591	-0.007008	0.005368	-0.002803	-0.002877	-0.000224	-0.000576	0.004679	0.00108	0.004633	0.008042	-0.002592
0.003208	-0.00033	-0.002368	0.003348	-0.00086	0.005219	-0.000941	-0.001551	0.005667	0.009998	-0.008774	-0.010474	0.002646	-0.004697
0.003606	0.000173	0.0028	0.004446	0.000277	0.007092	-0.003811	-0.00044	0.005226	0.012377	0.007071	0.000699	-0.004501	-7.8e-05
-0.003714	0.006339	0.000301	-0.007107	0.005522	-0.002747	-0.002739	-0.000304	-0.000569	0.00498	0.000849	0.005076	0.008165	-0.002902
0.001844	-0.001769	0.001594	0.002576	-0.002103	0.004534	0.003384	0.000193	0.007726	0.004599	-0.007538	-0.014663	0.005623	-0.002807
0.001136	-0.001796	0.003752	0.002486	0.000514	0.00286	-0.007489	0.003908	0.013181	0.013492	0.002991	0.003052	0.004087	0.002378
-0.005151	0.00493	0.001354	-0.003864	0.003732	-0.002501	-0.006172	-0.000336	-0.00046	0.004912	-0.001186	0.007679	0.00205	-0.006563
0.002425	-0.000219	-0.002091	0.003369	-0.0002	0.004187	-0.000387	-0.000607	0.006059	0.008787	-0.009857	-0.006857	0.00088	-0.005717
0.002128	-0.000439	0.003528	0.003573	0.001374	0.007693	-0.00228	-0.001471	0.003168	0.010028	0.006331	0.004033	-0.006002	-0.004059
-0.00385	0.005898	0.000189	-0.006739	0.005953	-0.001861	-0.000637	0.000715	0.000459	0.003843	8.9e-05	0.004806	0.007844	-0.004283
0.002529	-0.000141	-0.002222	0.003474	-0.000385	0.004526	-0.000267	-0.000482	0.00586	0.008953	-0.009509	-0.007581	0.000831	-0.005541
0.00197	-0.000377	0.003975	0.003613	0.001476	0.007499	-0.002557	-0.001283	0.003568	0.010423	0.006336	0.00365	-0.006132	-0.003711
-0.003959	0.00585	0.000374	-0.006762	0.005938	-0.001899	-0.000747	0.000691	0.000123	0.003568	0.000515	0.004437	0.007868	-0.003776
0.004416	0.003927	0.002108	-0.007532	-0.003247	-0.000724	0.008459	0.000235	-0.005372	0.005418	-0.003603	-0.004682	0.003474	-0.002056
-0.006863	-0.000227	0.002525	0.004098	-0.001816	-0.004599	-0.00217	0.00058	0.001714	-0.005817	-0.005866	-0.002307	-0.001076	0.005718
-0.004488	0.006484	0.000192	0.007682	-0.001238	0.000743	-0.007102	-0.000345	-0.000649	-0.001798	0.001979	-0.005804	-0.003886	-1.9e-05
0.004903	0.006939	0.002833	-0.005727	-0.001927	-0.001973	0.002896	0.002545	-0.00339	0.002587	-0.000112	-0.001184	-0.002504	-0.004791
-0.006928	5.8e-05	-0.001464	0.004537	-0.002741	-0.004752	0.003275	-0.000538	0.001427	-0.003545	-0.005846	0.001094	0.002265	9e-06
-0.00337	0.006072	0.001313	0.010551	0.001031	0.003099	-0.000761	0.001372	0.001045	-0.002495	-0.000462	0.00019	-0.003613	0.005202
0.004765	0.003249	0.001077	-0.005909	-0.003455	-0.00018	0.008778	-0.000524	-0.006025	0.005262	-0.004049	-0.007087	0.005382	0.0011
-0.006829	-0.00042	0.004387	0.001407	0.000256	-0.00454	-0.000314	-0.000424	-0.000287	-0.003899	-0.00607	-0.003807	-0.001942	0.006601
-0.005174	0.006553	0.001532	0.005457	0.000693	4.1e-05	-0.005271	-0.000458	-0.000382	0.000297	0.002202	-0.008284	-0.003362	-0.000737
0.004806	0.002739	0.000758	-0.005107	-0.003709	0.000107	0.008736	-0.001079	-0.006192	0.005201	-0.003742	-0.008641	0.006073	0.002908
-0.006624	-0.000515	0.004967	4.3e-05	0.001139	-0.004303	0.000366	-0.000452	-0.000798	-0.003065	-0.006016	-0.004186	-0.002173	0.006539
-0.005297	0.00659	0.002022	0.004087	0.001413	-0.000249	-0.004322	-0.000313	-9.9e-05	0.000896	0.002157	-0.008919	-0.002955	-0.001096
-5.1e-05	0.001115	0.003447	-0.005756	-0.013543	0.002699	-0.002115	0.003356	-0.001499	0.000534	0.003253	-0.001584	0.001472	0.002034
-0.006425	0.000356	0.00046	0.005033	-0.004435	-0.005475	-0.001076	0.002902	0.002131	-0.005413	-0.005809	0.001389	-0.000701	-0.001077
-0.003505	0.007089	0.000324	0.00809	-0.003816	0.001336	-0.006354	7.7e-05	-0.001178	-0.002955	0.000414	-0.001718	-0.005727	-0.001313
-2.3e-05	0.00115	0.003514	-0.005656	-0.013508	0.002604	-0.002071	0.00308	-0.001404	0.000377	0.002924	-0.001907	0.001604	0.001913
-0.006444	0.000417	0.000825	0.004952	-0.004327	-0.005388	-0.001366	0.0029	0.002146	-0.005604	-0.005932	0.001196	-0.000907	-0.000481
-0.003574	0.007106	0.000326	0.007847	-0.003771	0.001163	-0.006489	9.2e-05	-0.001336	-0.003009	0.000369	-0.002016	-0.005683	-0.001647
0.004653	0.000691	-5.4e-05	-0.002563	-0.004209	0.0015	0.008081	-0.002784	-0.004672	0.003658	-0.002145	-0.012783	0.006302	0.007605
-0.005612	-0.00063	0.006207	-0.003611	0.00295	-0.003387	0.001376	0.00067	-0.000903	-0.000823	-0.004535	-0.003526	-0.001399	0.00712
-0.005421	0.00617	0.002633	0.001105	0.002521	-0.000648	-0.003212	0.000496	0.000265	0.002454	0.001833	-0.008637	-0.000951	-0.00273
0.004677	0.001487	0.000337	-0.003712	-0.004043	0.000768	0.008476	-0.002032	-0.005604	0.004539	-0.002626	-0.011527	0.006706	0.006226
-0.006052	-0.000616	0.005784	-0.002283	0.00242	-0.003751	0.001135	8.2e-05	-0.000798	-0.001737	-0.005235	-0.003977	-0.001878	0.006674
-0.005342	0.006457	0.002419	0.002089	0.002166	-0.000522	-0.003502	1.8e-05	0.000169	0.001888	0.002049	-0.008943	-0.001838	-0.001981
0.002353	0.000115	-0.002037	0.003183	-0.000104	0.004018	-0.00081	-0.001157	0.006092	0.008382	-0.009297	-0.005886	0.001148	-0.005273
0.001495	-0.000504	0.004001	0.003129	0.001939	0.007399	-0.001673	-0.00169	0.002407	0.009121	0.006262	0.004546	-0.006461	-0.004848
-0.003931	0.005754	0.000127	-0.006664	0.006056	-0.001131	-0.000308	0.000786	0.001004	0.002847	0.000413	0.005066	0.008197	-0.004144
0.002441	5.9e-05	-0.002158	0.003411	-0.000542	0.004274	-0.000312	-0.000941	0.006008	0.008763	-0.009043	-0.006563	0.000772	-0.005116
0.001325	-0.000602	0.004358	0.003265	0.002039	0.00745	-0.001842	-0.001523	0.002744	0.009529	0.005864	0.004309	-0.006655	-0.004677
-0.004068	0.005687	0.00037	-0.006631	0.006051	-0.001158	-0.000275	0.000811	0.000735	0.002797	0.000616	0.004778	0.008148	-0.003988
0.005115	0.001865	-0.003688	0.005323	-0.00326	0.005033	0.000927	-0.003018	-5.4e-05	0.006111	-0.003923	-0.002036	6e-05	0.002474
0.000276	0.000885	0.006125	0.000473	1.3e-05	0.002201	0.000408	-0.004731	-0.006063	0.003153	0.010744	-0.004448	-0.013273	0.009144
-0.002805	0.00391	0.000434	-0.003745	0.004684	0.002993	0.003757	0.002079	0.002932	0.00527	0.00136	-0.000179	0.004694	0.001442
0.005129	0.002101	-0.003872	0.005449	-0.003036	0.004778	0.000842	-0.003386	-0.000677	0.005529	-0.003474	-0.000515	2.8e-05	0.002944
0.000393	0.001182	0.006227	0.000588	-0.000175	0.002075	0.00125	-0.0055	-0.006603	0.002784	0.009718	-0.003813	-0.013996	0.006477
-0.00225	0.003593	-4.6e-05	-0.002758	0.004038	0.004179	0.00501	0.002135	0.002942	0.005489	0.00119	0.001107	0.003629	0.001087
0.00522	0.001999	-0.00365	0.005156	-0.003262	0.004698	0.001242	-0.00318	-0.000318	0.006006	-0.003527	-0.001162	-0.000368	0.002718
-0.000197	0.001519	0.005817	0.000247	-7.1e-05	0.00171	0.00017	-0.005766	-0.008038	0.002652	0.009743	-0.003105	-0.013425	0.007192
-0.002811	0.003705	0.000483	-0.003385	0.004617	0.003454	0.004572	0.002371	0.003255	0.005209	0.001218	0.000341	0.004564	0.001344
0.004392	0.00418	-0.004448	0.005112	0.002486	-0.003408	-0.002823	-0.002025	0.003278	-0.006874	0.007891	-0.003319	0.007858	0.004111
-0.000357	0.001681	-0.001598	-0.008068	0.00865	0.004039	-0.008523	-0.001171	0.002361	-0.006497	-0.00855	-0.002553	-0.00032	0.00712
0.004041	-0.006257	-0.008064	0.000328	0.000303	-0.003237	-0.002436	-0.000312	-0.001001	-0.003748	0.002434	-0.002511	-0.004705	0.000413
0.004297	0.004286	-0.004685	0.005192	0.002607	-0.002592	-0.002748	-0.003073	0.002814	-0.007611	0.006816	-0.004013	0.00858	0.004323
-3.1e-05	0.001826	-0.001212	-0.007579	0.008442	0.004494	-0.008401	-0.001007	0.001081	-0.006965	-0.011437	-0.003315	0.000139	0.006017
0.003937	-0.005897	-0.008587	-3.8e-05	0.000327	-0.002363	-0.002124	-0.000585	-0.001722	-0.005135	0.000899	-0.003466	-0.004893	0.00065
0.005235	0.002252	-0.00383	0.005306	-0.002975	0.004374	0.00087	-0.003675	-0.000994	0.005551	-0.003008	9.7e-05	-0.000409	0.003127
-5.2e-05	0.002032	0.00591	5.5e-05	-2.8e-05	0.001827	0.000944	-0.006436	-0.008411	0.002425	0.008936	-0.002235	-0.013941	0.005001
-0.002426	0.003404	-4.1e-05	-0.00273	0.004216	0.004477	0.005373	0.002383	0.003357	0.005605	0.001225	0.001166	0.003743	0.000881
0.005186	0.001658	-0.003595	0.005115	-0.00332	0.004899	0.001242	-0.002907	0.000397	0.006446	-0.003867	-0.00292	-0.000142	0.002047
-0.000246	0.000953	0.005947	3e-06	0.000241	0.001697	-0.000448	-0.004901	-0.006584	0.002697	0.010541	-0.00462	-0.01254	0.009313
-0.003138	0.003932	0.000808	-0.00427	0.005163	0.002374	0.003036	0.002176	0.003314	0.00502	0.001473	-0.001272	0.005427	0.001087
0.000884	-0.001561	0.002239	0.000958	-0.001743	0.003241	0.002834	0.000107	0.006595	0.00302	-0.007023	-0.012922	0.007239	-0.001084
0.001087	-0.001929	0.002967	0.002679	0.000302	0.002554	-0.00689	0.00389	0.013082	0.01302	0.002188	0.002787	0.004804	0.001372
-0.005188	0.004574	0.001854	-0.00318	0.003426	-0.001853	-0.006045	-8.2e-05	0.000222	0.005153	-0.001606	0.006559	0.001019	-0.00668
0.001672	-0.002062	0.001287	0.002318	-0.002133	0.004375	0.003287	-6e-05	0.007835	0.003931	-0.007303	-0.013866	0.00625	-0.002725
0.001842	-0.00162	0.00283	0.003069	0.000202	0.003308	-0.007518	0.003533	0.012943	0.012779	0.003501	0.003079	0.004759	0.001548
-0.004967	0.004979	0.001315	-0.004002	0.003607	-0.002553	-0.006506	-0.000464	-8.2e-05	0.005496	-0.001504	0.008186	0.002269	-0.007049
0.004694	0.00345	-0.000579	0.004503	0.004612	-0.008283	-0.000391	0.004532	0.003704	-0.005728	0.007941	-0.004904	0.004304	0.000139
-0.00491	0.001007	-0.005993	-0.007758	0.004032	-0.001232	-0.001354	-0.003695	0.003733	0.001392	0.003933	0.000322	-0.00517	0.005853
0.003503	-0.009213	-0.001598	0.00139	-4.4e-05	-0.006904	-0.001933	-0.000568	-0.001849	-0.000344	0.00303	-0.004397	0.000417	-0.000728
0.004783	0.003714	-0.000474	0.004205	0.003917	-0.008362	-0.000577	0.004109	0.00398	-0.005732	0.008068	-0.004719	0.004529	0.00018
-0.004876	0.001019	-0.005997	-0.00766	0.004454	-0.000878	-0.001594	-0.004498	0.003667	0.000921	0.003795	-7.8e-05	-0.004407	0.005971
0.003482	-0.009137	-0.001809	0.001419	0.000193	-0.007098	-0.001956	-0.000362	-0.001652	-0.000474	0.003408	-0.004334	0.000389	-0.000911
0.004852	0.001683	-0.003871	0.00547	-0.002956	0.005184	0.000121	-0.002434	-5.8e-05	0.005193	-0.003937	-0.001751	0.000367	0.0031
0.000715	0.000366	0.005761	0.000778	-9.9e-05	0.002065	0.000923	-0.003475	-0.00335	0.003103	0.009956	-0.004025	-0.011675	0.006889
-0.001922	0.003528	-0.00034	-0.003063	0.003719	0.003314	0.003499	0.001825	0.001931	0.005123	0.000923	-0.000478	0.003701	0.002412
0.005002	0.001875	-0.003822	0.005498	-0.003087	0.00514	0.000598	-0.002926	-0.0003	0.005497	-0.003895	-0.00121	0.000189	0.002902
0.000576	0.000719	0.006075	0.000723	-0.000143	0.002182	0.000981	-0.004397	-0.004826	0.00312	0.010258	-0.004332	-0.01312	0.007584
-0.00221	0.003684	-4.7e-05	-0.003044	0.00401	0.003604	0.00427	0.001982	0.002445	0.005301	0.001032	0.000375	0.00388	0.001781
0.005004	0.005838	-0.003928	0.002569	-0.002491	0.001502	1.1e-05	-0.00744	-0.003082	0.007832	-0.004785	0.003255	-0.001437	0.001513
-0.001155	0.000643	0.005955	0.003468	0.002025	0.004099	0.005205	-0.010687	-0.009064	0.000648	0.004378	-0.00087	-0.010521	-0.003087
-0.004744	0.002594	-0.001164	0.000174	0.006469	0.004392	0.00695	0.006513	0.004731	-0.000153	-0.001431	-0.003348	0.003178	3.8e-05
0.000964	-0.000144	-0.003643	0.007352	0.01088	-0.005742	-0.000708	0.000981	0.000762	-0.003074	0.005395	-0.003185	0.002901	0.004396
-0.002117	0.000731	-0.005053	-0.010793	0.004354	0.000267	-0.00452	0.001507	0.003805	0.00074	4.1e-05	0.002696	-0.008866	0.00794
0.003502	-0.00845	-0.003429	-0.000546	-0.002468	-0.006624	-0.002207	-0.001609	-0.001852	-0.001185	0.001642	-0.002548	-0.003151	-0.000631
0.004502	0.004495	0.002091	-0.007261	-0.003955	-0.000441	0.007311	0.000667	-0.005826	0.005612	-0.002817	-0.003379	0.002437	-0.003292
-0.006817	-8.3e-05	0.001775	0.004574	-0.002348	-0.004819	-0.001806	0.000921	0.002339	-0.006174	-0.005779	-0.001537	-0.000884	0.004472
-0.004321	0.006576	0.000175	0.008013	-0.001441	0.00099	-0.006815	-0.000154	-0.00015	-0.002656	0.00161	-0.005082	-0.00422	0.000862
0.004429	0.004655	0.002229	-0.007224	-0.004558	-0.000281	0.006696	0.001148	-0.005802	0.005498	-0.002215	-0.002975	0.00191	-0.003513
-0.006758	-7.1e-05	0.001498	0.004676	-0.002605	-0.004978	-0.00163	0.001096	0.002666	-0.006332	-0.005891	-0.001076	-0.000758	0.003966
-0.004197	0.006646	0.000135	0.008099	-0.001633	0.001058	-0.006802	-0.000312	-0.000273	-0.002992	0.001452	-0.004667	-0.004335	0.000918
0.005076	0.001964	-0.003988	0.005727	-0.002946	0.004707	0.000565	-0.003313	-0.00063	0.005018	-0.003348	-0.000382	0.000416	0.002806
0.000715	0.00097	0.006176	0.000886	-0.000326	0.002059	0.001781	-0.005297	-0.005393	0.002696	0.008802	-0.004648	-0.013161	0.00549
-0.001726	0.003463	-0.000418	-0.002199	0.003543	0.004618	0.005233	0.001878	0.002947	0.005683	0.001245	0.00149	0.003107	0.000792
0.004982	0.001581	-0.003619	0.00545	-0.003252	0.00534	0.000543	-0.002618	0.00053	0.006202	-0.00407	-0.003103	0.000314	0.002493
0.000592	0.00065	0.006215	0.000427	0.000302	0.002568	0.000464	-0.003711	-0.004591	0.003366	0.011219	-0.004837	-0.012347	0.010837
-0.003001	0.004005	0.000502	-0.004329	0.004935	0.002074	0.002491	0.001852	0.002625	0.004915	0.001498	-0.001324	0.005134	0.001535
0.00451	0.004316	0.002013	-0.007307	-0.003407	-0.000698	0.007894	0.000253	-0.005845	0.005607	-0.00338	-0.004088	0.003004	-0.002705
-0.006882	-0.000144	0.002076	0.004353	-0.002053	-0.004738	-0.001855	0.000561	0.001862	-0.005974	-0.005726	-0.001839	-0.001002	0.004965
-0.004448	0.00653	0.000215	0.007889	-0.00119	0.000958	-0.006783	-6.8e-05	-0.000216	-0.002196	0.001812	-0.005527	-0.004044	0.000604
0.00397	0.005462	0.003693	-0.007338	-0.005621	0.000291	0.003048	0.003638	-0.004899	0.003307	0.000626	-0.00167	-0.000478	-0.004249
-0.006507	0.000195	-0.001253	0.00497	-0.004139	-0.005608	0.000894	0.001566	0.002497	-0.004602	-0.006138	0.001421	0.001096	-0.001203
-0.00322	0.006913	-0.00026	0.009706	-0.002608	0.001973	-0.004919	-0.000419	-0.00026	-0.002356	-0.000264	-9.1e-05	-0.004307	0.001907
0.004743	0.006436	0.002835	-0.006163	-0.002883	-0.000583	0.004563	0.002528	-0.005233	0.003367	-0.001176	-0.00162	-0.0008	-0.004847
-0.00686	-0.00022	-0.000627	0.004614	-0.00307	-0.005576	0.001123	-5e-06	0.002217	-0.004333	-0.005946	0.000302	0.001316	0.001369
-0.003985	0.006487	-7.1e-05	0.009472	-0.00095	0.002054	-0.004251	0.000101	0.000798	-0.002579	0.000633	-0.002313	-0.00406	0.003067
0.00453	0.003684	-0.002506	0.001679	-0.004053	0.00254	0.002968	-0.005566	-0.001837	0.008917	-0.011199	-0.006792	0.001333	-0.000667
-0.003563	-0.000737	0.006832	0.000288	0.003533	0.00075	0.001752	-0.006211	-0.007099	0.001286	-0.003305	-0.002767	-0.009299	0.001642
-0.005619	0.004472	0.002149	-0.00219	0.005296	0.000865	0.000795	0.004243	0.00466	0.000898	0.002349	-0.009408	0.003383	0.001271
0.00451	0.003858	0.001875	-0.007128	-0.003101	-0.000696	0.008754	0.000133	-0.005485	0.005229	-0.003982	-0.005359	0.003968	-0.001343
-0.00693	-0.00032	0.003047	0.003439	-0.00127	-0.00464	-0.001743	6.6e-05	0.000995	-0.005208	-0.00614	-0.00292	-0.001293	0.006086
-0.00474	0.00646	0.000465	0.007256	-0.000644	0.000658	-0.006687	-0.000504	-0.0006	-0.001123	0.002175	-0.006548	-0.003677	-0.0001
0.004871	0.004682	-0.004559	0.004999	-0.002145	0.001329	-0.002026	-0.005188	0.000209	0.005438	-0.003946	0.002606	0.000619	0.001967
-0.000365	0.00099	0.005794	0.003719	0.002287	0.006309	0.003446	-0.011323	-0.007679	0	0.007469	0.003005	-0.008498	-0.005799
-0.002226	0.003154	-0.003879	0.0004	0.0057	0.007387	0.008981	0.004085	0.003268	-0.000108	-0.000375	0.005555	8e-06	-0.00056
0.00349	-0.000303	-0.002833	0.004839	-0.002225	0.00582	-0.001653	-0.001515	0.005319	0.010123	-0.008773	-0.011416	0.001577	-0.003808
0.00319	0.00031	0.003769	0.004113	0.000356	0.006554	-0.004247	-0.000263	0.006243	0.012792	0.008127	0.000579	-0.004743	0.002484
-0.004216	0.006052	0.000843	-0.006717	0.005298	-0.002663	-0.002894	6.5e-05	-0.000597	0.004578	0.001051	0.003979	0.007643	-0.002243
0.004293	0.006369	0.003887	-0.006862	-0.0037	-0.000925	0.002104	0.003994	-0.003292	0.003166	0.001554	-0.000536	-0.002474	-0.00426
-0.006537	0.000294	-0.002184	0.004327	-0.003814	-0.005164	0.003245	0.00162	0.001781	-0.003807	-0.005712	0.001678	0.002013	-0.003249
-0.00251	0.006577	0.001179	0.010769	-0.001338	0.002826	-0.001958	8.8e-05	-0.000425	-0.000965	-0.000915	0.003866	-0.003432	0.004053
0.004459	0.006626	0.003719	-0.006588	-0.002903	-0.001456	0.002242	0.003651	-0.003157	0.002885	0.001089	-0.000553	-0.002734	-0.004538
-0.006621	0.000237	-0.002144	0.004424	-0.003624	-0.004951	0.003494	0.00122	0.00189	-0.003771	-0.00579	0.001633	0.002106	-0.00271
-0.00262	0.006459	0.00143	0.010925	-0.000788	0.002968	-0.001516	0.000471	-0.000172	-0.001352	-0.000895	0.003406	-0.003557	0.00436
-0.000337	-0.001332	0.001165	-9.7e-05	-0.001622	0.003501	-0.000313	-0.004771	0.005709	0.002204	-0.005497	-0.003767	0.003753	0.000812
0.003535	-0.00039	-7e-06	0.004097	-0.00102	0.002632	-0.007769	0.001437	0.010987	0.011626	0.005838	0.001715	0.00385	0.0007
-0.003422	0.005647	-0.000123	-0.004759	0.003115	-0.004731	-0.006173	-0.002013	-0.000156	0.007522	-0.002036	0.010377	0.003329	-0.00821
0.004924	0.007102	0.002686	-0.005489	-0.00166	-0.002226	0.002941	0.002481	-0.003202	0.002337	-0.000176	-0.001217	-0.00282	-0.00444
-0.00696	9.9e-05	-0.001435	0.004527	-0.00252	-0.004652	0.003473	-0.001113	0.00118	-0.003333	-0.005699	0.001213	0.002531	5.6e-05
-0.003395	0.005752	0.001682	0.010599	0.001751	0.003206	-6.1e-05	0.001798	0.001515	-0.002526	-0.000481	0.000169	-0.003398	0.005233
0.004836	0.004713	-0.004553	0.005164	-0.002057	0.00161	-0.001806	-0.005211	0.00044	0.004445	-0.003626	0.002621	0.000592	0.002528
0.000594	0.001482	0.005658	0.004761	0.002566	0.00837	0.003449	-0.009857	-0.006533	-0.000423	0.006728	0.004048	-0.00666	-0.005966
-0.001737	0.003318	-0.004776	0.000469	0.005182	0.00795	0.009585	0.004391	0.001638	-0.000282	0.000585	0.00491	0.000388	0.000248
0.004776	0.004335	-0.004488	0.005343	-0.002029	0.001836	-0.001847	-0.004454	0.000588	0.004844	-0.003358	0.002558	0.000478	0.002376
-6.6e-05	0.001183	0.005927	0.004176	0.002615	0.006983	0.003358	-0.010833	-0.007766	-0.000176	0.007198	0.003507	-0.008139	-0.005884
-0.002032	0.003176	-0.004317	0.000257	0.005405	0.007623	0.009449	0.004106	0.002453	-0.000371	0.000212	0.005423	0.000152	-0.000568
0.004378	0.003793	-0.005026	0.005531	-0.001459	0.002244	-0.002042	-0.005488	0.00191	0.005255	-0.006408	0.003182	9e-05	0.001338
0.001038	-0.001234	0.003487	0.004463	0.001327	0.008871	0.003032	-0.004738	-0.004179	-0.001179	0.007542	0.007716	-0.00858	-0.007282
-0.002421	0.004603	-0.003994	-0.002512	0.006404	0.005723	0.008663	0.002138	0.00134	0.000215	-0.000818	0.005181	0.004077	0.00132
0.004476	0.003769	-0.004992	0.005612	-0.001429	0.002417	-0.002246	-0.005441	0.002003	0.005831	-0.006294	0.002924	0.000554	0.001402
0.001347	-0.00038	0.003641	0.004265	0.001136	0.008776	0.003163	-0.0054	-0.004398	-0.001028	0.008119	0.006878	-0.008462	-0.005911
-0.002935	0.004529	-0.003753	-0.002519	0.006458	0.005909	0.008457	0.00239	0.001592	-5e-05	-0.000877	0.005658	0.003732	0.000154
0.004109	0.003512	-0.005005	0.005246	-0.001302	0.002246	-0.002078	-0.005384	0.002269	0.005358	-0.007349	0.002268	3.2e-05	0.000576
0.000978	-0.001161	0.003491	0.005101	0.001237	0.009177	0.0022	-0.004566	-0.004171	0.000223	0.008012	0.007567	-0.008431	-0.009493
-0.002324	0.004865	-0.004079	-0.002964	0.005998	0.005113	0.008024	0.001953	0.001455	0.001273	-0.000703	0.004748	0.004378	0.001931
0.004595	0.004726	-0.004873	0.005148	-0.001852	0.001381	-0.002215	-0.005654	0.00076	0.005134	-0.004786	0.002843	0.000735	0.003192
0.000668	0.000318	0.003713	0.004536	0.001141	0.008676	0.003792	-0.006537	-0.005543	-0.001352	0.007861	0.007789	-0.009311	-0.005009
-0.002353	0.003894	-0.004161	-0.000661	0.005801	0.007316	0.009559	0.002925	0.002134	-0.000581	0.000179	0.006056	0.001749	-0.000327
0.004877	0.006042	0.001137	-0.004448	-0.002218	-0.001274	0.006522	-0.000183	-0.00707	0.0048	-0.004033	-0.00435	0.002602	-0.000702
-0.006663	-0.000331	0.00248	0.002998	-0.000712	-0.004659	0.001901	-0.002599	-0.002485	-0.003168	-0.006558	-0.003696	-0.001517	0.002471
-0.005044	0.005275	0.001525	0.006224	0.001684	0.001906	-0.001217	0.001551	0.002063	0.001195	0.002028	-0.007027	-0.005067	0.001584
0.004635	0.004262	-0.004993	0.005365	-0.001611	0.001929	-0.002323	-0.005718	0.001295	0.005529	-0.005471	0.003215	0.000814	0.002261
0.001101	6.3e-05	0.003602	0.004223	0.001022	0.008778	0.003522	-0.005983	-0.005422	-0.001585	0.007712	0.006294	-0.009069	-0.005456
-0.002779	0.004139	-0.003924	-0.001536	0.006013	0.006817	0.009166	0.002883	0.001782	-0.000476	-0.00019	0.005994	0.001959	-0.000269
0.004175	0.004909	-0.004764	0.004839	-0.001038	0.000639	-0.002324	-0.006446	0.00282	0.003866	-0.005662	0.003195	0.003039	0.002237
0.000137	-0.002497	0.005055	0.002654	0.003527	0.008256	0.000937	-0.006708	-0.001526	-0.002729	0.007316	0.004822	-0.001918	-0.009783
-0.000857	0.004247	-0.006059	-0.000629	0.004426	0.006421	0.009428	0.002465	-0.001493	0.000199	-0.000889	0.005108	-8.1e-05	0.002431
0.004419	0.005334	-0.004629	0.004733	-0.001295	0.000457	-0.00261	-0.005874	0.002321	0.003606	-0.004696	0.002827	0.003891	0.002626
0.000476	-0.002011	0.005618	0.002472	0.003845	0.008284	0.000338	-0.007109	-0.000364	-0.002502	0.007628	0.003236	-4.7e-05	-0.009471
-0.000623	0.003596	-0.006325	0.000234	0.004101	0.006954	0.010002	0.001681	-0.001909	-0.000684	-0.000461	0.005484	-0.000991	0.002191
0.004668	2.5e-05	-0.000515	-0.001478	-0.004056	0.002333	0.007554	-0.003205	-0.003419	0.002874	-0.001272	-0.013148	0.005502	0.008339
-0.005131	-0.000682	0.006571	-0.004632	0.003366	-0.00318	0.001578	0.001165	-0.001361	0.000151	-0.003843	-0.003005	-0.000915	0.007619
-0.005561	0.005729	0.002821	0.000236	0.002945	-0.000735	-0.002873	0.000865	0.000173	0.002618	0.001594	-0.00849	-0.000114	-0.003112
0.004886	0.00654	0.002565	-0.005794	-0.002631	-0.000668	0.004859	0.002181	-0.005258	0.003361	-0.001557	-0.001595	-0.000828	-0.004494
-0.006969	-0.000291	-0.000384	0.004427	-0.002738	-0.005523	0.001072	-0.000396	0.001721	-0.004205	-0.005927	-0.000189	0.001444	0.001768
-0.004225	0.00634	7.3e-05	0.009292	-0.000484	0.002152	-0.003985	0.000354	0.000941	-0.002411	0.000881	-0.00309	-0.003893	0.003144
0.004945	0.004474	-0.005181	0.003721	-0.001838	0.000825	-0.00343	-0.003791	0.001406	0.000336	-0.001574	0.005787	0.00516	0.002289
0.00123	-0.000961	0.005408	0.000734	0.00641	0.008735	-0.001148	-0.006092	0.002973	-0.006373	0.002489	-0.005275	0.010592	-0.005644
0.001644	0.001034	-0.008074	0.001935	0.003336	0.007185	0.0097	0.001741	-9.4e-05	-0.001445	0.000985	0.005678	-0.002005	0.001803
0.00505	0.004632	-0.005105	0.003651	-0.001631	0.000661	-0.00358	-0.003405	0.001236	0.000163	-0.001842	0.005792	0.004673	0.002277
0.000913	-0.000794	0.005592	0.000668	0.006851	0.009214	-0.001391	-0.00669	0.002578	-0.006539	0.002416	-0.004689	0.010327	-0.006348
0.001833	0.00081	-0.008395	0.002045	0.003678	0.007032	0.009449	0.001921	-0.000106	-0.001719	0.000947	0.005568	-0.001268	0.001734
0.000849	-0.002187	0.002251	0.00031	-0.001816	0.003439	0.004547	0.002242	0.006448	0.004032	-0.007257	-0.017211	0.004475	-0.003436
-0.001839	-0.002803	0.005448	0.000522	0.001163	0.001651	-0.005987	0.004332	0.012163	0.010305	-0.000513	0.001237	0.002863	0.003666
-0.005283	0.00512	0.002011	-0.00221	0.003142	-0.001552	-0.005486	1.2e-05	-0.00041	0.004613	-0.001176	0.004536	0.000327	-0.005857
[truncated: 51,129 more rows]
