# Supplementary material for: Global patterns of the cranial form of modern human populations described by analysis of a 3D surface homologous model
Source: Sci Rep. 2022 Aug 15;12:13826. doi: 10.1038/s41598-022-15883-3 (PMC9378707; doi:10.1038/s41598-022-15883-3)
Supplement: Supplementary file 6 — Supplementary Table S2. [file 41598_2022_15883_MOESM6_ESM.xlsx]

## Sheet: Table S2
Table S2. Mean distance between the data points of a homologous model and the target scan data, centroid size, and principal component scores for comparative cranial specimens. (Geographical units: AFR = Africa (Sub-Sahara), AMR = America, EUR = Europe, MEL = Melanesia, MID = Middle East (+North Africa), NEA = Northeast Asia, PMC = Micronesia (included to POL), POL = Polynesia, SAS = South Asia, …
Cranial specimen	Mean distances	SD of distances	Centroid Size	PC1	PC2	PC3	PC4	PC5	PC6	PC7	PC8	PC9	PC10	PC11	PC12	PC13	PC14
0001-AFR_Angola_22673	0.2869	0.1978	11107.1	109.61	79.616	-25.376	6.8329	-71.017	15.369	29.364	-28.783	33.939	-1.8687	5.7631	-24.242	17.768	-7.1849
0002-AFR_Angola_22678	0.2828	0.1759	10768.4	-30.72	25.859	28.743	-24.574	19.908	-77.944	-83.8	-25.524	4.2821	-17.034	-4.303	-0.72085	-14.588	21.202
0003-AFR_Benin_17263	0.3385	0.2391	10984.5	31.127	135.22	21.878	-59.719	65.561	-50.212	-9.8004	0.57137	-7.0429	10.158	3.7054	21.003	-9.7091	2.8164
0004-AFR_Benin_19595	0.2873	0.1763	10709.5	-64.054	111.46	47.158	-69.647	49.478	68.276	4.4265	3.6438	-15.962	-24.352	-16.165	12.848	-20.2	-17.594
0005-AFR_Benin_3588	0.2601	0.1954	10988.2	47.767	95.424	-38.155	-39.248	15.806	20.857	1.1131	-4.4922	-31.078	18.242	-37.79	8.7279	58.562	-13.431
0006-AFR_Cameroun_19387	0.2594	0.1766	10734.6	-70.088	126.45	-70.339	-46.594	-56.369	-7.4923	-15.202	-5.078	6.5068	-36.438	17.63	29.386	31.34	-9.2485
0007-AFR_Congo_20504	0.2774	0.1794	10573.6	-149.03	143.09	-77.394	-25.528	-97.458	-7.0543	-3.276	-7.1146	-10.67	-15.004	-17.132	15.838	-2.1006	-23.122
0008-AFR_Congo_San_HR10626_AF30-1	0.2888	0.1866	10656.8	-83.334	93.552	71.642	26.526	59.809	140.71	-43.406	12.908	-5.2712	34.455	-16.367	33.947	-73.628	-3.3174
0009-AFR_Congo_San_HR11844_1901-8-9-1	0.2757	0.1639	10426	-175.74	-22.739	30.031	-5.9935	63.917	124.31	-14.392	-53.46	13.337	46.317	-38.628	43.673	0.38189	7.511
0010-AFR_Congo_San_HR10641_1924-4-9-1	0.2642	0.1835	10417.9	-185.26	33.851	151.58	-97.919	165.08	41.258	-50.732	-2.3463	16.349	-20.809	41.369	40.439	-14.646	11.727
0011-AFR_Ethiopia_17918	0.2797	0.2069	10947.1	28.098	124.39	-81.964	31.009	43.256	-13.925	2.0289	-43.614	22.346	-8.0384	-47.469	20.205	-13.788	-14.611
0012-AFR_Ethiopia_17936	0.2623	0.1722	10826.2	-34.26	132.15	-139.1	-106.64	-7.4294	112.16	4.3076	-0.2581	34.908	-14.039	1.3187	47.571	-24.668	-5.7626
0013-AFR_Gabon_17766	0.2391	0.182	11054	92.692	82.188	-117.78	-2.1712	8.0801	35.704	-19.837	-71.395	-28.251	15.27	13.171	9.2193	-16.287	-8.1728
0014-AFR_Gabon_34131	0.2904	0.2013	10625.4	-98.088	56.466	-57.817	-93.811	22.866	94.276	47.189	31.467	-59.89	4.3136	10.002	12.976	1.992	-23.396
0015-AFR_Gabon_HR10698_64-6-7-34	0.2719	0.1701	10709	-54.772	-17.67	-17.743	-123.22	-54.104	-9.6047	-25.979	-16.513	35.331	26.758	13.343	9.5406	-25.245	-0.57662
0016-AFR_Gabon_HR10749_64-6-7-78	0.2867	0.1906	10629.8	-82.678	75.649	-122.35	-19.222	45.476	34.775	-20.309	-21.075	50.528	-29.882	-30.09	12.423	-10.042	34.956
0017-AFR_Guinie_34894	0.2897	0.202	10795	-17.72	80.498	-24.539	88.925	-22.302	46	-47.848	6.2286	-2.313	-3.671	1.4229	-34.009	-9.8178	31.672
0018-AFR_Gunie17318	0.2775	0.205	11345.1	227.11	63.278	-64.55	60.956	52.278	-39.913	-37.089	-25.129	-23.672	42.907	38.162	-32.236	-3.2269	13.945
0019-AFR_Kenya_8234	0.2789	0.1826	10808.9	-3.9008	58.806	19.669	14.093	91.953	112.15	-18.6	0.54049	39.346	6.8294	22.251	14.853	6.6378	39.948
0020-AFR_Madagascal_AF1094_1784	0.2897	0.1789	10764.6	-51.688	87.507	-13.669	-23.336	-6.9549	56.155	6.4593	-22.066	60.818	-11.324	1.4966	21.64	-21.409	-11.628
0021-AFR_Malaui_HR10604_92-6-3-6	0.2865	0.1802	10877.3	26.609	62.415	-26.358	53.541	3.9799	37.788	-26.145	-48.245	-35.623	21.422	-8.5122	32.436	-1.3395	-4.9481
0022-AFR_Malaui_HR11289_92-6-3-24	0.2462	0.1906	11116.6	80.304	111.2	-186.52	8.4014	-68.147	-91.009	-8.7425	37.525	15.834	41.219	-1.6749	68.661	-22.839	67.996
0023-AFR_Malawi_HR10653_92-6-3-21	0.2812	0.1735	10687.3	-47.428	10.694	-91.412	-11.835	-8.3579	123.5	-21.995	-23.7	-35.226	-22.46	9.8708	34.357	34.95	33.658
0024-AFR_Mali_19704	0.2618	0.1689	10706.1	-91.125	132.61	-70.722	5.7326	28.692	-45.842	36.775	-12.731	53.333	7.0909	6.0369	-13.995	-43.104	17.65
0025-AFR_Mali_9586	0.2822	0.1647	10517.9	-148.61	0.60103	-11.853	-50.553	21.857	-22.106	11.742	9.7331	15.845	-47.871	21.816	78.247	22.284	-9.1811
0026-AFR_Nigeria_Ibo_HR11007_AF23-91	0	0	10908.5	31.353	59.712	-89.7	-11.892	58.346	58.33	-9.5681	-69.263	12.591	4.1705	40.386	37.699	-26.515	47.956
0027-AFR_Nigeria_Ibo_HR11102_AF23-4	0.2767	0.1791	10752.4	-46.024	111.46	-16.627	-49.95	11.18	2.2196	-8.0957	-4.0333	9.1215	-16.843	24.776	28.51	-8.4823	8.7488
0028-AFR_Nigeria_Ibo_HR11207_AF23-77	0.2715	0.1902	11162	136.14	97.085	-105.09	-15.024	28.998	61.73	-8.7913	-10.604	30.128	16.066	10.744	-7.6622	34.95	31.702
0029-AFR_Nigeria493	0.3224	0.2008	11040.4	63.618	148.73	-90.65	-70.129	21.674	31.701	-88.107	-13.142	33.313	-9.0932	24.211	17.395	-10.377	-5.8133
0030-AFR_Senegal_1280	0.2589	0.1734	10830.1	-16.688	75.689	-37.925	-16.755	32.136	-11.394	-17.696	-11.924	20.182	28.3	-28.305	7.2927	-0.046195	-31.663
0031-AFR_Senegal_4805	0.2463	0.1789	10837.9	-29.349	164.31	67.926	-42.879	-5.2721	-60.051	-26.708	-58.389	-24.191	74.659	34.596	-5.3864	-63.73	-35.477
0032-AFR_Senegal_4987	0.278	0.1753	10705.4	-100.74	128.82	18.973	-5.3741	39.024	-48.372	-51.134	-28.879	11.437	3.1514	-7.1794	20.18	-1.3882	-5.6327
0033-AFR_Senegal_4989	0.289	0.1977	11108	88.931	141.42	49.982	-40.88	74.196	-80.925	-65.335	55.167	-57.524	69.396	-10.381	36.068	-12.982	-1.5639
0034-AFR_Somali_AF011_Af15-0-11	0.283	0.1857	10904	23.308	126.41	36.192	40.201	-36.521	53.424	-14.267	3.1556	-43.946	-10.98	-23.981	-47.405	-8.3888	10.795
0035-AFR_South_Africa_2350	0.2916	0.1927	10890.1	40.967	1.4807	-51.321	-38.085	-20.639	-32.259	-63.265	27.499	-11.82	-63.757	32.257	10.974	-49.522	0.13412
0036-AFR_South_Africa_Khoikhoi_HR11851_1923-6-4-1	0.2763	0.1723	10452.9	-149.4	-11.321	-71.339	-49.676	-4.4341	38.927	-26.715	-25.467	-17.373	19.28	-10.973	-3.8952	-3.8306	25.329
0037-AFR_South_Africa_Khoikhoi_HR11857_1923-6-4-6	0.2761	0.1693	10349	-212.74	37.102	52.193	51.604	3.1868	-64.063	-22.917	-16.989	-28.872	-13.164	-1.8294	-1.6316	5.3199	25.014
0038-AFR_South_Africa_San_AF1101_1751_r	0.2833	0.1791	10722.9	-55.591	77.833	113.62	-19.757	41.426	-18.369	-87.488	-43.685	15.192	-9.69	-10.397	37.453	17.544	29.643
0039-AFR_South_Africa_Zulu_HR115a_1949-12712	0.2766	0.1718	10660.2	-83.278	88.394	-3.6475	15.643	10.913	22.243	-48.662	16.204	-39.394	-18.74	-4.984	-2.4171	-1.2773	2.8515
0040-AFR_South_Africa_Zulu_HR116a_1949-12711	0.2822	0.1848	10895	16.945	54.337	-15.964	67.096	12.832	-14.55	-57.414	-48.947	34.475	-5.941	-27.28	4.4052	7.5723	-0.72728
0041-AFR_South_Africa_Zulu_HR117_1920-9-6-1	0.3096	0.1879	10613.3	-86.764	0.54752	107.84	54.922	33.211	47.422	-57.019	11.571	3.4906	40.035	7.6737	25.134	4.3096	54.784
0042-AFR_Sudan_Nubia_NU60	0.2834	0.1831	10812	8.1732	-32.762	-71.54	67.89	45.994	11.412	-51.539	-14.791	-34.262	-7.5184	14.847	-30.64	25.758	0.93444
0043-AFR_Sudan_SUD47_1024	0.2785	0.1854	10865.7	-15.956	171.66	24.698	129.12	56.667	20.109	105.96	-50.185	-64.775	14.767	-32.468	27.945	14.556	-6.1061
0044-AFR_Sudan_SUD49_1065A	0.2853	0.1839	10799.6	-2.3877	70.035	115.02	63.951	-17.249	66.246	47.792	-57.893	-69.411	-19.307	65.189	-5.1806	3.3471	16.892
0045-AFR_Tanzania_6875	0.2727	0.2013	10326.7	-227.17	60.086	29.538	-5.1316	15.613	16.2	-5.6627	-20.032	-5.2065	16.534	-58.577	31.828	-6.2618	20.656
0046-AFR_Tchad_18835	0.2818	0.1844	10409.9	-199.51	77.961	52.361	5.1531	-3.4608	48.295	9.3038	-25.279	-16.091	52.957	50.772	19.054	-30.101	8.0959
0047-AFR_Uganda_AF1084_6092	0.286	0.1724	10775.6	-34.764	86.348	-59.351	-19.96	-16.765	11.417	-49.292	-15.131	-13.386	-43.547	28.373	3.2285	-28.425	1.8873
0048-AFR_Zimbabwe_Rhodesia_AF1091_Af31-0-1	0.3815	0.1948	11404.4	222.73	158.35	46.647	98.488	-19.549	-7.7028	-49.319	-19.563	29.497	21.304	-6.1007	24.934	-36.111	14.2
0049-AMR_Aleut_5215-1(LM)(FH).TDR-result(po).obj.geo	0.2874	0.2048	11008.4	70.441	56.024	-70.533	-25.041	-37.569	11.997	4.7445	15.711	-30.758	19.843	35.445	21.209	10.055	23.178
0050-AMR_Aleut_5215-2	0.2807	0.1705	10744.4	-11.365	-202.48	-33.801	-62.455	54.17	-41.924	-1.3256	39.24	-38.018	34.815	19.805	3.2658	26.478	-7.7439
0051-AMR_British_Columbia_HR805_1100BD1211	0.2466	0.1697	10583.5	-110.8	26.022	-69.847	-197.82	89.792	58.632	35.556	80.751	-10.672	-79.749	51.15	1.4981	-6.5734	-35.522
0052-AMR_British_Columbia_HR810_1100BD1214	0.2858	0.2133	11202.1	176.42	-94.763	105.86	-159.24	115.13	30.494	21.397	21.815	18.65	12.668	-14.829	21.705	39.363	-15.13
0053-AMR_California_Sacramento_Valley_SI377354	0.402	0.2045	10835.4	2.9385	24.24	132.85	-63.119	13.874	24.042	39.402	-17.535	11.812	8.8301	-3.8492	-5.4831	-4.7505	-1.1236
0054-AMR_California_Sacramento_Valley_SI377366	0.4161	0.2384	10867.9	24.555	-43.836	57.331	-59.876	13.378	-28.207	-9.7585	8.3515	59.42	4.233	45.342	-41.696	23.202	-14.805
0055-AMR_California_San_Joachin_County_SI380238	0.4144	0.2538	10735.2	-34.796	-71.886	51.594	-8.1772	59.838	-90.452	27.361	-48.975	-6.3354	13.63	-6.6785	-7.1647	20.6	-0.76796
0056-AMR_California_San_Nicolas_7103	0.276	0.1711	10927.5	62.571	-47.072	110.85	-1.8852	71.062	73.79	22.33	-20.597	8.5433	7.1291	16.251	15.695	3.2359	11.872
0057-AMR_California_San_Nicolas_7104	0.2834	0.1743	10946.4	62.289	-43.534	-24.766	-26.066	-3.5061	-43.491	52.392	-12.546	-46.055	-2.3587	-24.126	18.443	51.544	-3.1284
0058-AMR_Canada_Central_Northwest_Territories_HR928_AM20-870	0.2737	0.1868	11188.7	159.48	-63.468	-6.3713	80.523	53.978	-29.78	37.378	25.564	18.861	25.308	47.454	-12.931	30.167	-32.111
0059-AMR_Canada_Central_Northwest_Territories_HR931_AM20-860	0.2974	0.2012	10778.8	-22.219	-19.779	133.82	50.026	-40.376	37.764	52.46	44.558	-20.745	25.312	6.8321	-16.592	11.094	-20.233
0060-AMR_Canada_Central_Northwest_Territories_HR972_1070-FC859-22	0.2839	0.1869	11015	67.359	-14.874	31.19	-9.3022	20.32	1.6032	-28.677	21.09	6.4651	-15.41	-28.673	31.017	10.524	-13.683
0061-AMR_Canada_Inuit_SI242692	0.3409	0.2268	10793.2	-38.358	36.191	91.653	1.7543	13.711	-70.432	43.125	27.272	88.732	-41.311	-5.6818	-31.495	-22.582	4.6852
0062-AMR_Canada_Inuit_SI242754	0.3228	0.1992	11218.1	131.1	150.32	41.575	-30.198	-15.285	-45.344	57.849	47.557	69.939	6.5747	35.898	-50.105	2.2806	7.8055
0063-AMR_Carib_HR_4032_FC_877-7	0.2612	0.1658	10750.6	-44.803	44.888	-11.954	-31.263	85.817	-28.862	27.079	17.594	40.976	-46.63	-8.8867	11.96	-62.189	-3.1048
0064-AMR_Caroline_6111	0.2829	0.2075	11034.1	77.491	62.091	-79.268	-86.202	-12.761	-153.91	36.938	5.1047	19.845	32.808	-46.666	10.822	-30.275	15.234
0065-AMR_Chili_Araucano_Indian_6576	0.284	0.1676	10425.2	-147.3	-138.79	-75.077	-16.336	-71.774	44.939	31.111	-26.991	-23.079	-2.3022	-0.46243	-32.595	3.3116	-10.485
0066-AMR_Chili_Laco_Rango_SI253822	0.4175	0.2439	10731.9	-15.844	-119.18	-106.14	-54.543	58.073	6.2816	12.365	-30.378	5.9841	-21.894	-4.6759	-21.543	-23.317	-23.543
0067-AMR_Chili_SI253824	0.4215	0.2563	10887.6	29.286	12.038	33.193	72.504	33.229	-8.9419	-51.682	-18.699	14.144	-11.55	-48.809	-33.18	-35.964	-0.31829
0068-AMR_Colombia_HR3953_1250-FC883	0.2645	0.2039	10673.5	-56.616	-171.58	23.679	-145.67	-120.67	-34.284	45.074	7.338	72.211	-6.4762	-57.942	24.593	-1.3858	15.014
0069-AMR_Colombia_HR3966_AM50-914	0.2735	0.1989	11118.8	121.87	56.218	147.15	12.747	28.56	-35.86	-76.109	10.446	2.7167	-41.219	-16.286	53.972	-5.502	14.288
0070-AMR_Colombia_HR3967_AM90-915	0.2744	0.2366	11516.9	313.7	-70.461	58.02	-73.004	1.3888	-19.489	-36.861	-37.539	16.837	3.5163	0.79812	46.67	-20.599	-5.397
0071-AMR_Florida_Miama_SI228462	0.4077	0.2176	11401.7	241.08	17.111	-130.85	63.048	14.34	-74.829	71.983	-21.945	-23.635	-31.985	2.9352	-27.158	15.061	-3.3893
0072-AMR_Florida_Perico_Island_SI373493	0.4137	0.2312	10892.3	41.298	-65.124	36.916	86.281	-38.659	14.233	-4.1182	57.563	-42.661	20.856	-39.416	-26.362	13.357	22.961
0073-AMR_Fuegian_Patagonia_SI262149	0.4201	0.2648	11398.3	260.28	-37.75	16.296	3.52	-31.16	-69.035	75.048	-2.6719	-17.66	19.386	-15.472	-25.342	8.9785	-3.0579
0074-AMR_Fuegian_Patagonia_SI264103	0.3996	0.2178	11250.9	176.47	-61.744	59.045	25.124	27.558	-119.97	25.521	12.653	-11.415	-10.155	14.344	29.139	20.403	-28.838
0075-AMR_Fuegian_Patagonian_20913	0.2939	0.1921	10907.6	29.772	10.818	45.754	-152.1	32.166	23.26	10.496	40.18	-60.603	11.818	-3.5334	-10.564	1.2344	-63.388
0076-AMR_Fuegian_Patagonian_HR_3781_1915-5-5-3	0.2989	0.3524	11272.6	172.39	28.011	63.463	-39.265	49.169	-44.238	-50.821	22.422	-46.334	-1.3494	-37.316	6.1305	57.309	-32.902
0077-AMR_Fuegian_Patagonian_HR3652_1290-FC1025-3	0.2548	0.1896	11083.1	116.2	-23.964	-7.9213	-33.876	-31.691	-14.144	24.338	-19.463	-45.786	-26.501	-3.0095	-27.92	-6.9828	-19.418
0078-AMR_Fuegian_Patagonoan_10285	0.276	0.2032	11186.6	139.79	54.723	110.34	-77.073	65.343	-6.7351	39.495	18.742	6.211	-52.187	1.4194	0.66397	5.8653	6.0205
0079-AMR_Fuegian_Patagonoan_10289	0.2717	0.1889	11143	132.28	6.9563	71.268	-16.67	-2.0613	-11.111	-70.29	-37.622	20.395	-29.386	-24.651	-5.3359	-6.4519	-13.753
0080-AMR_Greenland_Inuit_HR627a_1030-FC836	0.2824	0.2026	11067.2	70.306	146.2	63.737	-32.351	30.914	-33.768	-42.125	23.769	18.287	-14.646	16.584	-1.2042	20.872	5.6985
0081-AMR_Greenland_Inuit_HR851a_1030-FC808	0.8323	0.6273	11231	160.12	134.91	147.18	-42.631	-23.216	-31.463	16.213	6.8894	3.2463	12.62	35.318	-33.721	-15.929	28.253
0082-AMR_Greenland_Inuit_HR861_1030-FC807	0.2572	0.2283	11226.9	144.59	117.63	26.086	-37.369	56.252	-111.38	8.5065	17.033	54.888	-12.951	-17.328	-42.908	24.777	7.8898
0083-AMR_Greenland_Inuit_NA140_Am1-0-3	0.27	0.1948	11223.3	152.33	94.651	117.27	36.621	-15.481	-17.728	24.709	26.351	26.849	-51.004	15.206	-32.334	9.5665	-6.5152
0084-AMR_Guatemara_Cahabon_Indian_17558	0.2788	0.181	10817.5	9.6429	-18.433	-42.185	-13.168	30.295	5.4618	53.614	1.749	10.633	-33.109	11.824	-11.929	23.856	24.764
0085-AMR_Guyana_HR3930_1250-FC881	0.2738	0.1828	10944.7	79.119	-41.142	101.04	3.9603	65.998	52.688	11.839	-47.042	-82.528	3.8623	4.3184	-7.7617	1.2513	-3.1632
0086-AMR_Guyana_HR3942_1250FC88222	0.2942	0.1813	10754.7	-35.115	29.505	-66.904	29.312	-92.557	51.728	-80.973	-42.258	-22.704	-17.033	-5.8984	12.141	37.101	-9.2061
0087-AMR_Guyana_HR3962_AM50-1	0.2851	0.1729	10888.4	49.001	-87.305	55.125	-39.579	21.978	68.039	13.328	31.177	-82.235	-48.095	0.73152	35.305	7.6428	-16.405
0088-AMR_Illinois_Jersey_County_SI379975	0.3392	0.2022	10814.4	12.221	-45.684	-10.876	-104.69	-75.796	-76.629	81.621	-28.361	6.8833	-36.32	-5.9271	-35.183	18.921	22.121
0089-AMR_Illinois_Jersey_County_SI380043	0.3973	0.2123	10810.8	-3.5569	31.112	-6.1228	-28.647	31.058	-16.768	54.95	4.8208	36.903	-12.96	-3.0063	-26.199	11.645	-8.2794
0090-AMR_Illinois_Jersey_County_SI380341	0.4078	0.2458	10699.1	-51.357	-18.266	98.15	16.375	53.728	-39.751	40.807	-7.1873	-29.099	-24.483	-3.4919	-9.0415	-5.8493	7.1369
0091-AMR_Kentucky_Ohio_Green_River_SI290017	0.4007	0.2087	10620.6	-94.516	-43.395	-76.037	15.606	75.403	-25.228	108.94	-18.821	74.594	-49.131	-34.926	-29.434	22.406	-9.8964
0092-AMR_Kentucky_Ohio_Green_River_SI290038	0.3984	0.1986	10725.9	-42.644	-44.963	17.114	-11.511	6.3012	-34.376	20.228	15.271	20.475	12.937	-0.97421	-0.41816	-1.5025	11.054
0093-AMR_Kentucky_Ohio_Green_River_SI290047	0.404	0.2105	10799	-23.426	-37.311	-46.098	-19.145	-23.736	-84.338	36.79	55.461	52.824	0.62306	-4.7954	-19.853	-6.9583	3.9512
0094-AMR_Mexico_Cora_Indian_Sierra_du_Nayarit_12299	0.2831	0.1642	10910.2	65.12	-76.177	-67.896	-27.871	49.424	48.241	17.09	-5.472	-5.1511	-38.713	6.4779	35.492	30.047	17.942
0095-AMR_Mexico_Mesa_de_Santa_Teresa_12300	0.2661	0.1804	11324.7	210.29	-4.063	-23.921	23.473	-141.64	-13.708	44.976	-34.762	42.329	5.8203	8.9919	39.988	-15.627	-0.92404
0096-AMR_Mexico_SI243954	0.4045	0.2066	10819.5	-12.467	79.672	-11.472	-26.734	75.471	2.0052	29.756	-11.473	6.6369	5.4916	-4.7695	-0.92468	10.985	33.12
0097-AMR_Mexico_SI381052	0.4061	0.2196	10692.4	-67.403	25.176	-31.617	-43.038	47.718	-34.916	29.528	8.7874	43.911	-5.0623	-34.064	3.5736	-19.795	15.885
0098-AMR_Ontario_Huron_Indian_NA082	0.2577	0.2	11107	115.82	-19.454	27.648	-22.72	7.305	-70.425	45.907	18.024	4.1023	-29.011	11.559	24.498	31.775	14.548
0099-AMR_Ontario_Huron_Indian_NA083	0.2867	0.1998	11094.7	117.94	-51.803	104.5	7.6463	11	17.15	25.544	-20.693	-24.174	-7.3124	68.891	21.835	-0.044592	-49.163
0100-AMR_Ontario_Iroquois_HR743_1170-FC862	0.2871	0.1839	10867.9	0.31832	5.2249	77.274	-129.48	-15.497	-51.591	23.33	2.0914	33.262	-32.979	-19.469	5.6851	-9.9355	-14.437
0101-AMR_Ontario_Iroquois_HR938_AM20-889	0.2791	0.194	11310.4	194.37	19.585	-47.933	-64.059	-134.35	23.856	-63.945	49.925	20.178	-8.1188	-43.752	2.5593	56.623	27.524
0102-AMR_Ontario_Iroquois_NA074	0.2758	0.1854	11216.8	162.61	6.8824	-63.435	-66.301	-31.812	46.317	54.748	2.3066	4.9839	7.8762	-14.737	1.8429	48.754	-15.551
0103-AMR_Peru_SA019_2891	0.2837	0.1892	10897.9	44.439	-31.692	-53.565	38.958	48.641	23.079	-18.064	-14.234	-42.096	29.911	29.354	-9.2129	14.422	38.745
0104-AMR_Peru_SA026_1913	0.2721	0.1502	10095.1	-312.81	-89.301	5.0132	-96.518	-40.484	-27.525	38.209	-65.235	-38.222	7.3287	-46.067	26.298	1.2066	-25.191
0105-AMR_Peru_SI293351	0.3957	0.2046	10668.6	-57.896	-17.698	31.174	-13.107	45.447	101.58	75.387	-58.441	15.596	-0.57381	-15.155	14.823	62.737	15.88
0106-AMR_Peru_SI293418	0.4041	0.2208	10631.8	-93.854	-4.4605	31.255	52.312	-15.028	7.2739	75.984	53.624	24.804	0.85645	-28.154	-18.53	3.0377	2.4579
0107-AMR_Santa_Cruz_HR2359_76-5-3-4	0.2835	0.1753	10436.3	-190.86	77.312	15.537	9.8887	-15.056	-35.294	-31.363	17.109	3.0644	33.075	-3.4557	11.134	0.91167	13.25
0108-AMR_Santa_Cruz_HR2363_76-5-3-3	0.2741	0.1885	11178	108.92	173.35	-19.723	80.741	-56.285	-25.261	25.583	16.637	-35.545	-3.7089	-27.082	17.689	-18.134	-28.103
0109-AMR_Sioux_Indian_N_America_NA072_Am15-0-11	0.2617	0.2179	11260.5	192.66	-3.7003	122.28	-117.64	70.475	60	76.101	-4.6997	-2.7957	7.6737	-57.82	23.649	-8.5953	38.83
0110-AMR_South_Dakota_Fort_Pierre_SI243242	0.4107	0.2418	10954.1	67.834	-3.7076	74.29	-65.772	9.7401	65.843	-67.868	-29.315	-37.086	6.9981	-2.9766	-22.352	1.208	-8.3732
0111-AMR_South_Dakota_Mobridge_SI325377	0.4104	0.2254	10755.1	-36.397	1.2144	131.5	-149.34	-12.433	-38.129	10.44	-18.593	-9.8071	-0.55767	-8.7302	-10.829	6.6862	-21.669
0112-AMR_South_Dakota_SI382753	0.4001	0.2139	11309.4	246.15	-129.59	-34.37	-85.174	29.547	-43.13	-26.433	-48.354	7.2161	1.7038	-8.5368	-42.594	-31.785	30.121
0113-AMR_Virginia_Potmak_Creek_SI378048	0.3114	0.2151	11142.7	134.79	37	66.61	68.098	28.287	-24.836	98.574	-35.388	50.707	0.21707	45.26	-15.75	13.235	25.222
0114-AMR_Virginia_Potmak_Creek_SI378104	0.2987	0.2014	10974.7	73.905	49.376	49.397	22.388	-13.201	22.793	27.199	-37.875	27.529	13.051	14.491	2.0421	-7.856	25.269
0115-AMR_Washington_HR915_(62.12	0.2361	0.1807	10488.3	-116.76	-148.27	-116.59	-172.22	66.162	0.91212	8.5543	2.5592	14.256	124.21	-6.5889	-26.003	-2.4238	24.557
0116-AMR_Washington_HR918_(62.12	0.2317	0.1684	10722	-37.01	-120.53	36.977	11.095	65.055	7.3449	-50.732	-5.6565	12.295	-0.055711	1.7614	31.811	-7.3196	-40.165
0117-EUR_Austria_1143	0.2765	0.201	10785.2	-6.8869	-52.069	-24.543	104.83	85.365	73.755	-0.65641	-33.291	-14.303	11.776	25.117	25.21	0.90219	-25.096
0118-EUR_Balkars_Caucasus_6882-52	0.2871	0.1802	10758.8	-20.799	-121.96	107.69	86.187	-2.6117	-154.24	11.035	-2.0761	25.363	40.233	29.97	4.4583	-3.851	29.122
0119-EUR_Bulgaria_HR12020_5-385	0.2877	0.1897	10609.6	-101.76	-24.261	-12.365	-76.056	61.306	-2.1982	-23.874	31.432	42.961	36.769	19.22	3.8955	-21.161	-15.045
0120-EUR_Bulgaria_HR12023_5-388	0.2607	0.1983	11065.5	95.816	67.551	-108.03	-39.666	-47.471	24.969	68.206	-5.9807	-26.274	-3.2287	52.559	-28.043	-4.2602	-16.123
0121-EUR_Chechen_6882-49	0.2883	0.1842	10741.1	-14.196	-184.13	151.91	159.93	-108.53	46.149	-15.273	-25.529	44.308	10.75	15.316	0.91022	-55.572	-3.9128
0122-EUR_Czecho_SI259275	0.3268	0.1849	10827.7	40.435	-166.46	53.417	123.58	-25.648	6.672	18.358	-4.9991	-5.3838	34.291	26.196	26.992	-4.4792	23.681
0123-EUR_Czecho_SI279683	0.3187	0.214	10623.9	-72.466	-114.18	43.686	-7.8116	-58.974	8.553	-38.741	-25.151	22.169	26.476	-6.4128	-19.063	-27.931	-2.1427
0124-EUR_Denmark_SI259356	0.4106	0.2377	11164.3	134.24	92.409	9.1407	-29.631	65.054	23.492	-50.894	23.203	14.598	-10.045	1.1217	-56.256	-8.9822	-19.852
0125-EUR_Estonia_6882-46	0.2894	0.1945	11213.4	131.71	59.221	69.011	37.697	-55.796	14.507	-105.32	38.76	90.657	33.029	32.912	34.721	74.012	-11.794
0126-EUR_Finland_5008-1	0.2715	0.2021	11162.9	138.99	-59.742	46.321	61.267	-44.64	-71.381	-66.883	25.118	17.659	4.8838	17.167	19.95	-11.605	2.5898
0127-EUR_Finland_5008-2	0.2735	0.1956	11326	225.56	37.023	-0.081196	111.23	48.139	105.25	9.3444	-77.584	-15.565	-8.6171	13.134	27.511	26.128	-5.7824
0128-EUR_Finland_SI227480	0.4063	0.2201	11464.8	296.32	-98.179	-73.611	59.335	-6.7356	45.707	-43.408	-5.1338	2.8652	-15.662	5.0029	-13.794	5.354	-21.096
0129-EUR_France_1036	0.2424	0.1856	10635	-75.809	-68.798	-11.67	99.285	64.424	102.91	90.543	60.797	5.1281	21.017	-18.92	-3.142	-69.707	-30.533
0130-EUR_France_1042	0.2925	0.2075	10743.3	-34.152	-58.052	-61.949	106.35	-39.079	37.543	52.222	10.676	52.645	-17.103	-32.922	-5.2194	1.6146	3.6747
0131-EUR_Germany_1134	0.2865	0.1861	11087.6	139.31	-133.3	-59.737	73.784	32.048	74.919	-56.221	-27.058	-14.041	-20.754	-45.755	-24.903	-6.5994	-65.166
0132-EUR_Germany_SI255305	0.3119	0.1932	11141.4	149.06	-65.668	-28.687	90.37	0.742	39.721	-27.283	38.819	-7.3974	-25.794	-23.682	-9.5316	-22.604	-27.917
0133-EUR_Germany_SI258853	0.4138	0.233	10879.9	41.002	-66.875	39.363	80.307	-46.113	16.905	1.4656	52.685	-43.283	20.458	-37.599	-31.903	14.123	17.856
0134-EUR_Karagas_1513-1	0.2779	0.1694	10919.4	36.564	-36.934	92.415	60.537	100.4	-4.0359	18.723	141.71	-30.491	37.951	-5.8467	10.557	-13.56	40.071
0135-EUR_Karagas_1513-2	0.2846	0.1857	10883.2	18.027	-51.064	113.78	-35.417	69.747	31.324	-87.399	118.43	-64.396	51.838	-36.961	12.331	25.281	9.2529
0136-EUR_Kazakhstan_6470-54	0.2754	0.1968	10935.9	72.152	-130.33	155.71	37.549	-117.09	18.479	-43.582	-118.34	20.204	6.8241	-37.282	29.506	-33.828	-1.9902
0137-EUR_Kazakhstan_6470-85	0.2849	0.1725	10862.8	44.241	-182.58	99.222	-62.446	-1.3151	-13.967	-104.12	-50.025	6.6901	13.942	-4.0653	14.518	-32.138	10.312
0138-EUR_Kets_6704-1	0.2818	0.1769	10613.9	-86.209	-75.334	-3.904	-25.387	-21.172	-29.67	3.9141	23.368	-31.901	-8.2625	-7.9916	-1.9683	-8.4849	-6.9249
0139-EUR_Kets_6882-43	0.2865	0.1905	11091.2	110.77	-98.348	85.944	-31.197	41.99	-101.16	27.052	24.888	-1.4003	-28.033	-21.07	3.865	-17.026	-51.496
0140-EUR_Lap_22281	0.2781	0.1732	10640.2	-71.904	-41.474	-33.241	-72.361	104.38	93.636	13.959	-6.1632	12.347	31.1	15.24	-2.302	29.26	1.4676
0141-EUR_Lap_SI227476	0.3918	0.2013	10439.1	-147.02	-61.11	52.812	-12.6	54.989	75.466	-28.269	-22.87	16.887	0.80056	-15.573	-37.75	22.613	14.719
0142-EUR_Lap_SI227478	0.4038	0.2202	10458.1	-150.3	-72.097	116.29	22.167	36.592	26.131	-5.1201	17.66	1.9455	37.351	6.5797	-11.363	-11.311	-5.291
0143-EUR_Latovia_5151-3	0.2681	0.167	10247.2	-253.27	-67.569	81.847	18.927	44.181	97.26	-30.399	61.552	-43.426	9.9521	12.635	-15.746	26.424	-31.694
0144-EUR_Latovia_5151-4	0.2889	0.1995	10851.9	18.331	-56.048	-33.995	71.601	57.412	8.0492	-51.404	22.628	19.56	-23.652	-12.831	-30.512	-13.469	0.35897
0145-EUR_Netherlands_SI226132	0.3038	0.2003	10569.4	-90.475	-72.048	-12.514	68.783	134.07	78.917	-0.84978	-128.11	72.997	-19.505	-18.854	-9.0819	58.283	5.7483
0146-EUR_Netherlands_SI340751	0.3206	0.2082	10854.5	29.406	-218.12	-51.371	131.91	-62.603	26.749	-57.147	64.177	41.962	-1.6014	8.7221	-19.98	-12.691	22.519
0147-EUR_Rumania_HR11991_5-4155	0.2848	0.1776	10672.4	-52.35	-77.469	24.026	66.583	10.531	30.95	-36.525	49.596	59.517	-28.749	17.421	6.2963	-32.258	6.8907
0148-EUR_Rumania_HR11997_5-4178	0.2823	0.1688	10567.3	-87.094	-108.55	33.769	60.471	75.889	-74.719	23.729	16.691	-55.628	-3.4061	25.461	17.84	-2.0442	34.234
0149-EUR_Rumania_HR12025_5-4045	0.2843	0.1843	10801.7	-4.2625	-86.905	74.871	102.61	-47.071	-17.205	52.044	40.745	22.815	2.1662	-3.4506	4.1175	-17.315	-5.7962
0150-EUR_Russia_6536-1	0.3492	0.2141	10972.9	85.343	-71.335	44.622	81.121	20.88	2.4285	-42.911	-23.826	-22.978	-17.512	-15.775	30.331	-6.7359	21.923
0151-EUR_Russia_6536-12	0.3616	0.2558	10995.8	59.296	-3.4821	-48.802	0.086248	-1.2538	31.23	16.634	15.128	70.166	64.219	7.3564	-18.633	-33.272	-14.573
0152-EUR_Russia_6536-13	0.3592	0.225	11234.6	167.11	-33.949	-38.699	71.236	-19.605	54.83	38.579	1.7233	-10.484	73.257	4.1288	22.639	-13.121	-36.686
0153-EUR_Russia_6536-22	0.3611	0.2395	10613.6	-52.234	-272.47	-17.268	2.6236	-99.731	14.135	-2.3102	-31.58	-6.992	10.992	-8.898	6.1237	21.492	-9.2776
0154-EUR_Russia_6536-24	0.3631	0.2681	10856.7	2.4331	-33.399	86.787	30.35	-49.228	70.593	4.157	-27.002	89.761	8.8693	19.333	14.34	-1.9872	-34.919
0155-EUR_Russia_6536-3	0.2807	0.1852	11027.2	96.532	-20.63	-17.881	-40.98	-11.541	104.15	-2.3946	-26.41	7.24	25.058	15.777	0.79274	-30.422	-7.959
0156-EUR_Russia_6536-32	0.3504	0.2185	10840.8	12.083	-47.254	41.287	35.822	12.29	16.642	-12.266	-2.445	8.5204	-17.625	-25.049	-11.732	10.703	-27.763
0157-EUR_Russia_6536-34	0.3581	0.232	11186.1	160.52	-46.339	-15.105	52.923	-53.992	59.628	28.818	9.2654	26.822	-17.282	-19.37	6.3659	8.554	-24.685
0158-EUR_Russia_6536-35	0.351	0.2245	10737.2	-57.328	-12.495	-13.705	-23.326	-22.432	34.501	18.528	92.448	56.487	-3.7704	-26.131	2.6058	-20.439	-32.973
0159-EUR_Russia_6536-44	0.3518	0.2038	10911.3	42.712	-140.51	-38.168	67.802	23.092	-85.662	7.9179	26.126	23.412	-3.1787	-0.70304	52.657	13.876	-40.371
0160-EUR_Russia_6536-50	0.3492	0.1975	10290.9	-241.99	7.6513	42.607	43.596	-25.579	41.079	5.1116	19.859	23.382	47.193	-21.295	-13.66	5.7564	2.9907
0161-EUR_Russia_6536-51	0.3502	0.2042	10377	-193.21	-69.125	99.541	100.53	-47.465	38.792	93.824	-42.933	7.0374	10.259	-18.931	-7.7893	-27.618	-55.84
0162-EUR_Russia_6536-52	0.354	0.2069	11116.4	128.15	10.079	8.3765	65.269	10.338	65.679	-17.586	-29.634	21.908	-13.362	6.6845	-20.233	5.5068	-18.344
0163-EUR_Russia_6536-54	0.2891	0.1906	10807.5	-22.538	-43.726	24.456	63.761	-76.481	-18.685	1.5297	1.9837	64.676	4.647	-5.6247	6.6988	14.166	-32.305
0164-EUR_Russia_6536-58	0.3559	0.222	10702.3	-52.561	-93.732	-94.856	91.655	21.648	-1.7539	-10.234	24.408	-10.439	16.146	-22.586	-5.9069	26.729	-23.273
0165-EUR_Russia_6536-60	0.3532	0.2106	11019.6	92.913	-93.36	-27.4	59.267	-36.121	48.705	-16.246	57.825	26.853	1.8056	8.3495	-11.883	18.719	10.054
0166-EUR_Russia_6536-68	0.3554	0.2296	10690.1	-49.793	-104.2	-77.875	59.805	-24.27	-8.0073	-30.502	20.692	15.613	7.615	13.12	-25.004	-14.434	-23.801
0167-EUR_Russia_6536-73	0.3651	0.234	11013.2	71.882	-93.927	-1.5487	5.4867	30.84	-29.334	-21.966	58.73	79.854	-58.917	1.6475	21.456	6.2434	-45.221
0168-EUR_Russia_6536-74	0.2822	0.1805	10818.7	8.6021	-111.39	-123.32	23.619	12.956	-23.734	-45.868	-23.808	46.634	13.78	23.826	33.963	-24.191	-2.1536
0169-EUR_Russia_6536-83	0.3614	0.2317	10690.5	-52.248	-74.875	-4.7515	1.5637	63.473	-88.131	-52.355	-15.213	-27.251	2.5042	29.768	18.946	5.1917	-50.009
0170-EUR_Russia_HR11940_5-891	0.2893	0.1965	11010.2	89.478	-19.178	-31.693	20.082	-26.699	41.99	-19.961	-8.6174	-3.0207	24.975	26.888	-57.463	-42.776	-28.956
0171-EUR_Russia_HR11942_5-895	0.2821	0.1852	10787	-22.382	-5.698	46.596	-28.572	47.088	13.147	-63.375	8.2008	-4.1397	-12.089	-45.147	-11.458	-13.562	0.72502
0172-EUR_Russia_HR11962_5-8202t	0.2874	0.1901	10788	-14.111	42.242	106.44	-38.658	-1.1178	86	-0.87964	101.84	-67.608	23.958	8.8767	-18.218	-4.949	-0.61422
0173-EUR_Sweden_1175-1205	0.2742	0.1868	11145.9	160.05	-77.272	22.063	-6.2877	50.986	77.991	-83.03	-12.879	-16.295	-8.9558	34.277	-15.005	-31.771	-5.9981
0174-EUR_Switzerland_Eu25-00-1	0.2901	0.1941	10926.1	54.637	-53.701	23.823	183.51	37.694	8.7946	-17.522	43.003	-23.749	-34.989	-27.9	4.6204	-13.646	6.6933
0175-EUR_Switzerland_SI380573	0.4164	0.2513	10786	-5.9777	-104.13	2.3019	78.473	-70.922	49.079	-15.883	34.961	19.446	-21.702	-12.163	-1.1857	-17.307	-38.833
0176-EUR_Switzerland_SI380603	0.3222	0.1829	10700.9	-36.835	-130.35	12.529	101.1	-11.285	33.903	-12.51	20.822	-36.713	-41.764	5.5122	45.512	5.4699	3.3069
0177-EUR_UK_Spitalfields_CAS84-2190_UNREG3054	0.25	0.1864	10807.6	-11.762	11.632	-29.336	45.369	10.953	117.51	10.967	-21.347	63.466	24.114	-56.56	-9.3272	-34.029	18.713
0178-EUR_UK_Spitalfields_UNREG3017_CAS84-2150	0.2947	0.1933	10790.4	-16.336	-11.155	39.767	61.65	49.812	25.725	19.108	-6.3398	0.78285	-19.209	-48.856	-24.264	-24.09	-35.048
0179-EUR_UK_Spitalfields_UNREG3193_CAS84-2352	0.2758	0.1778	10970.1	56.113	23.634	-177.29	28.424	27.309	51.547	-1.3668	27.519	16.918	36.624	-47.982	-18.447	-15.047	18.056
0180-EUR_Ukraina_5142-1	0.2922	0.2005	10963.4	81.342	-204.16	-91.792	-33.796	9.9794	21.327	54.75	84.035	-13.335	10.975	29.514	28.093	-17.445	-23.065
0181-EUR_Ukraina_5149-4	0.2832	0.1837	10565	-81.685	-148.37	81.409	17.402	36.416	-34.746	6.1569	-11.345	-14.811	17.532	-13.209	10.317	-38.321	-0.4602
0182-MEL_Australia_2105_DW	0.3672	0.262	10932.2	29.33	90.806	98.134	58.657	-33.968	6.7673	-30.373	-12.685	-54.482	1.2567	14.787	27.995	6.9448	-33.163
0183-MEL_Australia_NSW_2123_DW	0.2922	0.2018	10574.5	-124.43	67.604	97.225	40.009	-24.667	45.081	-50.338	-1.3895	-35.161	-19.587	-5.7157	9.7117	-30.188	-2.5399
0184-MEL_Australia_Queensland_OC3-0-3	0.2802	0.1906	10643.5	-95.056	43.15	-91.167	-147.28	-92.373	62.93	-18.011	61.253	-25.721	13.982	18.417	16.727	-39.098	3.6691
0185-MEL_New_Britain_MEL355_3378	0.2559	0.1814	10739.6	-91.776	118.18	41.949	-7.3659	60.183	-135.4	17.452	32.549	1.5437	-14.829	29.431	6.595	-2.5074	-51.366
0186-MEL_New_Britain_MEL358_3381	0.2541	0.1635	10844.5	-30.733	60.841	37.118	31.913	40.622	-60.775	10.365	-10.379	20.101	28.031	-7.928	29.77	25.944	-58.456
0187-MEL_New_Caledonia_HR2692_57-6-12-1	0.2653	0.1715	10920.6	-11.142	182.81	-57.097	51.285	-0.5752	-14.375	-12.987	46.797	-11.495	-35.319	-0.079123	-11.296	8.946	-12.784
0188-MEL_New_Caledonia_HR2693_57-6-12-2	0.2797	0.2138	10969.2	27.496	130.11	-53.623	-7.3582	-18.523	-101.96	-6.2126	-37.148	-21.937	7.6796	-43.373	-14.373	-23.297	-19.083
0189-MEL_New_Ireland_MEL378_1790	0.2736	0.1935	10477	-178.38	97.398	59.447	55.599	30.826	-17.572	3.6795	23.044	31.23	21.171	-44.95	-1.1694	-11.393	-24.748
0190-MEL_Papua_New_Guinea_Madang_HR2280_9-0264	0.2693	0.1851	10674.1	-88.301	69.519	-5.3222	-44.884	-19.369	-5.713	-63.012	39.608	-7.8349	30.077	-5.4684	-22.156	4.173	-19.356
0191-MEL_Papua_New_Guinea_Madang_HR2310_9-0640	0.2874	0.1904	10558	-134.26	29.761	-10.386	-16.109	19.635	-43.533	-36.769	-21.129	-2.9836	-5.4906	-59.603	-22.696	19.238	5.2627
0192-MEL_Papua_New_Guinea_Madang_HR2311_9-0641	0.2824	0.1809	10445	-186.65	43.343	-14.838	51.887	-0.084209	-45.143	-27.919	20.709	31.249	-1.7053	11.629	3.2323	9.2831	-11.55
0193-MEL_Papua_New_Guinea_MEL032_3358	0.2684	0.169	10205.3	-286.7	-1.196	-38.332	-15.948	-13.455	-56.592	-24.199	-29.635	-12.443	57.11	24.175	-3.2147	47.502	-18.461
0194-MEL_Papua_New_Guinea_MEL177_CAM	0.2516	0.2131	10526.4	-160.92	149.62	14.814	69.618	9.0392	-9.7638	25.333	-0.18414	-36.371	43.384	-78.68	-9.8756	14.593	2.6988
0195-MEL_Papua_New_Guinea_MEL188	0.317	0.2132	10774.6	-57.787	80.609	29.996	15.872	22.179	18.295	44.108	12.753	-0.79494	66.862	-41.215	37.843	6.9683	-7.7161
0196-MEL_Papua_New_Guinea_MEL189_5260	0.2498	0.1756	10794.7	-43.772	76.617	-33.348	8.6166	-5.2853	-33.014	-6.7976	1.2574	0.40716	-8.0518	-33.101	52.615	1.6588	-25.068
0197-MEL_Society_Islands_HR2680_9-8311	0.2574	0.1733	11265.4	213.08	23.555	-82.949	-46.28	35.834	-0.93189	12.849	-47.692	-45.181	74.318	-39.369	-39.633	-32.652	39.579
0198-MEL_Society_Islands_HR2682_9-9354	0.2772	0.1761	10347.9	-215.89	-28.241	-98.139	-30.021	-76.134	32.712	1.8919	40.23	31.726	36.767	-39.321	15.586	51.32	17.609
0199-MEL_Solomon_MEL382_44	0.3116	0.1943	10897.2	18.29	30.338	-3.5068	26.925	-51.018	-6.9939	-53.157	-4.8324	-43.291	-2.9255	7.6257	-24.705	0.88959	-56.216
0200-MEL_Solomon_MEL388_Os_13-0-1_54	0.2958	0.2146	10877.7	18.057	41.45	86.694	19.978	-34.63	82.655	3.4732	2.5845	21.129	31.275	4.9475	-46.214	16.106	-11.855
0201-MEL_Torres_Strait_TORR_004_Oc11-0-79	0.2969	0.2339	10678.2	-64.464	-31.678	-103.46	-56.309	31.897	-22.627	-90.602	-14.674	8.5847	17.459	20.025	-35.641	2.639	-11.64
0202-MEL_Torres_Strait_TORR_067_Oc11-0-82	0.2586	0.1801	10850.3	3.7568	2.3818	-165.2	20.186	103.22	-75.159	19.194	-88.462	-25.132	-22.414	10.996	-2.4264	6.0455	-30.371
0203-MEL_Vanuatu_24267	0.2964	0.3095	10886.1	-29.216	124.84	-67.508	-71.579	15.544	-28.815	-12.014	60.784	43.734	-11.918	6.4184	48.76	-4.241	-11.883
0204-MEL_Vanuatu_9352	0.2571	0.1702	11002.5	33.043	142.7	-154.04	78.824	163.95	-84.721	-2.42	-46.529	54.846	20.433	-27.413	-29.334	18.503	-14.981
0205-MID_Algeria_4403	0.4333	0.2311	11617.7	299.75	169.24	-137.1	74.362	-25.872	146.65	6.7484	47.136	-36.348	-24.755	-43.367	-9.9218	-9.1297	-72.354
0206-MID_Arab_6712-62	0.2898	0.196	10880.8	16.439	-100.03	9.6595	-28.409	-67.722	-109.74	36.231	-4.4688	0.92394	72.781	7.2509	61.312	16.805	-4.7493
0207-MID_Arab_Rashea_city_6712-34	0.2925	0.1868	10931.6	65.511	-204.56	-58.41	-20.118	-2.6028	-68.878	79.834	-14.733	22.594	18.53	-40.833	46.074	-4.1348	-18.761
0208-MID_Canary_Island_3384	0.2705	0.1951	10967.9	33.261	84.55	-35.011	72.613	-69.041	12.087	-7.0193	-2.9352	50.226	24.816	-15.554	-18.971	-14.924	-22.022
0209-MID_Canary_Island_6230	0.2906	0.2075	10907.2	23.103	23.686	-83.611	12.21	-18.806	17.861	-15.325	26.34	-16.462	-36.482	18.594	22.058	-25.964	-20.119
0210-MID_Canary_Island_AF1218_1712	0.2797	0.1672	10591.7	-104.64	-8.8996	-2.9079	26.544	-46.304	96.455	9.3095	-2.3833	2.3358	-7.2325	5.9604	8.3303	9.3716	-2.5598
0211-MID_Egypt_7296	0.2686	0.189	10842.8	-5.3153	27.227	-68.997	36.438	-9.1687	74.722	11.33	-9.4658	19.411	30.459	-53.687	-31.508	-21.022	-9.5142
0212-MID_Egypt_Gizeh_E83	0.2876	0.1829	10900	24.126	-11.092	-75.708	-4.1814	15.564	38.945	-40.036	-23.094	22.206	23.395	-1.1304	-15.057	-15.974	-30.149
0213-MID_Egypt_Nagada_Af11-5-434	0.2753	0.1838	10885.4	18.016	78.908	-74.272	-6.9255	-23.218	25.735	-49.388	-12.091	-14.19	-22.674	-0.34842	-20.07	-3.9991	9.6872
0214-MID_Egypt_SI256253	0.3026	0.1951	10568	-90.983	-67.142	-16.768	84.593	138.25	94.917	6.4639	-111.2	88.3	-4.5146	-15.894	-13.084	53.272	16.398
0215-MID_Egypt_SI256265	0.413	0.2405	10714	-66.696	72.625	-62.595	-20.281	-2.6573	144.37	46.001	10.167	-36.98	14.008	4.4027	13.004	11.266	-1.6168
0216-MID_Iran_5135-1	0.2982	0.1915	11003.8	41.874	88.726	-117.63	-23.075	28.278	8.9467	30.921	2.8475	24.722	78.113	50.239	23.253	-4.7374	-22.073
0217-MID_Iran_5135-2	0.273	0.186	11056.7	75.727	70.027	-30.82	-16.099	-0.38246	-41.089	-2.1759	-3.1995	49.397	107.95	74.272	48.153	-11.53	-23.729
0218-MID_Jews_Damask_6712-100	0.2798	0.1778	10870	33.4	-49.859	-36.224	65.335	-94.652	0.92476	61.809	-20.616	-34.981	30.379	19.266	-16.553	-12.019	-8.4639
0219-MID_Jews_Damask_6712-99	0.272	0.1655	10177.1	-261.11	-217.22	-142.1	7.6737	-55.728	-15.354	61.289	24.303	28.421	34.128	-35.658	4.4583	39.687	24.789
0220-MID_Morocco_18451	0.2508	0.2041	11443.2	229.86	125.82	107.66	107.88	-108.8	-39.036	6.8277	64.721	-25.443	9.4993	-24.113	25.368	52.5	5.0342
0221-MID_Morocco_18464	0.2707	0.1704	10891.3	17.184	35.463	-85.456	60.541	-49.007	29.879	-57.337	16.191	-12.178	27.205	1.5882	2.248	32.797	29.786
0222-MID_Pakistan_Hunza_SAS14_1205	0.2839	0.191	10701.4	-66.437	86.593	51.083	21.868	19.002	-6.6905	34.114	10.357	4.9526	-3.6496	32.33	1.4355	-5.501	44.455
0223-MID_Syria_1236	0.2948	0.1959	10379.1	-204.64	11.358	82.489	-13.787	21.294	13.827	-31.832	4.4637	-14.87	-13.425	-11.132	-17.001	-16.724	-21.357
0224-MID_Tunisie_33818	0.282	0.1797	10935.8	48.339	-8.1238	-84.483	20.678	-82.89	37.635	-2.9421	-67.636	-2.6439	-29.894	-23.253	5.4687	-17.413	-23.171
0225-MID_Turcky_33074	0.2729	0.1966	11360.2	217.24	27.24	193.38	41.841	-237.85	52.501	-39.486	-28.735	91.891	12.626	21.473	18.452	64.639	19.61
0226-NEA_Asian_Inuit_4753-11	0.2761	0.1944	10870.6	26.767	-11.597	3.3596	-75.135	-31.058	1.3947	3.5616	4.1789	-52.042	-10.43	34.995	17.921	14.402	-32.853
0227-NEA_Asian_Inuit_4753-6	0.2497	0.1844	11076.2	110.59	-42.786	-41.12	-88.213	68.714	-39.286	45.132	25.82	-2.078	36.916	24.237	9.0291	3.5473	-43.46
0228-NEA_Buriat_4238-19	0.2884	0.1903	11316.3	250.95	-200.87	118.39	-15.509	39.967	15.341	-40.487	2.7839	3.0179	39.861	8.2881	-0.41697	6.1569	27.259
0229-NEA_Buriat_4238-20	0.2804	0.1815	11251.5	188.42	-74.301	77.935	110.7	71.68	-30.548	-10.91	40.367	-7.4563	-58.154	2.5574	5.4631	18.994	1.2168
0230-NEA_Buriat_SI278706	0.4009	0.2356	10814.4	26.331	-112.11	68.9	-65.011	42.92	58.613	19.649	6.5082	-26.175	-6.3539	24.624	-6.373	-17.153	-0.077219
0231-NEA_Buriat_SI278708	0.395	0.2021	10779.5	-14.395	-22.693	0.98577	-40.288	-13.475	44.562	79.815	-0.95504	23.779	0.00022292	-13.778	-5.3462	5.437	11.92
0232-NEA_Chukuchi_4770-2	0.2822	0.1716	10704.1	-44.603	-55.023	92.332	-28.302	103.23	-69.647	6.7074	-10.624	4.3647	-33.676	-14.607	-19.603	22.467	20.366
0233-NEA_Chukuchi_4770-5	0.2848	0.2015	10892	15.189	74.728	152.69	-157.8	-81.419	56.953	16.324	-21.728	26.28	-10.376	31.126	-14.368	-7.7622	-41.46
0234-NEA_Mongol_5150-1	0.2895	0.187	11148.6	148.75	-33.23	-36.809	-31.163	46.1	41.312	48.26	28.524	48.383	-8.3173	2.0568	4.0543	16.945	9.4382
0235-NEA_Mongol_5711-25	0.2877	0.1909	10829.7	13.527	-31.149	55.996	-139.15	38.316	45.19	-66.087	-2.2755	10.957	-26.325	-29.643	4.2664	-14.634	28.082
0236-NEA_Mongol_Ulga_SI278862	0.3982	0.222	11040	95.446	-44.026	12.872	-31.763	-91.111	-33.831	-64.371	3.7577	12.565	-45.415	-30.861	22.464	-0.71647	0.70437
0237-NEA_Mongol_Ulga_SI278900	0.4018	0.2168	10929.4	41.612	24.649	89.762	-42.686	43.832	85.117	139.69	-46.579	51.122	-62.211	0.88379	8.9205	-13.924	-11.159
0238-NEA_Nanay_5525-3	0.2895	0.1893	10823	-15.47	66.219	69.197	-20.043	98.796	-69.916	66.079	17.732	27.833	-17.122	17.391	-15.252	25.33	27.604
0239-NEA_Nanay_5525-4	0.2537	0.171	11090.2	96.134	77.096	-9.5961	-10.634	-16.149	-14.977	57.752	48.346	-16.454	-0.47318	-27.923	-24.005	13.994	3.1117
0240-NEA_Negidal_4471-3	0.2853	0.1747	10967.8	73.496	-100.28	79.03	-102.58	35.101	32.421	-87.938	17.824	19.524	3.906	3.6812	13.318	13.579	36.043
0241-NEA_Negidal_4471-6	0.2842	0.1777	10972.4	57.794	1.8624	117.06	-185.09	-127.32	-2.4913	-4.012	-23.866	28.305	-5.813	-4.2581	-13.971	19.577	23.315
0242-NEA_Nenets_5006-3	0.2646	0.1747	10133.5	-291.02	-125.79	28.813	-52.914	45.298	-54.159	-9.6346	16.524	9.1315	27.403	25.273	-20.28	42.466	1.9271
0243-NEA_Nenets_5006-4	0.2733	0.1687	10423.1	-160.98	-58.843	-5.9473	-107.94	70.533	14.9	26.217	2.7041	9.602	-32.548	17.031	-46.662	6.8219	21.618
0244-NEA_Nivkh_5106-4	0.2906	0.1907	11250.7	201.73	-92.977	70.152	-68.441	45.788	-83.993	14.1	-0.41722	-31.534	-23.434	-2.1872	8.9696	-17.846	-3.5562
0245-NEA_Nivkh_5106-5	0.2786	0.1693	11284.2	219.59	-124.78	-6.5032	-54.507	-9.9072	-24.285	-0.45505	-3.9167	-15.311	14.627	2.9359	-6.7845	8.5157	2.0602
0246-NEA_North_China_Han_SI36444	0.301	0.2046	10840.1	2.0278	-28.239	11.24	-19.432	-67.294	25.536	69.529	55.987	-50.591	-27.914	-33.121	27.701	8.6567	21.866
0247-NEA_North_China_Han_SI364456	0.2937	0.1876	10806.8	-5.4031	-27.927	-47.386	-7.2496	-89.716	5.5864	45.579	30.866	-33.633	25.723	-11.563	-3.8827	-16.65	-18.105
0248-NEA_South_China_Hong_Kong_HR8364_7-6571	0.2857	0.1864	10838.6	11.454	24.815	53.198	-22.83	-38.022	101.37	42.464	-8.3062	-21.45	-32.439	21.711	22.537	12.611	13.159
0249-NEA_South_China_HR8540_7-694	0.2848	0.1723	10843.3	2.0127	9.4924	13.115	-40.4	-49.859	18.969	104.56	-22.908	-37.476	6.162	21.523	15.401	48.265	-3.244
0250-NEA_South_China_Nanjing_HR8370_7-685	0.2949	0.2015	10806.3	-8.0456	18.66	61.384	95.686	70.602	-7.5433	58.612	32.108	-22.381	-35.375	6.3607	4.0853	14.498	5.275
0251-NEA_South_China_South_Canton_EAS8_1760	0.2619	0.1704	11024.2	61.002	85.902	-87.594	17.865	32.032	43.189	45.63	-56.44	-17.655	-16.589	1.9149	-12.859	28.321	-2.5304
0252-NEA_South_China_South_Canton_EAS9_1761	0.2836	0.1857	10844.7	6.7102	15.018	-10.672	-31.355	-82.266	-56.603	-14.879	-75.217	-9.7144	-35.146	-1.5841	-15.643	36.404	-10.404
0253-NEA_Tibet_EAS21_As17-0-1_	0.2856	0.199	10924.4	39.865	96.11	17.243	-82.255	-45.044	30.275	17.86	21.447	37.812	-40.642	-26.532	-40.766	-28.546	46.757
0254-NEA_Tibet_HR8519_7-5308	0.282	0.1769	10721.4	-36.717	-0.5764	-40.455	-11.87	-3.2928	91.17	87.119	12.431	-46.833	-37.558	-1.5833	40.851	-17.964	25.761
0255-NEA_Tibet_HR8521_7-5315	0.2777	0.1833	10689.6	-58.922	-13.692	-98.368	72.17	107.67	-47.262	14.003	20.502	10.408	-50.562	3.8671	-15.518	23.117	10.272
0256-NEA_Tibet_PA_HR8497_7-5120	0.2915	0.192	10616.1	-96.047	53.835	101.48	39.339	-35.334	8.6068	6.2844	7.874	-6.9654	-4.2136	-4.6537	-32.43	10.301	15.006
0257-NEA_Tungus_5146-3	3.2076	2.1977	10615	-91.137	42.643	137.8	24.132	-15.673	-15.199	52.015	-17.848	-14.032	25.452	-8.517	-17.693	-6.7574	46.278
0258-NEA_Tungus_5537	3.7196	2.8498	10623.6	-94.657	49.949	145.51	48.147	-14.562	-2.0812	54.754	7.3888	-8.9706	46.657	-4.5113	-5.7661	4.4139	54.433
0259-NEA_Tungus_5537-2	0.3458	0.1994	11010.3	101.15	-105.83	79.54	-47.738	72.97	19.248	-28.165	-8.0762	-7.9105	-12.052	0.57818	-43.877	14.474	-35.236
0260-NEA_Ultch_4772-28	0.2837	0.1899	10905.2	24.784	48.364	97.093	-131.6	-19.831	-15.704	24.874	-42.249	-2.146	-11.713	18.775	-25.602	-3.2466	-7.5581
0261-NEA_Ultch_4772-3	0.2499	0.1921	11244.6	182	46.881	44.737	-25.625	11.127	-16.036	6.5279	-11.346	-12.144	-60.643	4.3501	28.442	26.927	19.157
0262-NEA_Yakut_5282-4	0.2776	0.1976	11442.8	262.01	34.084	13.101	-52.1	31.924	-2.0624	-16.746	0.081829	-23.977	-19.546	-35.597	-35.927	-4.6227	5.5269
0263-NEA_Yakut_5282-7	0.2792	0.171	11178.1	159.35	16.795	79.484	-89.908	-46.384	22.655	39.196	-35.039	-8.6837	13.476	22.992	-19.842	24.687	39.654
0264-NEA_Yukagir_425-62	0.2882	0.1909	10825.1	6.2995	-97.444	109.16	-33.331	88.625	28.372	8.7275	21.892	21.056	8.5576	-7.4995	-44.614	-37.196	28.245
0265-NEA_Yukagir_425-63	0.2706	0.186	11034.2	97.193	-32.016	45.513	-78.597	18.083	61.822	-70.395	1.9285	25.091	-28.745	-0.35849	-35.079	-15.501	39.096
0266-PMC_Mariana_9673	0.2915	0.2	10908.4	32.401	54.315	19.135	-38.832	-53.778	-17.426	-30.089	-6.1808	24.058	-32.404	7.4289	-53.557	14.279	-12.869
0267-PMC_Mariana_9978	0.2935	0.2281	11213.7	173.48	34.372	56.76	-33.476	-53.61	-139.5	-34.269	-61.911	-51.065	35.457	-8.5244	-5.3694	2.9545	-3.2651
0268-POL_Easter_Island_6138	0.2852	0.1925	11149.1	109.98	43.214	-22.452	23.933	-28.182	-60.332	-4.1756	-10.293	-5.506	74.936	-0.41851	-9.7988	48.384	-16.484
0269-POL_Easter_Island_6795	0.2783	0.192	10989.4	48.505	47.296	59.079	65.307	-13.24	-78.582	34.725	5.7633	-13.777	84.532	-26.072	-26.318	11.767	-5.1706
0270-POL_Fiji_Rotuma_Island_POL099_1812	0.2899	0.1823	10766.6	-43.488	111.24	-47.666	33.423	77.56	-22.297	-37.433	0.42213	-17.678	-10.872	-22.641	-0.22618	-1.0641	-16.283
0271-POL_Fiji_Rotuma_Island_POL101_1814	0.2767	0.2093	11573.1	340.1	-13.565	-132.26	-175.41	-15.607	-67.814	-59.321	20.858	-4.1163	-6.7798	-45.943	30.634	-35.621	18.433
0272-POL_Marquesas_7898	0.2883	0.1936	10981.9	57.193	-13.44	-80.296	-37.765	16.64	37.414	0.29893	47.138	-23.881	-2.3943	-25.457	6.9593	24.61	26.413
0273-POL_Marquesas_7910	0.2627	0.1833	11118.2	97.606	89.503	37.929	37.227	48.912	-40.787	-35.999	9.2707	-26.509	22.987	-55.71	-21.195	7.9173	0.66142
0274-POL_Tahiti_Raitatea_Island_POL067_1798	0.2837	0.1858	10782.2	-26.542	-28.32	-144.5	-10.672	-3.7827	-46.404	-6.5789	-6.8467	23.696	14.548	-13.202	-47.496	49.65	9.8686
0275-POL_Tonga_4856	0.2835	0.2036	11039.9	127.95	-132.27	26.701	43.773	-5.2383	-84.72	3.8781	-2.4293	-20.097	15.778	-23.723	-13.316	-81.849	51.934
0276-POL_Tonga_Samoa_HR2621_1957-241-1	0.2427	0.1886	10826.8	13.85	-64.753	-74.969	-146.3	37.39	-19.396	125.81	13.727	-36.338	45.314	-57.68	40.969	-58.335	19.129
0277-SAS_Andaman_ANI11_No1VIII	0.3671	0.3517	10525.2	-117	3.2203	-166.09	0.25504	-78.45	121.31	45.309	54.789	-27.468	-12.775	14.209	-16.795	-21.045	60.281
0278-SAS_Andaman_ANI36_No14	0.2781	0.1663	10125.3	-303.3	-57.193	-101.51	-3.4913	-3.397	-9.083	-59.78	9.3545	-22.743	-31.655	12.987	27.416	26.537	26.988
0279-SAS_Andaman_HR2075_1905-11-25-1	0.2751	0.1701	10238.5	-259.85	-59.255	-116.5	4.9439	-61.484	-5.9507	-27.784	-29.824	3.8194	-24.399	-1.6018	42.483	39.509	-0.21514
0280-SAS_Bangladesh_Bengal_SAS60_H1_As51-0-1	0.2771	0.1577	10475	-176.52	31.907	0.71394	53.947	-44.435	-7.6086	35.105	15.399	4.2964	-25.458	18.74	17.741	-37.151	-6.3136
0281-SAS_Bangladesh_HR6788_6-6324	0.2747	0.1862	9981.63	-364.2	7.198	73.04	-28.085	-107.02	6.7967	-37.754	28.659	-27.024	1.861	0.68178	-73.537	12.347	-4.3452
0282-SAS_Bangladesh_HR6789_6-6326	0.2778	0.1634	10555	-113.83	-6.8863	0.28682	-71.704	-188.64	18.904	0.87414	-24.787	17.502	11.021	31.943	-22.833	-9.9696	5.0229
0283-SAS_India_Assam_HR6748_6-616	0.3115	0.1947	10691.4	-70.47	53.845	79.887	-66.928	-47.528	72.946	6.1128	6.0961	-15.373	-6.2597	4.8914	23.961	-20.334	-16.223
0284-SAS_India_Assam_HR6764_6-6243	0.2742	0.1876	10904.2	18.328	100.1	4.0919	42.686	-15.521	30.529	39.528	49.274	-5.6371	-40.387	6.1091	12.927	-10.627	19.079
0285-SAS_India_Assam_HR6768_6-6272	0.2789	0.1749	10700.8	-62.963	38.536	-16.444	75.4	-47.947	-30.088	-9.9677	13.148	18.255	-4.4162	44.712	8.0587	-28.785	17.162
0286-SAS_India_Bengal_SAS38_1253	0.3489	0.2047	10755.8	-61.294	97.15	-23.835	-4.5145	70.108	-84.953	-0.93225	-40.886	1.1002	33.107	31.747	14.432	16.906	6.2863
0287-SAS_India_Bombay_HR6975_6-427	0.281	0.1589	10445.7	-154.18	-51.115	113.11	49.9	-29.801	-20.035	30.153	-43.383	-49.698	-9.4384	-4.0284	-5.4971	-36.729	10.017
0288-SAS_India_Dravidian_SAS77__AS50-0-3	0.281	0.1947	10574.2	-133.69	123.46	-0.19158	26.333	-18.912	-76.809	-53.297	56.229	-0.94819	-16.773	-22.764	-37.451	8.9794	19.553
0289-SAS_India_East_India_Berar_SAS44_3726	0.2788	0.165	10481.1	-162.72	-26.755	-78.314	10.727	55.718	2.9762	-11.068	21.236	34.415	1.1817	40.66	-16.132	-43.184	-35.386
0290-SAS_India_Kamataka_Coorg_SAS51_5008	0.2784	0.1747	10238.2	-259.22	-38.253	-111.11	93.207	-19.256	-113.12	-23.173	40.448	-12.29	-53.855	11.649	31.997	20.063	29.311
0291-SAS_India_Kerala_Madras_Palai_abrorigine_Palaiyan_SAS52_5337	0.2725	0.1597	9980.7	-380.69	57.853	104.46	18.921	5.1616	-57.719	-26.336	-5.7081	16.102	-16.111	13.319	-12.152	-20.029	-17.593
0292-SAS_India_Punjab_HR7142_6-3280	0.2828	0.1853	10805.6	-39.478	88.162	80.454	28.475	-97.876	20.059	8.524	35.956	21.031	2.6118	20.071	2.7929	13.101	-0.44875
0293-SAS_India_Punjab_HR7202_6-3614	0.2808	0.1694	10468.4	-173.36	72.381	60.055	19.467	-56.391	-22.455	52.949	17.51	0.63679	-11.546	46.949	-19.832	-19.672	-8.1675
0294-SAS_India_Punjab_SAS20_1211	0.2824	0.1715	10335.1	-223.4	41.714	-7.2269	59.493	-0.69944	-46.043	44.195	-25.199	-29.025	-36.496	-56.873	-10.537	2.3583	7.4269
0295-SAS_Nicobal_Islands_ANI41_No_I	0.2867	0.1718	10742	-70.529	163.02	48.611	77.791	-23.497	-60.334	79.483	3.086	26.438	-42.819	-8.0825	24.841	-5.7992	8.5532
0296-SAS_Nicobal_Islands_ANI48_No_VIII	0.2872	0.1837	10926.8	34.089	73.293	-16.664	50.198	-29.707	13.555	-1.0875	33.567	12.24	1.6259	-9.902	6.2949	15.414	54.551
0297-SAS_Nicobar_Islands_HR2079_86-5-14-1	0.2773	0.1678	10648.4	-110.08	54.763	-7.9623	16.958	-116.66	-65.139	0.1318	-6.5983	-7.254	17.372	-6.6915	49.2	5.8997	-23.446
0298-SAS_Sri_Lanka_Sinhalese_SAS07_3315	0.2869	0.2076	10741.2	-71.074	42.359	-32.44	13.206	83.763	9.2412	-27.32	6.8602	38.558	2.6316	-40.866	51.402	21.501	-32.212
0299-SAS_Sri_Lanka_Tamil_SAS11_3319	0.279	0.1736	10290	-227.3	31.13	-40.806	-7.9002	-87.862	-9.1357	-45.453	-44.918	-29.068	19.246	-2.4211	-6.711	1.754	32.61
0300-SAS_Vedah_SAS02_1197	0.289	0.2073	10572.9	-128.56	78.059	-41.766	50.353	28.989	-102.72	4.3776	-21.205	1.3576	-33.036	13.658	10.08	-24.02	-6.5245
0301-SEA_Bali_HR7692_8-404	0.2669	0.1743	11039.4	116.46	-119.81	-150.54	42.142	-12.003	-62.999	-18.462	-14.556	15.741	-5.9896	19.837	16.642	-22.19	20.993
0302-SEA_Bhutan_HR6745_6-6121	0.2832	0.1819	10662	-81.905	67.322	81.487	128.41	-108.12	9.6789	-70.675	10.367	-19.108	-15.64	22.377	14.998	14.556	8.08
0303-SEA_Borneo_HR7843_IM60-3	0.259	0.174	10943.7	46.345	87.887	9.2504	33.768	23.154	7.9434	34.984	-1.6599	-12.522	29.611	80.908	-18.626	-19.378	27.76
0304-SEA_Borneo_HR7846_IM60-768	0.2769	0.2096	10708.2	-61.812	1.9447	27.702	-75.788	-3.4744	-19.86	-13.619	-5.8133	-18.086	-6.9203	-22.306	18.209	38.587	-0.51314
0305-SEA_Borneo_Sarawak_SEA69_5046	0.2849	0.1738	10794	-9.4893	21.042	15.631	-1.2438	-64.089	-48.12	-22.129	-32.128	-73.139	-19.903	-2.0261	-7.3189	-36.262	-1.0632
0306-SEA_Borneo_Sarawak_SEA84_As44-0-9	1.6207	1.1026	10772	-28.354	21.18	-17.48	1.6739	-62.735	-42.647	-64.973	-21.211	-26.553	-26.913	-3.647	2.7411	-2.9224	-21.621
0307-SEA_Cambodia_4685	0.2865	0.1825	10738.1	-19.216	-79.006	36.087	-61.101	-148.51	-44.66	44.092	-81.57	-39.479	-30.859	5.9009	-14.787	-3.7234	12.043
0308-SEA_Cambodia_7772	0.2823	0.1808	11053.5	112.63	-28.073	-79.947	41.08	-30.136	-23.898	-2.2788	-26.937	-1.3252	-15.572	2.7722	12.512	-39.916	26.892
0309-SEA_Celebes_HR7685_8-6252	0.2902	0.1888	10498	-120.68	-70.227	-33.883	-113.37	-29.065	-21.741	25.437	-11.284	-34.559	-34.51	-16.601	7.2832	-25.199	14.108
0310-SEA_Celebes_HR7686_8-6282	0.2783	0.1814	10750.4	-23.888	-53.777	-51.85	96.952	92.375	-64.142	22.644	12.788	-15.439	-5.1595	52.752	7.7501	25.469	20.74
0311-SEA_Flores_9924	0.2803	0.1732	10337.8	-225.22	9.715	-1.1315	12.651	-71.066	-50.761	4.709	20.678	25.856	-22.975	23.717	-18.202	-24.43	-6.1791
0312-SEA_Flores_9926	0.2872	0.1711	10608.9	-91.326	14.159	-42.172	6.0341	-7.6782	-1.3901	-18.394	10.84	-23.532	-51.596	43.934	-18.661	32.495	18.983
0313-SEA_Java_HR11909_89-3-14-1	0.2813	0.2061	10857.7	21.188	-54.214	-117.85	-93.226	-33.652	-28.125	-3.3186	42.791	1.5158	-13.984	31.397	6.7602	-6.994	13.612
0314-SEA_Java_HR7622_8-3739	0.2808	0.1882	10924.7	59.906	-18.956	-112.42	-28.857	-3.6204	-0.1098	-52.792	-32.368	-42.946	-38.569	22.026	-15.819	-9.2574	25.632
0315-SEA_Laos_18774	0.2804	0.1664	10509.1	-142.1	-11.154	23.905	66.73	80.756	-52.813	35.445	15.97	-45.311	-18.078	-1.2703	-10.765	-33.746	20.488
0316-SEA_Laos_18776	0.2765	0.1827	10854.6	16.711	-26.206	-107.84	61.55	62.161	-68.409	6.7557	12.881	-4.6702	29.754	66.164	-11.398	-13.595	-14.459
0317-SEA_Malay_HR7687_8-629	0.2842	0.1815	10813.1	12.314	-53.112	-54.222	-27.32	46.536	82.655	-14.363	20.221	-29.684	-8.6605	1.3563	-21.132	10.035	18.077
0318-SEA_Malay_Pangan_Sakei_Pen_Malaysia_SEA133	0.2814	0.172	10549.8	-133.88	3.893	-18.236	-3.4698	63.145	49.382	-44.624	24.377	36.61	-5.6596	41.76	-8.3436	-4.053	-40.298
0319-SEA_Molucca_HR7638_IM90-777	0.2767	0.1736	10600	-94.783	-0.4028	21.375	15.919	58.03	92.507	18.216	-6.6814	-3.6216	62.205	62.408	-5.6714	37.521	15.743
0320-SEA_Molucca_HR7681_8-5205	0.2816	0.1829	10902.2	46.75	-62.615	0.48992	10.846	-52.663	5.6645	3.7135	-29.72	34.882	-12.562	17.397	21.694	-8.1146	-7.7127
0321-SEA_Molucca_HR7701_8-5203	0.284	0.1715	10799.3	-5.4015	-92.294	-13.282	35.133	-28.95	-110.95	-59.512	-8.9881	-22.644	4.8893	-37.342	-5.8163	7.5658	2.013
0322-SEA_Myanmar_BU125	0.268	0.1624	10659.2	-40.403	-100.75	-127.35	-11.653	-33.269	41.878	33.058	-34.23	-48.947	-15.073	-8.5545	-8.1344	-5.3041	12.824
0323-SEA_Myanmar_SEA191b_BU26_As57-0-26	0.2856	0.1766	10611.6	-81.491	-55.354	100.49	44.067	-73.072	-94.691	28.503	8.7416	6.3678	-41.835	20.582	29.272	-11.302	33.807
0324-SEA_Myanmar_SEA244_BU79_AS57-0-79	0.2926	0.1861	10778.1	-10.885	-60.512	22.201	-48.253	-48.049	2.3119	-49.88	26.9	-46.343	-38.874	-8.6651	-6.8319	16.918	-15.633
0325-SEA_Myanmer_HR8407_7-7919	0.2684	0.2058	10846.8	37.34	-18.263	-15.089	38.08	53.065	16.27	-0.10876	-46.97	-51.59	-53.625	26.058	-24.545	25.029	16.994
0326-SEA_Negrit_Semang_HR7745_8-1005	0.2889	0.1824	10243.3	-254.27	-28.26	16.761	5.5306	-43.035	-63.12	-47.44	1.2595	10.342	-9.3775	-5.1714	-51.291	27.542	-35.488
0327-SEA_Negrito_Philippines_9370	0.2752	0.1649	10648.7	-46.603	-130.28	-106.77	-39.018	-121.84	29.764	-50.645	34.28	-15.02	-21.002	21.39	8.0646	40.677	9.7468
0328-SEA_Negrito_Philippines_9757	0.2639	0.1945	10527.4	-113.6	-55.861	-54.629	72.739	6.0787	-7.7962	-38.834	-59.509	0.72447	-13.782	-4.6258	-28.88	-18.458	3.9647
0329-SEA_Philippines_10056	0.2879	0.1781	10843.1	17.009	-55.668	-101.99	-54.114	-41.899	60.967	-43.071	22.525	3.4408	9.109	15.661	-23.464	15.622	-14.104
0330-SEA_Philippines_7949	0.2786	0.169	11030.2	91.618	3.6378	-48.814	108.29	26.1	-49.369	61.176	-35.46	-66.402	23.085	54.48	7.2742	17.062	-11.453
0331-SEA_Philippines_SI387010	0.4108	0.2424	11286.7	194.8	71.862	-21.608	51.899	-7.1109	7.241	-20.733	26.323	-6.2901	3.1635	-11.572	10.344	-23.031	46.9
0332-SEA_Philippines_SI387011	0.2908	0.1795	11010.5	74.93	58.833	-54.971	74.348	-43.913	23.468	-16.034	40.481	-0.50844	8.6238	55.298	-29.823	1.5938	17.78
0333-SEA_Sulu_HR7847_IM60-771	0.2826	0.1912	11251.1	183.98	4.9527	-134.81	115.19	3.098	2.9152	20.317	50.346	-6.3152	8.6032	-7.8519	-10.291	-19.342	16.13
0334-SEA_Sulu_Island_Philippines_SEA162_As45-0-1	0.2828	0.1815	10868.4	14.519	2.6588	-16.468	-95.289	-3.0893	-17.58	-8.6016	3.2519	-12.622	45.73	42.518	-27.196	4.7042	-6.6456
0335-SEA_Sumatra_HR7747_8-205	0.2879	0.1961	10505.9	-158.68	72.945	43.987	-96.085	4.6556	-24.445	-71.185	-5.0304	-39.079	53.699	-27.222	-20.323	37.003	-7.4563
0336-SEA_Sumatra_HR7788_8-2015	0.2579	0.1771	10630.4	-90.844	13.796	-57.545	-9.8361	-91.129	-26.384	105.1	-58.2	-41.58	-9.4744	23.163	-12.713	-22.093	-28.987
0337-SEA_Sumbawa_HR7695_8-415	0.2423	0.1873	11032.8	70.753	33.512	-88.725	-140.23	-140.28	-11.631	18.949	12.899	34.531	-18.407	27.038	-27.979	-17.088	1.8498
0338-SEA_Thailand_10075	0.2844	0.1772	11016.5	107.32	-25.835	9.7511	24.133	-58.59	-4.2923	22.959	-44.282	-67.091	-15.631	-5.959	3.9066	-38.05	5.0168
0339-SEA_Thailand_10094	0.2819	0.1677	10788.9	3.2831	-122.52	-56.971	70.954	96.571	-49.846	-36.178	-12.82	-8.0802	-49.637	44.106	20.222	-17.82	59.333
0340-SEA_Timor_HR7764_1884-4-23-8	0.2845	0.1721	10256.7	-234.47	-74.284	-83.682	-22.052	64.878	-135.29	-37.329	-25.252	-27.851	-0.83147	15.896	-26.931	-33.318	11.985
0341-SEA_Vietnam_17888	0.3532	0.2182	10812.4	-38.075	71.879	16.358	82.991	-26.825	-13.036	43.488	39.936	40.523	-0.68325	16.978	-0.060424	27.141	-9.3392
0342-SEA_Vietnam_4682	0.2806	0.1746	11208.6	166.19	14.944	-127.05	4.4816	2.6124	-59.846	-5.0073	10.579	-39.665	2.8972	12.968	-54.061	24.356	-5.2059
