# Supplementary material for: Global patterns of the cranial form of modern human populations described by analysis of a 3D surface homologous model
Source: Sci Rep. 2022 Aug 15;12:13826. doi: 10.1038/s41598-022-15883-3 (PMC9378707; doi:10.1038/s41598-022-15883-3)
Supplement: Supplementary file 7 — Supplementary Table S3. [file 41598_2022_15883_MOESM7_ESM.xlsx]

## Sheet: South Asia-Others
Table S3. The results of ROC analysis applied to loading scores of significant comparative principal components between population sample sets of nine geographical units.
Basic statistics
	PC1		PC2		PC3		PC4		PC5		PC6		PC7		PC8		PC9
South Asia =1, Others =0	0	1	0	1	0	1	0	1	0	1	0	1	0	1	0	1	0	1
n	318	24	318	24	318	24	318	24	318	24	318	24	318	24	318	24	318	24
Mean score	11.3562	-150.47	-2.88884	38.2789	0.616793	-8.17292	-1.60261	21.2349	2.61434	-34.6393	1.30465	-17.2865	-0.0716114	0.949579	-0.468903	6.21264	0.0967627	-1.28237
Variance	13030.3	11863.1	6828.23	3413.98	5344.99	5300.6	4250.46	1685.5	3149.98	3826.26	2975.89	2902.2	1862.71	1296.43	1238.37	962.04	1115.01	499.568
SD	114.151	108.918	82.6331	58.4293	73.1094	72.8053	65.1956	41.0548	56.1246	61.8568	54.5518	53.872	43.1592	36.006	35.1905	31.0168	33.3918	22.351
Minimum score	-312.81	-380.69	-272.47	-59.255	-186.52	-166.09	-197.82	-71.704	-237.85	-188.64	-154.24	-113.12	-105.32	-59.78	-128.11	-44.918	-82.528	-49.698
Maximum score	340.1	34.089	182.81	163.02	193.38	113.11	183.51	93.207	165.08	83.763	146.65	121.31	139.69	79.483	141.71	56.229	91.891	38.558
Area under the curve (AUC)
			95% Confidence Interval		Null hypothesis (Area=0.5)
	Area	Standard error	Lower limit	Upper limit	Chi-square	df	P-value	* P<0.05 ** P<0.01 *** P<0.001
PC1	0.856394	0.0350691	0.78766	0.925128	103.279	1	2.91131e-24	***
PC2	0.65304	0.0491579	0.556692	0.749388	9.6922	1	0.00185052	**
PC3	0.52673	0.0608799	0.407407	0.646052	0.192769	1	0.660622
PC4	0.616221	0.047207	0.523697	0.708745	6.06119	1	0.0138184	*
PC5	0.68239	0.0590087	0.566735	0.798045	9.55364	1	0.00199553	**
PC6	0.606656	0.0580058	0.492967	0.720345	3.38088	1	0.0659569
PC7	0.503014	0.0578996	0.389532	0.616495	0.00270912	1	0.95849
PC8	0.561845	0.0632634	0.437851	0.685839	0.955656	1	0.328284
PC9	0.505372	0.0512847	0.404856	0.605888	0.0109727	1	0.916573
Comparison of area under the curve (AUC)
				95% Confidence Interval		Null hypothesis (Area 1 = Area 2)
Area 1	Area 2	Area difference	Standard error	Lower limit	Upper limit	Chi-square	df	P-value	* P<0.05 ** P<0.01 *** P<0.001
PC1	PC2	0.203354	0.0724717	0.0613125	0.345396	7.87355	1	0.00501632	**
PC1	PC3	0.329665	0.0671479	0.198057	0.461272	24.1034	1	9.12968e-07	***
PC1	PC4	0.240173	0.0631266	0.116447	0.363899	14.4751	1	0.000142021	***
PC1	PC5	0.174004	0.0675908	0.0415287	0.30648	6.62742	1	0.010042	*
PC1	PC6	0.249738	0.0585679	0.134947	0.364529	18.1824	1	2.00729e-05	***
PC1	PC7	0.353381	0.0748303	0.206716	0.500045	22.3013	1	2.33049e-06	***
PC1	PC8	0.294549	0.0813139	0.135177	0.453922	13.1216	1	0.000291912	***
PC1	PC9	0.351022	0.0536321	0.245905	0.456139	42.837	1	5.94949e-11	***
PC2	PC3	0.12631	0.091209	-0.052456	0.305077	1.9178	1	0.1661
PC2	PC4	0.0368187	0.0625556	-0.0857881	0.159425	0.34642	1	0.556147
PC2	PC5	-0.0293501	0.0802761	-0.186688	0.127988	0.133674	1	0.714653
PC2	PC6	0.0463836	0.0698122	-0.0904458	0.183213	0.441435	1	0.506431
PC2	PC7	0.150026	0.0648368	0.0229484	0.277104	5.35416	1	0.0206729	*
PC2	PC8	0.091195	0.0739669	-0.0537775	0.236167	1.52008	1	0.217607
PC2	PC9	0.147668	0.0806429	-0.0103895	0.305725	3.35304	1	0.067081
PC3	PC4	-0.0894916	0.0739499	-0.234431	0.0554475	1.4645	1	0.226215
PC3	PC5	-0.15566	0.0938146	-0.339534	0.0282128	2.75306	1	0.0970685
PC3	PC6	-0.0799266	0.0844209	-0.245389	0.0855354	0.89636	1	0.34376
PC3	PC7	0.0237159	0.0951247	-0.162725	0.210157	0.0621576	1	0.803118
PC3	PC8	-0.0351153	0.0864853	-0.204623	0.134393	0.164857	1	0.684723
PC3	PC9	0.0213574	0.0791913	-0.133855	0.17657	0.072735	1	0.787396
PC4	PC5	-0.0661688	0.0811598	-0.225239	0.0929014	0.664698	1	0.414906
PC4	PC6	0.00956499	0.0558509	-0.0999007	0.119031	0.0293298	1	0.86402
PC4	PC7	0.113208	0.0654023	-0.0149786	0.241394	2.99616	1	0.0834621
PC4	PC8	0.0543763	0.07181	-0.0863687	0.195121	0.573389	1	0.448915
PC4	PC9	0.110849	0.0737718	-0.033741	0.255439	2.25779	1	0.132944
PC5	PC6	0.0757338	0.0940759	-0.108652	0.260119	0.64807	1	0.420803
PC5	PC7	0.179376	0.0766188	0.0292062	0.329546	5.481	1	0.0192243	*
PC5	PC8	0.120545	0.0808345	-0.0378877	0.278978	2.22385	1	0.135894
PC5	PC9	0.177018	0.0656438	0.0483583	0.305677	7.27188	1	0.00700426	**
PC6	PC7	0.103643	0.087653	-0.0681542	0.275439	1.39811	1	0.23704
PC6	PC8	0.0448113	0.0979913	-0.147248	0.236871	0.209122	1	0.647456
PC6	PC9	0.101284	0.0796943	-0.054914	0.257482	1.6152	1	0.203762
PC7	PC8	-0.0588312	0.0850741	-0.225573	0.107911	0.478213	1	0.489233
PC7	PC9	-0.00235849	0.0757357	-0.150798	0.146081	0.000969765	1	0.975157
PC8	PC9	0.0564727	0.0877304	-0.115476	0.228421	0.414359	1	0.519765
ROC curve data
PC1				PC2				PC3				PC4				PC5				PC6				PC7				PC8				PC9
Standard point	FPF	TPF	Odds ratio	Standard point	FPF	TPF	Odds ratio	Standard point	FPF	TPF	Odds ratio	Standard point	FPF	TPF	Odds ratio	Standard point	FPF	TPF	Odds ratio	Standard point	FPF	TPF	Odds ratio	Standard point	FPF	TPF	Odds ratio	Standard point	FPF	TPF	Odds ratio	Standard point	FPF	TPF	Odds ratio
-381.69	0	0	-	-272.47	1	1	-	-187.52	0	0	-	-197.82	1	1	-	-238.85	0	0	-	-155.24	0	0	-	-105.32	1	1	-	-128.11	1	1	-	-83.528	0	0	-
-380.69	0	0.0416667	-	-218.12	0.996855	1	-	-186.52	0.00314465	0	0	-185.09	0.996855	1	-	-237.85	0.00314465	0	0	-154.24	0.00314465	0	0	-104.12	0.996855	1	-	-118.34	0.996855	1	-	-82.528	0.00314465	0	0
-364.2	0	0.0833333	-	-217.22	0.993711	1	-	-177.29	0.00628931	0	0	-175.41	0.993711	1	-	-188.64	0.00314465	0.0416667	13.7826	-153.91	0.00628931	0	0	-90.602	0.993711	1	-	-111.2	0.993711	1	-	-82.235	0.00628931	0	0
-312.81	0.00314465	0.0833333	28.8182	-204.56	0.990566	1	-	-166.09	0.00628931	0.0416667	6.86957	-172.22	0.990566	1	-	-148.51	0.00628931	0.0416667	6.86957	-139.5	0.00943396	0	0	-88.107	0.990566	1	-	-88.462	0.990566	1	-	-73.139	0.00943396	0	0
-303.3	0.00314465	0.125	45.2857	-204.16	0.987421	1	-	-165.2	0.00943396	0.0416667	4.56522	-159.24	0.987421	1	-	-141.64	0.00943396	0.0416667	4.56522	-135.4	0.0125786	0	0	-87.938	0.987421	1	-	-81.57	0.987421	1	-	-69.411	0.0125786	0	0
-291.02	0.00628931	0.125	22.5714	-202.48	0.984277	1	-	-154.04	0.0125786	0.0416667	3.41304	-157.8	0.984277	1	-	-140.28	0.0125786	0.0416667	3.41304	-135.29	0.0157233	0	0	-87.488	0.984277	1	-	-77.584	0.984277	1	-	-67.608	0.0157233	0	0
-286.7	0.00943396	0.125	15	-200.87	0.981132	1	-	-150.54	0.0157233	0.0416667	2.72174	-152.1	0.981132	1	-	-134.35	0.0157233	0.0416667	2.72174	-119.97	0.0188679	0	0	-87.399	0.981132	1	-	-75.217	0.981132	1	-	-67.091	0.0188679	0	0
-261.11	0.0125786	0.125	11.2143	-184.13	0.977987	1	-	-144.5	0.0188679	0.0416667	2.26087	-149.34	0.977987	1	-	-127.32	0.0188679	0.0416667	2.26087	-113.12	0.0188679	0.0416667	2.26087	-83.8	0.977987	1	-	-71.395	0.977987	1	-	-66.402	0.0220126	0	0
-259.85	0.0125786	0.166667	15.7	-182.58	0.974843	1	-	-142.1	0.0220126	0.0416667	1.93168	-147.28	0.974843	1	-	-121.84	0.0220126	0.0416667	1.93168	-111.38	0.0220126	0.0416667	1.93168	-83.03	0.974843	1	-	-69.263	0.974843	1	-	-64.775	0.0251572	0	0
-259.22	0.0125786	0.208333	20.6579	-171.58	0.971698	1	-	-139.1	0.0251572	0.0416667	1.68478	-146.3	0.971698	1	-	-120.67	0.0251572	0.0416667	1.68478	-110.95	0.0251572	0.0416667	1.68478	-80.973	0.971698	1	-	-67.636	0.971698	1	-	-64.396	0.0283019	0	0
-254.27	0.0157233	0.208333	16.4737	-166.46	0.968553	1	-	-137.1	0.0283019	0.0416667	1.49275	-145.67	0.968553	1	-	-117.09	0.0283019	0.0416667	1.49275	-109.74	0.0283019	0.0416667	1.49275	-76.109	0.968553	1	-	-65.235	0.968553	1	-	-60.603	0.0314465	0	0
-253.27	0.0188679	0.208333	13.6842	-148.37	0.965409	1	-	-134.81	0.0314465	0.0416667	1.33913	-140.23	0.965409	1	-	-116.66	0.0283019	0.0833333	3.12121	-102.72	0.0283019	0.0833333	3.12121	-71.185	0.965409	1	-	-61.911	0.965409	1	-	-59.89	0.0345912	0	0
-241.99	0.0220126	0.208333	11.6917	-148.27	0.962264	1	-	-132.26	0.0345912	0.0416667	1.21344	-139.15	0.962264	1	-	-108.8	0.0314465	0.0833333	2.8	-101.96	0.0314465	0.0833333	2.8	-70.675	0.962264	1	-	-59.509	0.962264	1	-	-57.524	0.0377358	0	0
-234.47	0.0251572	0.208333	10.1974	-140.51	0.959119	1	-	-130.85	0.0377358	0.0416667	1.1087	-131.6	0.959119	1	-	-108.53	0.0345912	0.0833333	2.53719	-101.16	0.0345912	0.0833333	2.53719	-70.395	0.959119	1	-	-58.441	0.959119	1	-	-55.628	0.0408805	0	0
-227.3	0.0251572	0.25	12.9167	-138.79	0.955975	1	-	-127.35	0.0408805	0.0416667	1.02007	-129.48	0.955975	1	-	-108.12	0.0377358	0.0833333	2.31818	-94.691	0.0377358	0.0833333	2.31818	-70.29	0.955975	1	-	-58.389	0.955975	1	-	-54.482	0.0440252	0	0
-227.17	0.0283019	0.25	11.4444	-133.3	0.95283	1	-	-127.05	0.0440252	0.0416667	0.944099	-123.22	0.95283	1	-	-107.02	0.0377358	0.125	3.64286	-91.009	0.0408805	0.0833333	2.13287	-67.868	0.95283	1	-	-58.2	0.95283	1	-	-52.042	0.0471698	0	0
-225.22	0.0314465	0.25	10.2667	-132.27	0.949686	1	-	-123.32	0.0471698	0.0416667	0.878261	-117.64	0.949686	1	-	-99.731	0.0408805	0.125	3.35165	-90.452	0.0440252	0.0833333	1.97403	-66.883	0.949686	1	-	-57.893	0.949686	1	-	-51.59	0.0503145	0	0
-223.4	0.0314465	0.291667	12.6824	-130.35	0.946541	1	-	-122.35	0.0503145	0.0416667	0.820652	-113.37	0.946541	1	-	-97.876	0.0408805	0.166667	4.69231	-88.131	0.0471698	0.0833333	1.83636	-66.087	0.946541	1	-	-56.44	0.946541	1	-	-51.065	0.0534591	0	0
-215.89	0.0345912	0.291667	11.492	-130.33	0.943396	1	-	-117.85	0.0534591	0.0416667	0.769821	-107.94	0.943396	1	-	-97.458	0.0440252	0.166667	4.34286	-85.662	0.0503145	0.0833333	1.71591	-65.335	0.943396	1	-	-53.46	0.943396	1	-	-50.591	0.0566038	0	0
-212.74	0.0377358	0.291667	10.5	-130.28	0.940252	1	-	-117.78	0.0566038	0.0416667	0.724638	-106.64	0.940252	1	-	-94.652	0.0471698	0.166667	4.04	-84.953	0.0503145	0.125	2.69643	-64.973	0.940252	1	-	-50.185	0.940252	1	-	-49.698	0.0566038	0.0416667	0.724638
-204.64	0.0408805	0.291667	9.66063	-129.59	0.937107	1	-	-117.63	0.0597484	0.0416667	0.684211	-104.69	0.937107	1	-	-92.557	0.0503145	0.166667	3.775	-84.721	0.0534591	0.125	2.52941	-64.371	0.937107	1	-	-50.025	0.937107	1	-	-48.947	0.0597484	0.0416667	0.684211
-199.51	0.0440252	0.291667	8.94118	-125.79	0.933962	1	-	-116.59	0.0628931	0.0416667	0.647826	-102.58	0.933962	1	-	-92.373	0.0534591	0.166667	3.54118	-84.72	0.0566038	0.125	2.38095	-63.945	0.933962	1	-	-48.975	0.933962	1	-	-46.833	0.0628931	0.0416667	0.647826
-193.21	0.0471698	0.291667	8.31765	-124.78	0.930818	1	-	-116.5	0.0628931	0.0833333	1.35455	-97.919	0.930818	1	-	-91.129	0.0566038	0.166667	3.33333	-84.338	0.0597484	0.125	2.24812	-63.375	0.930818	1	-	-48.947	0.930818	1	-	-46.343	0.0660377	0.0416667	0.614907
-190.86	0.0503145	0.291667	7.77206	-122.52	0.927673	1	-	-112.42	0.0660377	0.0833333	1.28571	-96.518	0.927673	1	-	-91.111	0.0597484	0.166667	3.14737	-83.993	0.0628931	0.125	2.12857	-63.265	0.927673	1	-	-48.354	0.927673	1	-	-46.334	0.0691824	0.0416667	0.58498
-186.65	0.0534591	0.291667	7.29066	-121.96	0.924528	1	-	-111.11	0.0660377	0.125	2.02041	-96.085	0.924528	1	-	-89.716	0.0628931	0.166667	2.98	-80.925	0.0660377	0.125	2.02041	-63.012	0.924528	1	-	-48.245	0.924528	1	-	-46.055	0.072327	0.0416667	0.557656
-185.26	0.0566038	0.291667	6.86275	-120.53	0.921384	1	-	-108.03	0.0691824	0.125	1.92208	-95.289	0.921384	1	-	-87.862	0.0628931	0.208333	3.92105	-78.582	0.0691824	0.125	1.92208	-59.78	0.921384	1	-	-47.692	0.921384	1	-	-45.786	0.0754717	0.0416667	0.532609
-178.38	0.0597484	0.291667	6.47988	-119.81	0.918239	1	-	-107.84	0.072327	0.125	1.8323	-93.811	0.918239	1	-	-82.89	0.0660377	0.208333	3.7218	-77.944	0.072327	0.125	1.8323	-59.512	0.921384	0.958333	1.96246	-47.042	0.918239	1	-	-45.311	0.0786164	0.0416667	0.509565
-176.52	0.0597484	0.333333	7.86842	-119.18	0.915094	1	-	-106.77	0.0754717	0.125	1.75	-93.226	0.915094	1	-	-82.266	0.0691824	0.208333	3.54067	-76.809	0.072327	0.166667	2.56522	-59.321	0.918239	0.958333	2.04795	-46.97	0.915094	1	-	-45.181	0.081761	0.0416667	0.488294
-175.74	0.0628931	0.333333	7.45	-114.18	0.91195	1	-	-106.14	0.0786164	0.125	1.67429	-89.908	0.91195	1	-	-81.419	0.072327	0.208333	3.37529	-76.629	0.0754717	0.166667	2.45	-57.414	0.915094	0.958333	2.13402	-46.579	0.91195	1	-	-43.946	0.0849057	0.0416667	0.468599
-173.36	0.0628931	0.375	8.94	-112.11	0.908805	1	-	-105.09	0.081761	0.125	1.6044	-88.213	0.908805	1	-	-78.45	0.072327	0.25	4.27536	-75.159	0.0786164	0.166667	2.344	-57.337	0.91195	0.958333	2.22069	-46.529	0.908805	1	-	-43.426	0.0880503	0.0416667	0.450311
-162.72	0.0628931	0.416667	10.6429	-111.39	0.90566	1	-	-103.46	0.0849057	0.125	1.53968	-86.202	0.90566	1	-	-76.481	0.0754717	0.25	4.08333	-74.829	0.081761	0.166667	2.24615	-57.147	0.908805	0.958333	2.30796	-44.918	0.90566	1	-	-43.291	0.091195	0.0416667	0.433283
-160.98	0.0660377	0.416667	10.102	-108.55	0.902516	1	-	-101.99	0.0880503	0.125	1.47959	-85.174	0.902516	1	-	-76.134	0.0786164	0.25	3.90667	-74.719	0.0849057	0.166667	2.15556	-57.019	0.90566	0.958333	2.39583	-44.282	0.90566	0.958333	2.39583	-43.283	0.0943396	0.0416667	0.417391
-160.92	0.0691824	0.416667	9.61039	-105.83	0.899371	1	-	-101.51	0.0880503	0.166667	2.07143	-82.255	0.899371	1	-	-75.796	0.081761	0.25	3.74359	-71.381	0.0880503	0.166667	2.07143	-56.221	0.902516	0.958333	2.48432	-43.685	0.902516	0.958333	2.48432	-42.946	0.0974843	0.0416667	0.402525
-158.68	0.072327	0.416667	9.16149	-104.2	0.896226	1	-	-98.368	0.091195	0.166667	1.9931	-78.597	0.896226	1	-	-73.072	0.0849057	0.25	3.59259	-70.432	0.091195	0.166667	1.9931	-53.297	0.899371	0.958333	2.57343	-43.614	0.899371	0.958333	2.57343	-42.661	0.100629	0.0416667	0.388587
-154.18	0.072327	0.458333	10.8528	-104.13	0.893082	1	-	-98.139	0.0943396	0.166667	1.92	-77.073	0.893082	1	-	-71.774	0.0880503	0.25	3.45238	-70.425	0.0943396	0.166667	1.92	-53.157	0.899371	0.916667	1.23077	-43.383	0.896226	0.958333	2.66316	-42.096	0.103774	0.0416667	0.375494
-150.3	0.0754717	0.458333	10.3654	-100.75	0.889937	1	-	-94.856	0.0974843	0.166667	1.85161	-76.056	0.889937	1	-	-71.066	0.091195	0.25	3.32184	-69.916	0.0974843	0.166667	1.85161	-52.792	0.896226	0.916667	1.27368	-42.933	0.896226	0.916667	1.27368	-41.58	0.106918	0.0416667	0.363171
-149.4	0.0786164	0.458333	9.91692	-100.28	0.886792	1	-	-91.792	0.100629	0.166667	1.7875	-75.788	0.886792	1	-	-71.017	0.0943396	0.25	3.2	-69.647	0.100629	0.166667	1.7875	-52.355	0.893082	0.916667	1.3169	-42.258	0.893082	0.916667	1.3169	-39.665	0.110063	0.0416667	0.351553
-149.03	0.081761	0.458333	9.50296	-100.03	0.883648	1	-	-91.412	0.103774	0.166667	1.72727	-75.135	0.883648	1	-	-70.922	0.0974843	0.25	3.08602	-69.035	0.103774	0.166667	1.72727	-51.682	0.889937	0.916667	1.36042	-42.249	0.889937	0.916667	1.36042	-39.479	0.113208	0.0416667	0.34058
-148.61	0.0849057	0.458333	9.11966	-98.348	0.880503	1	-	-91.167	0.106918	0.166667	1.67059	-73.004	0.880503	1	-	-69.041	0.100629	0.25	2.97917	-68.878	0.106918	0.166667	1.67059	-51.539	0.886792	0.916667	1.40426	-40.886	0.886792	0.916667	1.40426	-39.394	0.116352	0.0416667	0.3302
-147.3	0.0880503	0.458333	8.76374	-98.179	0.877358	1	-	-90.65	0.110063	0.166667	1.61714	-72.361	0.877358	1	-	-68.147	0.103774	0.25	2.87879	-68.409	0.110063	0.166667	1.61714	-51.404	0.883648	0.916667	1.4484	-37.875	0.886792	0.875	0.893617	-39.079	0.119497	0.0416667	0.320366
-147.02	0.091195	0.458333	8.43236	-97.444	0.874214	1	-	-89.7	0.113208	0.166667	1.56667	-71.704	0.874214	1	-	-67.722	0.106918	0.25	2.78431	-67.814	0.113208	0.166667	1.56667	-51.134	0.880503	0.916667	1.49286	-37.622	0.883648	0.875	0.921708	-38.222	0.122642	0.0416667	0.311037
-142.1	0.0943396	0.458333	8.12308	-94.763	0.871069	1	-	-88.725	0.116352	0.166667	1.51892	-71.579	0.874214	0.958333	3.30935	-67.294	0.110063	0.25	2.69524	-65.139	0.113208	0.208333	2.0614	-50.894	0.877358	0.916667	1.53763	-37.539	0.880503	0.875	0.95	-38.018	0.125786	0.0416667	0.302174
-134.26	0.0974843	0.458333	7.83375	-93.927	0.867925	1	-	-87.594	0.119497	0.166667	1.47368	-70.129	0.871069	0.958333	3.40433	-64.089	0.113208	0.25	2.61111	-64.142	0.116352	0.208333	1.99858	-50.821	0.874214	0.916667	1.58273	-37.148	0.877358	0.875	0.978495	-37.476	0.128931	0.0416667	0.293743
-133.88	0.100629	0.458333	7.5625	-93.732	0.86478	1	-	-85.456	0.122642	0.166667	1.43077	-69.647	0.867925	0.958333	3.5	-62.735	0.116352	0.25	2.53153	-64.063	0.119497	0.208333	1.93906	-50.732	0.871069	0.916667	1.62816	-35.46	0.874214	0.875	1.00719	-37.086	0.132075	0.0416667	0.285714
-133.69	0.100629	0.5	8.9375	-93.36	0.861635	1	-	-84.483	0.125786	0.166667	1.39	-68.441	0.86478	0.958333	3.59636	-62.603	0.119497	0.25	2.45614	-63.12	0.122642	0.208333	1.88259	-50.645	0.86478	0.916667	1.72	-35.388	0.871069	0.875	1.0361	-36.98	0.13522	0.0416667	0.278059
-128.56	0.100629	0.541667	10.5625	-92.977	0.858491	1	-	-83.682	0.128931	0.166667	1.35122	-66.928	0.861635	0.958333	3.69343	-61.484	0.119497	0.291667	3.03406	-62.999	0.125786	0.208333	1.82895	-50.338	0.861635	0.916667	1.76642	-35.039	0.867925	0.875	1.06522	-36.713	0.138365	0.0416667	0.270751
-124.43	0.103774	0.541667	10.2066	-92.294	0.855346	1	-	-83.611	0.132075	0.166667	1.31429	-66.301	0.861635	0.916667	1.76642	-58.974	0.122642	0.291667	2.9457	-60.775	0.128931	0.208333	1.77792	-49.88	0.858491	0.916667	1.81319	-34.762	0.86478	0.875	1.09455	-36.371	0.141509	0.0416667	0.263768
-120.68	0.106918	0.541667	9.87166	-89.301	0.852201	1	-	-82.949	0.13522	0.166667	1.27907	-65.772	0.858491	0.916667	1.81319	-58.59	0.125786	0.291667	2.86176	-60.334	0.128931	0.25	2.25203	-49.388	0.855346	0.916667	1.86029	-34.23	0.861635	0.875	1.12409	-36.348	0.144654	0.0416667	0.257089
-117	0.106918	0.583333	11.6941	-87.305	0.849057	1	-	-81.964	0.138365	0.166667	1.24545	-65.011	0.855346	0.916667	1.86029	-56.391	0.125786	0.333333	3.475	-60.332	0.132075	0.25	2.19048	-49.319	0.852201	0.916667	1.90775	-33.291	0.858491	0.875	1.15385	-36.338	0.147799	0.0416667	0.250694
-116.76	0.110063	0.583333	11.32	-86.905	0.845912	1	-	-80.296	0.141509	0.166667	1.21333	-64.059	0.852201	0.916667	1.90775	-56.369	0.128931	0.333333	3.37805	-60.051	0.13522	0.25	2.13178	-49.292	0.849057	0.916667	1.95556	-32.368	0.855346	0.875	1.18382	-35.623	0.150943	0.0416667	0.244565
-113.83	0.110063	0.625	13.4762	-79.006	0.842767	1	-	-79.947	0.144654	0.166667	1.18261	-63.119	0.849057	0.916667	1.95556	-56.285	0.132075	0.333333	3.28571	-59.846	0.138365	0.25	2.07576	-48.662	0.845912	0.916667	2.00372	-32.128	0.852201	0.875	1.21402	-35.545	0.154088	0.0416667	0.238687
-113.6	0.113208	0.625	13.0556	-77.469	0.839623	1	-	-79.268	0.147799	0.166667	1.15319	-62.455	0.845912	0.916667	2.00372	-55.796	0.13522	0.333333	3.19767	-57.719	0.138365	0.291667	2.56417	-47.848	0.842767	0.916667	2.05224	-31.58	0.849057	0.875	1.24444	-35.226	0.157233	0.0416667	0.233043
-110.8	0.116352	0.625	12.6577	-77.272	0.836478	1	-	-78.314	0.147799	0.208333	1.51736	-62.446	0.842767	0.916667	2.05224	-55.728	0.138365	0.333333	3.11364	-56.603	0.141509	0.291667	2.49804	-47.44	0.839623	0.916667	2.10112	-30.378	0.845912	0.875	1.27509	-35.161	0.160377	0.0416667	0.227621
-110.08	0.116352	0.666667	15.1892	-76.177	0.833333	1	-	-77.875	0.150943	0.208333	1.48026	-61.101	0.839623	0.916667	2.10112	-54.104	0.141509	0.333333	3.03333	-56.592	0.144654	0.291667	2.43478	-45.868	0.836478	0.916667	2.15038	-29.824	0.842767	0.875	1.30597	-34.981	0.163522	0.0416667	0.222408
-104.64	0.119497	0.666667	14.7368	-75.334	0.830189	1	-	-77.394	0.154088	0.208333	1.44468	-59.876	0.836478	0.916667	2.15038	-53.992	0.144654	0.333333	2.95652	-54.159	0.147799	0.291667	2.37422	-45.453	0.833333	0.916667	2.2	-29.72	0.842767	0.833333	0.932836	-34.559	0.166667	0.0416667	0.217391
-101.76	0.122642	0.666667	14.3077	-74.875	0.827044	1	-	-76.037	0.157233	0.208333	1.41053	-59.719	0.833333	0.916667	2.2	-53.778	0.147799	0.333333	2.88298	-52.813	0.150943	0.291667	2.31618	-44.624	0.833333	0.875	1.4	-29.635	0.839623	0.833333	0.955056	-34.262	0.169811	0.0416667	0.21256
-100.74	0.125786	0.666667	13.9	-74.301	0.823899	1	-	-75.708	0.160377	0.208333	1.37771	-56.309	0.830189	0.916667	2.25	-53.61	0.150943	0.333333	2.8125	-51.591	0.154088	0.291667	2.2605	-43.582	0.830189	0.875	1.43182	-29.634	0.836478	0.833333	0.977444	-33.633	0.172956	0.0416667	0.207905
-98.088	0.128931	0.666667	13.5122	-74.284	0.820755	1	-	-75.077	0.163522	0.208333	1.34615	-54.543	0.827044	0.916667	2.30038	-52.663	0.154088	0.333333	2.7449	-50.761	0.157233	0.291667	2.20706	-43.408	0.827044	0.875	1.46388	-29.315	0.833333	0.833333	1	-31.901	0.176101	0.0416667	0.203416
-96.047	0.132075	0.666667	13.1429	-72.097	0.81761	1	-	-74.969	0.166667	0.208333	1.31579	-54.507	0.823899	0.916667	2.35115	-51.018	0.157233	0.333333	2.68	-50.212	0.160377	0.291667	2.15571	-43.406	0.823899	0.875	1.49618	-28.879	0.830189	0.833333	1.02273	-31.534	0.179245	0.0416667	0.199085
-95.056	0.13522	0.666667	12.7907	-72.048	0.814465	1	-	-74.272	0.169811	0.208333	1.28655	-54.114	0.820755	0.916667	2.4023	-49.859	0.160377	0.333333	2.61765	-49.846	0.163522	0.291667	2.10633	-43.071	0.820755	0.875	1.52874	-28.783	0.827044	0.833333	1.04563	-31.078	0.18239	0.0416667	0.194903
-94.783	0.138365	0.666667	12.4545	-71.886	0.811321	1	-	-73.611	0.172956	0.208333	1.25837	-52.914	0.81761	0.916667	2.45385	-49.228	0.163522	0.333333	2.55769	-49.369	0.166667	0.291667	2.05882	-42.911	0.81761	0.875	1.56154	-28.735	0.823899	0.833333	1.0687	-30.758	0.185535	0.0416667	0.190862
-94.657	0.141509	0.666667	12.1333	-71.335	0.808176	1	-	-71.54	0.176101	0.208333	1.2312	-52.1	0.814465	0.916667	2.50579	-49.007	0.166667	0.333333	2.5	-48.372	0.169811	0.291667	2.01307	-42.125	0.814465	0.875	1.59459	-28.361	0.820755	0.833333	1.09195	-30.491	0.188679	0.0416667	0.186957
-94.516	0.144654	0.666667	11.8261	-70.461	0.805031	1	-	-71.339	0.179245	0.208333	1.20499	-50.553	0.811321	0.916667	2.55814	-48.049	0.169811	0.333333	2.44444	-48.12	0.172956	0.291667	1.96898	-40.487	0.811321	0.875	1.62791	-27.058	0.81761	0.833333	1.11538	-29.684	0.191824	0.0416667	0.183179
-93.854	0.147799	0.666667	11.5319	-70.227	0.801887	1	-	-70.722	0.18239	0.208333	1.17967	-49.95	0.808176	0.916667	2.61089	-47.947	0.169811	0.375	2.93333	-47.262	0.176101	0.291667	1.92647	-40.036	0.808176	0.875	1.66148	-27.002	0.814465	0.833333	1.139	-29.099	0.194969	0.0416667	0.179523
-91.776	0.150943	0.666667	11.25	-69.125	0.798742	1	-	-70.533	0.185535	0.208333	1.15522	-49.676	0.805031	0.916667	2.66406	-47.528	0.169811	0.416667	3.49206	-46.404	0.179245	0.291667	1.88545	-39.486	0.805031	0.875	1.69531	-26.991	0.811321	0.833333	1.16279	-29.068	0.194969	0.0833333	0.375367
-91.326	0.154088	0.666667	10.9796	-68.798	0.795597	1	-	-70.339	0.188679	0.208333	1.13158	-48.253	0.801887	0.916667	2.71765	-47.471	0.172956	0.416667	3.41558	-46.043	0.179245	0.333333	2.28947	-38.834	0.801887	0.875	1.72941	-26.937	0.808176	0.833333	1.18677	-29.025	0.194969	0.125	0.589862
-91.137	0.157233	0.666667	10.72	-67.569	0.792453	1	-	-69.847	0.191824	0.208333	1.10871	-47.738	0.798742	0.916667	2.77165	-47.465	0.176101	0.416667	3.34184	-45.842	0.18239	0.333333	2.24138	-38.741	0.798742	0.875	1.76378	-26.41	0.805031	0.833333	1.21094	-28.872	0.198113	0.125	0.578231
-91.125	0.160377	0.666667	10.4706	-67.142	0.789308	1	-	-68.997	0.194969	0.208333	1.08659	-46.594	0.795597	0.916667	2.82609	-47.071	0.179245	0.416667	3.27068	-45.344	0.185535	0.333333	2.19492	-37.754	0.795597	0.875	1.79842	-25.529	0.801887	0.833333	1.23529	-28.251	0.201258	0.125	0.566964
-90.983	0.163522	0.666667	10.2308	-66.875	0.786164	1	-	-67.896	0.198113	0.208333	1.06516	-46.28	0.792453	0.916667	2.88095	-46.384	0.18239	0.416667	3.20197	-45.143	0.188679	0.333333	2.15	-37.433	0.795597	0.833333	1.28458	-25.524	0.798742	0.833333	1.25984	-27.851	0.204403	0.125	0.556044
-90.844	0.166667	0.666667	10	-65.668	0.783019	1	-	-67.508	0.201258	0.208333	1.04441	-44.884	0.789308	0.916667	2.93625	-46.304	0.185535	0.416667	3.13559	-44.66	0.191824	0.333333	2.10656	-37.329	0.792453	0.833333	1.30952	-25.467	0.795597	0.833333	1.28458	-27.468	0.204403	0.166667	0.778462
-90.475	0.169811	0.666667	9.77778	-65.124	0.779874	1	-	-66.904	0.204403	0.208333	1.02429	-43.038	0.786164	0.916667	2.992	-46.113	0.188679	0.416667	3.07143	-44.238	0.194969	0.333333	2.06452	-37.089	0.789308	0.833333	1.33466	-25.279	0.792453	0.833333	1.30952	-27.251	0.207547	0.166667	0.763636
-88.301	0.172956	0.666667	9.56364	-64.753	0.77673	1	-	-64.55	0.207547	0.208333	1.00478	-42.879	0.783019	0.916667	3.04819	-45.044	0.191824	0.416667	3.00937	-43.533	0.198113	0.333333	2.02381	-36.861	0.786164	0.833333	1.36	-25.252	0.789308	0.833333	1.33466	-27.024	0.207547	0.208333	1.00478
-87.094	0.176101	0.666667	9.35714	-63.468	0.773585	1	-	-63.435	0.210692	0.208333	0.98586	-42.686	0.779874	0.916667	3.10484	-44.64	0.194969	0.416667	2.94931	-43.491	0.201258	0.333333	1.98438	-36.769	0.783019	0.833333	1.38554	-25.199	0.786164	0.833333	1.36	-26.553	0.210692	0.208333	0.98586
-86.764	0.179245	0.666667	9.15789	-62.615	0.77044	1	-	-62.595	0.213836	0.208333	0.967492	-42.631	0.77673	0.916667	3.16194	-44.435	0.194969	0.458333	3.4938	-43.13	0.204403	0.333333	1.94615	-36.525	0.779874	0.833333	1.41129	-25.151	0.786164	0.791667	1.0336	-26.509	0.213836	0.208333	0.967492
-86.209	0.18239	0.666667	8.96552	-61.744	0.767296	1	-	-61.949	0.216981	0.208333	0.949657	-40.98	0.773585	0.916667	3.21951	-43.913	0.198113	0.458333	3.42491	-42.647	0.207547	0.333333	1.90909	-36.178	0.77673	0.833333	1.43725	-25.129	0.783019	0.791667	1.05301	-26.274	0.216981	0.208333	0.949657
-83.334	0.185535	0.666667	8.77966	-61.11	0.764151	1	-	-59.737	0.220126	0.208333	0.932331	-40.88	0.77044	0.916667	3.27755	-43.035	0.201258	0.458333	3.35817	-41.924	0.210692	0.333333	1.87313	-35.999	0.773585	0.833333	1.46341	-24.787	0.779874	0.791667	1.07258	-26.175	0.220126	0.208333	0.932331
-83.278	0.188679	0.666667	8.6	-60.512	0.761006	1	-	-59.351	0.22327	0.208333	0.915493	-40.4	0.767296	0.916667	3.33607	-41.899	0.204403	0.458333	3.29349	-41.089	0.213836	0.333333	1.83824	-34.269	0.77044	0.833333	1.4898	-23.866	0.779874	0.75	0.846774	-25.721	0.22327	0.208333	0.915493
-82.678	0.191824	0.666667	8.42623	-59.742	0.757862	1	-	-58.41	0.226415	0.208333	0.899123	-40.288	0.764151	0.916667	3.39506	-40.484	0.207547	0.458333	3.23077	-40.787	0.216981	0.333333	1.80435	-31.832	0.767296	0.833333	1.51639	-23.826	0.77673	0.75	0.862348	-25.443	0.226415	0.208333	0.899123
-81.905	0.194969	0.666667	8.25806	-59.255	0.754717	1	-	-57.817	0.22956	0.208333	0.883201	-39.666	0.761006	0.916667	3.45455	-40.376	0.210692	0.458333	3.16992	-39.913	0.220126	0.333333	1.77143	-31.363	0.764151	0.833333	1.54321	-23.808	0.773585	0.75	0.878049	-25.132	0.22956	0.208333	0.883201
-81.685	0.198113	0.666667	8.09524	-58.843	0.754717	0.958333	7.475	-57.545	0.232704	0.208333	0.86771	-39.579	0.757862	0.916667	3.51452	-39.079	0.213836	0.458333	3.11086	-39.751	0.22327	0.333333	1.73944	-30.502	0.761006	0.833333	1.57025	-23.7	0.77044	0.75	0.893878	-24.191	0.232704	0.208333	0.86771
-81.491	0.201258	0.666667	7.9375	-58.052	0.751572	0.958333	7.60251	-57.097	0.235849	0.208333	0.852632	-39.265	0.754717	0.916667	3.575	-38.659	0.216981	0.458333	3.05351	-39.286	0.226415	0.333333	1.70833	-30.399	0.757862	0.833333	1.59751	-23.094	0.767296	0.75	0.909836	-24.174	0.235849	0.208333	0.852632
-75.809	0.204403	0.666667	7.78462	-57.193	0.748428	0.958333	7.73109	-56.971	0.238994	0.208333	0.83795	-39.248	0.751572	0.916667	3.63598	-38.022	0.220126	0.458333	2.9978	-39.036	0.22956	0.333333	1.67808	-30.373	0.754717	0.833333	1.625	-22.908	0.764151	0.75	0.925926	-23.977	0.238994	0.208333	0.83795
-72.466	0.207547	0.666667	7.63636	-56.048	0.748428	0.916667	3.69748	-54.971	0.242138	0.208333	0.82365	-39.018	0.748428	0.916667	3.69748	-37.569	0.22327	0.458333	2.94366	-38.129	0.232704	0.333333	1.64865	-30.089	0.751572	0.833333	1.65272	-22.87	0.761006	0.75	0.942149	-23.881	0.242138	0.208333	0.82365
-71.904	0.210692	0.666667	7.49254	-55.861	0.745283	0.916667	3.75949	-54.629	0.245283	0.208333	0.809717	-38.832	0.745283	0.916667	3.75949	-36.521	0.226415	0.458333	2.89103	-35.86	0.235849	0.333333	1.62	-28.677	0.748428	0.833333	1.68067	-22.066	0.757862	0.75	0.958506	-23.749	0.245283	0.208333	0.809717
-71.074	0.210692	0.708333	9.09808	-55.668	0.742138	0.916667	3.82203	-54.222	0.248428	0.208333	0.796136	-38.658	0.742138	0.916667	3.82203	-36.121	0.22956	0.458333	2.83983	-35.294	0.238994	0.333333	1.59211	-28.269	0.745283	0.833333	1.70886	-21.945	0.754717	0.75	0.975	-23.672	0.248428	0.208333	0.796136
-70.529	0.210692	0.75	11.2388	-55.354	0.738994	0.916667	3.88511	-53.623	0.251572	0.208333	0.782895	-38.085	0.738994	0.916667	3.88511	-35.334	0.232704	0.458333	2.79002	-34.916	0.242138	0.333333	1.56494	-28.165	0.742138	0.833333	1.73729	-21.728	0.751572	0.75	0.991632	-23.635	0.251572	0.208333	0.782895
-70.47	0.210692	0.791667	14.2358	-55.023	0.735849	0.916667	3.94872	-53.565	0.254717	0.208333	0.769981	-37.765	0.735849	0.916667	3.94872	-34.63	0.235849	0.458333	2.74154	-34.746	0.245283	0.333333	1.53846	-27.919	0.738994	0.833333	1.76596	-21.347	0.748428	0.75	1.0084	-23.532	0.254717	0.208333	0.769981
-70.088	0.213836	0.791667	13.9706	-54.214	0.732704	0.916667	4.01288	-51.85	0.257862	0.208333	0.757381	-37.369	0.732704	0.916667	4.01288	-33.968	0.238994	0.458333	2.69433	-34.376	0.248428	0.333333	1.51266	-27.784	0.735849	0.833333	1.79487	-21.211	0.745283	0.75	1.02532	-23.079	0.257862	0.208333	0.757381
-67.403	0.216981	0.791667	13.713	-53.777	0.72956	0.916667	4.07759	-51.371	0.261006	0.208333	0.745086	-35.417	0.72956	0.916667	4.07759	-33.652	0.242138	0.458333	2.64835	-34.284	0.251572	0.333333	1.4875	-27.32	0.735849	0.791667	1.3641	-21.205	0.742138	0.75	1.04237	-22.978	0.261006	0.208333	0.745086
-66.696	0.220126	0.791667	13.4629	-53.701	0.726415	0.916667	4.14286	-51.321	0.264151	0.208333	0.733083	-33.876	0.726415	0.916667	4.14286	-33.269	0.245283	0.458333	2.60355	-33.831	0.254717	0.333333	1.46296	-27.283	0.735849	0.75	1.07692	-21.129	0.742138	0.708333	0.843826	-22.743	0.261006	0.25	0.943775
-66.437	0.22327	0.791667	13.2197	-53.112	0.72327	0.916667	4.2087	-48.814	0.267296	0.208333	0.721362	-33.796	0.72327	0.916667	4.2087	-31.812	0.248428	0.458333	2.55988	-33.768	0.257862	0.333333	1.43902	-26.715	0.732704	0.75	1.09442	-21.075	0.738994	0.708333	0.857751	-22.704	0.264151	0.25	0.928571
-64.464	0.226415	0.791667	12.9833	-52.069	0.720126	0.916667	4.27511	-48.802	0.27044	0.208333	0.709914	-33.476	0.720126	0.916667	4.27511	-31.691	0.251572	0.458333	2.51731	-33.014	0.261006	0.333333	1.41566	-26.708	0.72956	0.75	1.11207	-20.693	0.735849	0.708333	0.871795	-22.644	0.267296	0.25	0.913725
-64.054	0.22956	0.791667	12.7534	-51.803	0.716981	0.916667	4.34211	-47.933	0.273585	0.208333	0.69873	-33.331	0.716981	0.916667	4.34211	-31.16	0.254717	0.458333	2.47578	-32.259	0.264151	0.333333	1.39286	-26.433	0.726415	0.75	1.12987	-20.616	0.732704	0.708333	0.88596	-22.381	0.27044	0.25	0.899225
-62.963	0.22956	0.833333	16.7808	-51.115	0.713836	0.916667	4.40969	-47.666	0.27673	0.208333	0.687799	-32.351	0.713836	0.916667	4.40969	-31.058	0.257862	0.458333	2.43527	-31.463	0.267296	0.333333	1.37059	-26.336	0.72327	0.75	1.14783	-20.597	0.72956	0.708333	0.900246	-21.937	0.273585	0.25	0.885057
-61.812	0.232704	0.833333	16.4865	-51.064	0.713836	0.875	2.80617	-47.386	0.279874	0.208333	0.677114	-31.763	0.710692	0.916667	4.47788	-30.136	0.261006	0.458333	2.39574	-30.548	0.27044	0.333333	1.34884	-26.145	0.72327	0.708333	0.929193	-20.032	0.726415	0.708333	0.914657	-21.45	0.27673	0.25	0.871212
-61.294	0.232704	0.875	23.0811	-49.859	0.710692	0.875	2.84956	-46.098	0.283019	0.208333	0.666667	-31.355	0.707547	0.916667	4.54667	-29.801	0.261006	0.5	2.83133	-30.088	0.27044	0.375	1.6186	-25.979	0.720126	0.708333	0.943855	-19.563	0.72327	0.708333	0.929193	-20.745	0.279874	0.25	0.857678
-58.922	0.235849	0.875	22.68	-47.254	0.707547	0.875	2.89333	-42.185	0.286164	0.208333	0.656449	-31.263	0.704403	0.916667	4.61607	-29.707	0.261006	0.541667	3.34611	-29.78	0.273585	0.375	1.5931	-24.199	0.716981	0.708333	0.958647	-19.463	0.720126	0.708333	0.943855	-20.097	0.283019	0.25	0.844444
-57.896	0.238994	0.875	22.2895	-47.072	0.704403	0.875	2.9375	-42.172	0.289308	0.208333	0.646453	-31.197	0.701258	0.916667	4.6861	-29.065	0.264151	0.541667	3.29221	-29.67	0.27673	0.375	1.56818	-23.874	0.713836	0.708333	0.973568	-18.821	0.716981	0.708333	0.958647	-19.108	0.286164	0.25	0.831502
-57.787	0.242138	0.875	21.9091	-46.339	0.701258	0.875	2.98206	-41.766	0.289308	0.25	0.818841	-31.163	0.698113	0.916667	4.75676	-28.95	0.267296	0.541667	3.23957	-29.334	0.279874	0.375	1.54382	-23.173	0.710692	0.708333	0.988622	-18.699	0.713836	0.708333	0.973568	-18.086	0.289308	0.25	0.818841
-57.328	0.245283	0.875	21.5385	-45.684	0.698113	0.875	3.02703	-41.12	0.292453	0.25	0.806452	-30.198	0.694969	0.916667	4.82805	-28.182	0.27044	0.541667	3.18816	-28.862	0.283019	0.375	1.52	-22.917	0.710692	0.666667	0.814159	-18.593	0.710692	0.708333	0.988622	-17.678	0.292453	0.25	0.806452
-56.616	0.248428	0.875	21.1772	-44.963	0.694969	0.875	3.0724	-40.806	0.292453	0.291667	0.996205	-30.021	0.691824	0.916667	4.9	-26.825	0.273585	0.541667	3.13793	-28.815	0.286164	0.375	1.4967	-22.129	0.707547	0.666667	0.826667	-17.848	0.707547	0.708333	1.00381	-17.66	0.295597	0.25	0.794326
-55.591	0.251572	0.875	20.825	-44.026	0.691824	0.875	3.11818	-40.455	0.295597	0.291667	0.981227	-29.631	0.688679	0.916667	4.9726	-26.699	0.27673	0.541667	3.08884	-28.207	0.289308	0.375	1.47391	-21.995	0.704403	0.666667	0.839286	-17.535	0.704403	0.708333	1.01913	-17.655	0.298742	0.25	0.782456
-54.772	0.254717	0.875	20.4815	-43.836	0.688679	0.875	3.16438	-38.699	0.298742	0.291667	0.966563	-28.857	0.685535	0.916667	5.04587	-25.872	0.279874	0.541667	3.04086	-28.125	0.292453	0.375	1.45161	-21.966	0.701258	0.666667	0.852018	-16.989	0.701258	0.708333	1.03459	-17.373	0.301887	0.25	0.770833
-52.561	0.257862	0.875	20.1463	-43.726	0.685535	0.875	3.21101	-38.332	0.301887	0.291667	0.952206	-28.647	0.68239	0.916667	5.11982	-25.648	0.283019	0.541667	2.99394	-27.525	0.295597	0.375	1.42979	-20.733	0.698113	0.666667	0.864865	-16.513	0.698113	0.708333	1.05019	-16.462	0.305031	0.25	0.75945
-52.35	0.261006	0.875	19.8193	-43.534	0.68239	0.875	3.25806	-38.168	0.305031	0.291667	0.938144	-28.572	0.679245	0.916667	5.19444	-25.579	0.286164	0.541667	2.94805	-26.384	0.298742	0.375	1.40842	-20.309	0.694969	0.666667	0.877828	-15.213	0.694969	0.708333	1.06593	-16.454	0.308176	0.25	0.748299
-52.248	0.264151	0.875	19.5	-43.395	0.679245	0.875	3.30556	-38.155	0.308176	0.291667	0.92437	-28.409	0.676101	0.916667	5.26977	-24.667	0.289308	0.541667	2.90316	-25.261	0.301887	0.375	1.3875	-19.961	0.691824	0.666667	0.890909	-15.131	0.691824	0.708333	1.08182	-16.295	0.311321	0.25	0.737374
-52.234	0.267296	0.875	19.1882	-42.786	0.676101	0.875	3.35349	-37.925	0.311321	0.291667	0.910873	-28.302	0.672956	0.916667	5.34579	-24.27	0.292453	0.541667	2.85924	-25.228	0.305031	0.375	1.36701	-19.837	0.688679	0.666667	0.90411	-14.791	0.688679	0.708333	1.09785	-16.091	0.314465	0.25	0.726667
-51.688	0.27044	0.875	18.8837	-41.474	0.672956	0.875	3.40187	-36.809	0.314465	0.291667	0.897647	-28.085	0.669811	0.916667	5.42254	-23.736	0.295597	0.541667	2.81625	-24.836	0.308176	0.375	1.34694	-18.6	0.685535	0.666667	0.917431	-14.733	0.685535	0.708333	1.11402	-15.962	0.31761	0.25	0.716172
-51.357	0.273585	0.875	18.5862	-41.142	0.669811	0.875	3.4507	-36.224	0.31761	0.291667	0.884683	-27.871	0.669811	0.875	3.4507	-23.497	0.295597	0.583333	3.33617	-24.445	0.311321	0.375	1.32727	-18.462	0.68239	0.666667	0.930876	-14.674	0.68239	0.708333	1.13035	-15.565	0.320755	0.25	0.705882
-49.793	0.27673	0.875	18.2955	-38.253	0.666667	0.875	3.5	-35.011	0.320755	0.291667	0.871972	-27.32	0.666667	0.875	3.5	-23.218	0.298742	0.583333	3.28632	-24.285	0.314465	0.375	1.308	-18.394	0.679245	0.666667	0.944444	-14.556	0.679245	0.708333	1.14683	-15.439	0.323899	0.25	0.695793
-47.428	0.279874	0.875	18.0112	-37.75	0.666667	0.833333	2.5	-34.37	0.323899	0.291667	0.859509	-26.734	0.663522	0.875	3.54976	-23.216	0.301887	0.583333	3.2375	-23.898	0.31761	0.375	1.28911	-18.064	0.676101	0.666667	0.95814	-14.234	0.676101	0.708333	1.16346	-15.373	0.323899	0.291667	0.859509
-46.603	0.283019	0.875	17.7333	-37.311	0.663522	0.833333	2.53555	-33.995	0.327044	0.291667	0.847285	-26.066	0.660377	0.875	3.6	-22.432	0.305031	0.583333	3.18969	-23.734	0.320755	0.375	1.27059	-18.011	0.672956	0.666667	0.971963	-13.142	0.672956	0.708333	1.18024	-15.311	0.327044	0.291667	0.847285
-46.024	0.286164	0.875	17.4615	-36.934	0.660377	0.833333	2.57143	-33.883	0.330189	0.291667	0.835294	-25.625	0.657233	0.875	3.65072	-22.302	0.308176	0.583333	3.14286	-22.627	0.323899	0.375	1.25243	-17.696	0.669811	0.666667	0.985915	-12.879	0.669811	0.708333	1.19718	-15.02	0.330189	0.291667	0.835294
-44.803	0.289308	0.875	17.1957	-33.949	0.657233	0.833333	2.60766	-33.801	0.333333	0.291667	0.823529	-25.528	0.654088	0.875	3.70192	-21.172	0.311321	0.583333	3.09697	-22.455	0.323899	0.416667	1.49098	-17.586	0.666667	0.666667	1	-12.82	0.666667	0.708333	1.21429	-14.87	0.333333	0.291667	0.823529
-44.603	0.292453	0.875	16.9355	-33.399	0.654088	0.833333	2.64423	-33.348	0.336478	0.291667	0.811985	-25.387	0.650943	0.875	3.75362	-20.639	0.314465	0.583333	3.052	-22.297	0.327044	0.416667	1.46978	-17.522	0.663522	0.666667	1.01422	-12.731	0.663522	0.708333	1.23155	-14.811	0.336478	0.291667	0.811985
-43.772	0.295597	0.875	16.6809	-33.23	0.650943	0.833333	2.68116	-33.241	0.339623	0.291667	0.800654	-25.041	0.647799	0.875	3.80583	-19.831	0.31761	0.583333	3.00792	-22.106	0.330189	0.416667	1.44898	-16.746	0.660377	0.666667	1.02857	-12.685	0.660377	0.708333	1.24898	-14.303	0.339623	0.291667	0.800654
-43.488	0.298742	0.875	16.4316	-32.762	0.647799	0.833333	2.71845	-32.44	0.339623	0.333333	0.972222	-24.574	0.644654	0.875	3.85854	-19.605	0.320755	0.583333	2.96471	-21.741	0.333333	0.416667	1.42857	-16.246	0.657233	0.666667	1.04306	-12.546	0.657233	0.708333	1.26658	-14.19	0.342767	0.291667	0.78953
-42.644	0.301887	0.875	16.1875	-32.016	0.644654	0.833333	2.7561	-31.693	0.342767	0.333333	0.958716	-23.336	0.641509	0.875	3.91176	-19.549	0.323899	0.583333	2.92233	-20.035	0.333333	0.458333	1.69231	-16.034	0.654088	0.666667	1.05769	-12.091	0.654088	0.708333	1.28434	-14.041	0.345912	0.291667	0.77861
-40.403	0.305031	0.875	15.9485	-31.692	0.641509	0.833333	2.79412	-31.617	0.345912	0.333333	0.945455	-23.326	0.638365	0.875	3.96552	-19.369	0.327044	0.583333	2.88077	-19.86	0.336478	0.458333	1.66858	-15.883	0.650943	0.666667	1.07246	-11.924	0.650943	0.708333	1.30228	-14.032	0.349057	0.291667	0.767886
-39.478	0.305031	0.916667	25.0619	-31.678	0.638365	0.833333	2.83251	-30.82	0.349057	0.333333	0.932432	-23.075	0.63522	0.875	4.0198	-19.256	0.327044	0.625	3.42949	-19.489	0.339623	0.458333	1.6453	-15.325	0.647799	0.666667	1.08738	-11.473	0.647799	0.708333	1.32039	-13.777	0.352201	0.291667	0.757353
-38.358	0.308176	0.916667	24.6939	-31.149	0.63522	0.833333	2.87129	-29.336	0.352201	0.333333	0.919643	-22.83	0.632075	0.875	4.07463	-18.912	0.327044	0.666667	4.11538	-19.396	0.342767	0.458333	1.62244	-15.273	0.644654	0.666667	1.10244	-11.346	0.644654	0.708333	1.33868	-13.386	0.355346	0.291667	0.747007
-38.075	0.311321	0.916667	24.3333	-28.32	0.632075	0.833333	2.91045	-28.687	0.355346	0.333333	0.90708	-22.72	0.628931	0.875	4.13	-18.806	0.330189	0.666667	4.05714	-18.685	0.345912	0.458333	1.6	-15.202	0.641509	0.666667	1.11765	-11.345	0.641509	0.708333	1.35714	-13.335	0.358491	0.291667	0.736842
-37.01	0.314465	0.916667	23.98	-28.26	0.628931	0.833333	2.95	-27.4	0.358491	0.333333	0.894737	-22.052	0.625786	0.875	4.18593	-18.523	0.333333	0.666667	4	-18.369	0.349057	0.458333	1.57796	-14.879	0.638365	0.666667	1.133	-11.284	0.638365	0.708333	1.37579	-12.622	0.361635	0.291667	0.726854
-36.835	0.31761	0.916667	23.6337	-28.241	0.625786	0.833333	2.98995	-26.358	0.361635	0.333333	0.882609	-20.281	0.622642	0.875	4.24242	-17.249	0.336478	0.666667	3.94393	-17.728	0.352201	0.458333	1.55632	-14.392	0.63522	0.666667	1.14851	-10.624	0.63522	0.708333	1.39463	-12.522	0.36478	0.291667	0.717039
-36.717	0.320755	0.916667	23.2941	-28.239	0.622642	0.833333	3.0303	-25.376	0.36478	0.333333	0.87069	-20.118	0.619497	0.875	4.29949	-16.765	0.339623	0.666667	3.88889	-17.58	0.355346	0.458333	1.53506	-14.363	0.632075	0.666667	1.16418	-10.604	0.632075	0.708333	1.41365	-12.443	0.367925	0.291667	0.707391
-36.397	0.323899	0.916667	22.9612	-28.073	0.619497	0.833333	3.07107	-24.766	0.367925	0.333333	0.858974	-20.043	0.616352	0.875	4.35714	-16.149	0.342767	0.666667	3.83486	-17.572	0.358491	0.458333	1.51417	-14.267	0.628931	0.666667	1.18	-10.379	0.628931	0.708333	1.43286	-12.29	0.367925	0.333333	0.858974
-35.115	0.327044	0.916667	22.6346	-27.927	0.616352	0.833333	3.11224	-24.543	0.371069	0.333333	0.847458	-19.96	0.613208	0.875	4.41538	-15.673	0.345912	0.666667	3.78182	-17.426	0.361635	0.458333	1.49365	-13.619	0.625786	0.666667	1.19598	-10.293	0.625786	0.708333	1.45226	-12.178	0.371069	0.333333	0.847458
-34.796	0.330189	0.916667	22.3143	-26.755	0.613208	0.833333	3.15385	-24.539	0.374214	0.333333	0.836134	-19.757	0.610063	0.875	4.47423	-15.607	0.349057	0.666667	3.72973	-17.205	0.36478	0.458333	1.47347	-12.987	0.622642	0.666667	1.21212	-9.4658	0.622642	0.708333	1.47186	-12.144	0.374214	0.333333	0.836134
-34.764	0.333333	0.916667	22	-26.206	0.613208	0.791667	2.39692	-23.921	0.377358	0.333333	0.825	-19.432	0.606918	0.875	4.53368	-15.521	0.349057	0.708333	4.52896	-16.768	0.367925	0.458333	1.45365	-12.51	0.619497	0.666667	1.22843	-8.9881	0.619497	0.708333	1.49166	-11.82	0.377358	0.333333	0.825
-34.26	0.336478	0.916667	21.6916	-25.835	0.610063	0.791667	2.42887	-23.835	0.377358	0.375	0.99	-19.222	0.603774	0.875	4.59375	-15.497	0.352201	0.708333	4.46684	-16.036	0.371069	0.458333	1.43416	-12.266	0.616352	0.666667	1.2449	-8.6174	0.616352	0.708333	1.51166	-11.495	0.380503	0.333333	0.81405
-34.152	0.339623	0.916667	21.3889	-24.261	0.606918	0.791667	2.46114	-22.452	0.380503	0.375	0.97686	-19.145	0.600629	0.875	4.65445	-15.481	0.355346	0.708333	4.40582	-15.704	0.374214	0.458333	1.415	-12.014	0.613208	0.666667	1.26154	-8.3062	0.613208	0.708333	1.53187	-11.415	0.383648	0.333333	0.803279
-30.733	0.342767	0.916667	21.0917	-23.964	0.603774	0.791667	2.49375	-21.608	0.383648	0.375	0.963934	-16.755	0.597484	0.875	4.71579	-15.285	0.358491	0.708333	4.34586	-15.354	0.377358	0.458333	1.39615	-11.068	0.610063	0.666667	1.27835	-8.0762	0.610063	0.708333	1.55228	-10.672	0.386792	0.333333	0.792683
-30.72	0.345912	0.916667	20.8	-22.739	0.600629	0.791667	2.5267	-19.723	0.386792	0.375	0.95122	-16.67	0.59434	0.875	4.77778	-15.056	0.361635	0.708333	4.28696	-15.199	0.380503	0.458333	1.37762	-10.91	0.610063	0.625	1.06529	-7.1873	0.606918	0.708333	1.57291	-10.67	0.389937	0.333333	0.782258
-29.349	0.349057	0.916667	20.5135	-22.693	0.597484	0.791667	2.56	-18.236	0.389937	0.375	0.93871	-16.336	0.591195	0.875	4.84043	-15.028	0.36478	0.708333	4.22906	-14.977	0.383648	0.458333	1.35939	-10.234	0.606918	0.625	1.07945	-7.1146	0.603774	0.708333	1.59375	-10.484	0.393082	0.333333	0.772
-29.216	0.352201	0.916667	20.2321	-20.63	0.59434	0.791667	2.59365	-17.881	0.393082	0.375	0.9264	-16.109	0.58805	0.875	4.90374	-14.562	0.367925	0.708333	4.17216	-14.55	0.386792	0.458333	1.34146	-9.9677	0.603774	0.625	1.09375	-6.8467	0.600629	0.708333	1.61481	-10.439	0.396226	0.333333	0.761905
-28.354	0.355346	0.916667	19.9558	-19.779	0.591195	0.791667	2.62766	-17.743	0.396226	0.375	0.914286	-16.099	0.584906	0.875	4.96774	-13.475	0.371069	0.708333	4.11622	-14.375	0.389937	0.458333	1.32382	-9.8004	0.603774	0.583333	0.91875	-6.6814	0.597484	0.708333	1.63609	-9.8071	0.399371	0.333333	0.751969
-26.542	0.358491	0.916667	19.6842	-19.454	0.58805	0.791667	2.66203	-17.48	0.399371	0.375	0.902362	-15.948	0.581761	0.875	5.03243	-13.455	0.374214	0.708333	4.06122	-14.144	0.393082	0.458333	1.30646	-9.7585	0.600629	0.583333	0.93089	-6.5983	0.59434	0.708333	1.6576	-9.7144	0.402516	0.333333	0.742188
-23.888	0.361635	0.916667	19.4174	-19.178	0.584906	0.791667	2.69677	-17.268	0.402516	0.375	0.890625	-15.509	0.578616	0.875	5.09783	-13.24	0.377358	0.708333	4.00714	-13.967	0.396226	0.458333	1.28938	-9.6346	0.597484	0.583333	0.943158	-6.3398	0.59434	0.666667	1.36508	-8.9706	0.40566	0.333333	0.732558
-23.426	0.36478	0.916667	19.1552	-18.956	0.581761	0.791667	2.73189	-16.768	0.40566	0.375	0.87907	-15.024	0.575472	0.875	5.16393	-13.201	0.380503	0.708333	3.95396	-13.925	0.399371	0.458333	1.27256	-9.5681	0.59434	0.583333	0.955556	-6.1808	0.591195	0.666667	1.38298	-8.6837	0.408805	0.333333	0.723077
-22.538	0.367925	0.916667	18.8974	-18.433	0.578616	0.791667	2.76739	-16.664	0.40566	0.416667	1.04651	-13.787	0.572327	0.875	5.23077	-12.761	0.383648	0.708333	3.90164	-13.708	0.402516	0.458333	1.25601	-8.7913	0.591195	0.583333	0.968085	-6.1632	0.58805	0.666667	1.40107	-8.0802	0.41195	0.333333	0.71374
-22.382	0.371069	0.916667	18.6441	-18.266	0.575472	0.791667	2.80328	-16.627	0.408805	0.416667	1.03297	-13.168	0.569182	0.875	5.29834	-12.433	0.386792	0.708333	3.85017	-13.036	0.40566	0.458333	1.23971	-8.7425	0.58805	0.583333	0.980749	-5.9807	0.584906	0.666667	1.41935	-7.9105	0.415094	0.333333	0.704545
-22.219	0.374214	0.916667	18.395	-18.263	0.572327	0.791667	2.83956	-16.468	0.41195	0.416667	1.01963	-13.107	0.566038	0.875	5.36667	-12.003	0.389937	0.708333	3.79954	-11.631	0.408805	0.458333	1.22367	-8.6016	0.584906	0.583333	0.993548	-5.8133	0.581761	0.666667	1.43784	-7.8349	0.418239	0.333333	0.695489
-20.799	0.377358	0.916667	18.15	-17.698	0.569182	0.791667	2.87624	-16.444	0.41195	0.458333	1.20787	-12.6	0.562893	0.875	5.43575	-11.541	0.393082	0.708333	3.74971	-11.394	0.41195	0.458333	1.20787	-8.0957	0.581761	0.583333	1.00649	-5.7081	0.578616	0.666667	1.45652	-7.4563	0.421384	0.333333	0.686567
-19.216	0.380503	0.916667	17.9091	-17.67	0.566038	0.791667	2.91333	-15.964	0.415094	0.458333	1.19231	-11.892	0.559748	0.875	5.50562	-11.285	0.396226	0.708333	3.70068	-11.111	0.415094	0.458333	1.19231	-7.0193	0.578616	0.583333	1.01957	-5.6565	0.578616	0.625	1.21377	-7.3974	0.424528	0.333333	0.677778
-17.72	0.383648	0.916667	17.6721	-14.874	0.562893	0.791667	2.95084	-15.105	0.418239	0.458333	1.17698	-11.87	0.556604	0.875	5.57627	-9.9072	0.399371	0.708333	3.65242	-9.7638	0.418239	0.458333	1.17698	-6.7976	0.575472	0.583333	1.03279	-5.472	0.575472	0.625	1.22951	-7.254	0.424528	0.375	0.813333
-16.688	0.386792	0.916667	17.439	-13.692	0.559748	0.791667	2.98876	-15.089	0.421384	0.458333	1.16188	-11.835	0.553459	0.875	5.64773	-9.1687	0.402516	0.708333	3.60491	-9.6047	0.421384	0.458333	1.16188	-6.5789	0.572327	0.583333	1.04615	-5.1338	0.572327	0.625	1.24542	-7.0429	0.427673	0.375	0.802941
-16.336	0.389937	0.916667	17.2097	-13.565	0.556604	0.791667	3.02712	-14.838	0.424528	0.458333	1.14701	-11.653	0.550314	0.875	5.72	-8.3579	0.40566	0.708333	3.55814	-9.1357	0.421384	0.5	1.37313	-6.2126	0.569182	0.583333	1.05967	-5.078	0.569182	0.625	1.26151	-6.992	0.430818	0.375	0.792701
-15.956	0.393082	0.916667	16.984	-13.44	0.553459	0.791667	3.06591	-13.705	0.427673	0.458333	1.13235	-11.511	0.54717	0.875	5.7931	-7.6782	0.408805	0.708333	3.51209	-9.083	0.421384	0.541667	1.6228	-5.6627	0.566038	0.583333	1.07333	-5.0304	0.566038	0.625	1.27778	-6.9654	0.433962	0.375	0.782609
-15.844	0.396226	0.916667	16.7619	-12.495	0.550314	0.791667	3.10514	-13.669	0.430818	0.458333	1.11791	-10.672	0.544025	0.875	5.86705	-7.4294	0.41195	0.708333	3.46674	-8.9419	0.424528	0.541667	1.60202	-5.1201	0.562893	0.583333	1.08715	-4.9991	0.562893	0.625	1.29423	-6.3354	0.437107	0.375	0.772662
-15.47	0.399371	0.916667	16.5433	-11.597	0.54717	0.791667	3.14483	-13.282	0.433962	0.458333	1.10368	-10.634	0.540881	0.875	5.94186	-7.1109	0.415094	0.708333	3.42208	-8.0073	0.427673	0.541667	1.58155	-5.0073	0.559748	0.583333	1.10112	-4.8324	0.559748	0.625	1.31086	-6.3152	0.440252	0.375	0.762857
-14.395	0.402516	0.916667	16.3281	-11.321	0.544025	0.791667	3.18497	-12.514	0.437107	0.458333	1.08965	-9.8361	0.537736	0.875	6.01754	-6.9549	0.418239	0.708333	3.37809	-7.7962	0.430818	0.541667	1.56138	-4.1756	0.556604	0.583333	1.11525	-4.6997	0.556604	0.625	1.32768	-6.2901	0.443396	0.375	0.753191
-14.196	0.40566	0.916667	16.1163	-11.155	0.540881	0.791667	3.22558	-12.365	0.440252	0.458333	1.07582	-9.3022	0.534591	0.875	6.09412	-6.7356	0.421384	0.708333	3.33475	-7.7028	0.433962	0.541667	1.5415	-4.1182	0.553459	0.583333	1.12955	-4.4922	0.553459	0.625	1.3447	-5.6371	0.443396	0.416667	0.896657
-14.111	0.408805	0.916667	15.9077	-11.154	0.537736	0.791667	3.26667	-11.954	0.443396	0.458333	1.06219	-8.1772	0.531447	0.875	6.1716	-5.2853	0.424528	0.708333	3.29206	-7.6086	0.433962	0.583333	1.82609	-4.012	0.550314	0.583333	1.144	-4.4688	0.550314	0.625	1.3619	-5.506	0.446541	0.416667	0.885312
-12.467	0.41195	0.916667	15.7023	-11.092	0.534591	0.791667	3.30824	-11.853	0.446541	0.458333	1.04875	-7.9002	0.528302	0.875	6.25	-5.2721	0.427673	0.708333	3.25	-7.5433	0.437107	0.583333	1.80288	-3.3186	0.54717	0.583333	1.15862	-4.0333	0.54717	0.625	1.37931	-5.3838	0.449686	0.416667	0.874126
-11.762	0.415094	0.916667	15.5	-8.8996	0.531447	0.791667	3.3503	-11.67	0.449686	0.458333	1.0355	-7.8116	0.528302	0.833333	4.46429	-5.2383	0.430818	0.708333	3.20855	-7.4923	0.440252	0.583333	1.78	-3.276	0.544025	0.583333	1.17341	-3.9167	0.544025	0.625	1.39692	-5.2712	0.45283	0.416667	0.863095
-11.365	0.418239	0.916667	15.3008	-8.1238	0.528302	0.791667	3.39286	-11.472	0.45283	0.458333	1.02244	-7.3659	0.525157	0.833333	4.52096	-4.4341	0.433962	0.708333	3.1677	-7.0543	0.443396	0.583333	1.75745	-2.9421	0.540881	0.583333	1.18837	-3.1995	0.540881	0.625	1.41473	-5.2065	0.455975	0.416667	0.852217
-11.142	0.421384	0.916667	15.1045	-6.8863	0.525157	0.791667	3.43593	-10.876	0.455975	0.458333	1.00955	-7.3582	0.522013	0.833333	4.57831	-3.7827	0.437107	0.708333	3.12744	-6.9939	0.446541	0.583333	1.73521	-2.42	0.537736	0.583333	1.20351	-2.9352	0.537736	0.625	1.43275	-5.1511	0.459119	0.416667	0.841487
-10.885	0.424528	0.916667	14.9111	-5.698	0.525157	0.75	2.71257	-10.672	0.459119	0.458333	0.996839	-7.2496	0.518868	0.833333	4.63636	-3.6204	0.440252	0.708333	3.08776	-6.7351	0.449686	0.583333	1.71329	-2.3946	0.534591	0.583333	1.21882	-2.6719	0.534591	0.625	1.45098	-4.6702	0.462264	0.416667	0.830904
-9.4893	0.427673	0.916667	14.7206	-4.4605	0.522013	0.75	2.74699	-10.386	0.462264	0.458333	0.984301	-6.9255	0.515723	0.833333	4.69512	-3.5061	0.443396	0.708333	3.04863	-6.6905	0.45283	0.583333	1.69167	-2.3102	0.531447	0.583333	1.23432	-2.445	0.531447	0.625	1.46943	-4.1397	0.465409	0.416667	0.820463
-8.0456	0.430818	0.916667	14.5328	-4.063	0.518868	0.75	2.78182	-9.5961	0.465409	0.458333	0.971933	-6.2877	0.512579	0.833333	4.7546	-3.4744	0.446541	0.708333	3.01006	-5.9507	0.45283	0.625	2.01389	-2.2788	0.528302	0.583333	1.25	-2.4293	0.528302	0.625	1.4881	-4.1163	0.468553	0.416667	0.810163
-6.8869	0.433962	0.916667	14.3478	-3.7076	0.515723	0.75	2.81707	-7.9623	0.465409	0.5	1.14865	-5.9935	0.509434	0.833333	4.81481	-3.4608	0.449686	0.708333	2.97203	-5.713	0.455975	0.625	1.98851	-2.1759	0.525157	0.583333	1.26587	-2.3833	0.525157	0.625	1.50699	-3.6216	0.471698	0.416667	0.8
-5.9777	0.437107	0.916667	14.1655	-3.7003	0.512579	0.75	2.85276	-7.9213	0.468553	0.5	1.13423	-5.3741	0.506289	0.833333	4.87578	-3.397	0.449686	0.75	3.67133	-4.2923	0.459119	0.625	1.96347	-1.3668	0.522013	0.583333	1.28193	-2.3463	0.522013	0.625	1.5261	-3.0207	0.474843	0.416667	0.789972
-5.4031	0.440252	0.916667	13.9857	-3.4821	0.509434	0.75	2.88889	-7.2269	0.468553	0.541667	1.34045	-5.1316	0.503145	0.833333	4.9375	-3.2928	0.45283	0.75	3.625	-4.0359	0.462264	0.625	1.93878	-1.3256	0.518868	0.583333	1.29818	-2.2755	0.518868	0.625	1.54545	-2.9836	0.477987	0.416667	0.780075
-5.4015	0.443396	0.916667	13.8085	-1.196	0.506289	0.75	2.92547	-6.5032	0.471698	0.541667	1.32364	-4.5145	0.5	0.833333	5	-3.0893	0.455975	0.75	3.57931	-2.4913	0.465409	0.625	1.91441	-1.0875	0.515723	0.583333	1.31463	-2.0761	0.515723	0.625	1.56504	-2.7957	0.481132	0.416667	0.770308
-5.3153	0.446541	0.916667	13.6338	-0.5764	0.503145	0.75	2.9625	-6.3713	0.474843	0.541667	1.30704	-4.1814	0.5	0.791667	3.8	-2.6573	0.459119	0.75	3.53425	-2.1982	0.468553	0.625	1.89038	-0.93225	0.515723	0.541667	1.10976	-1.6599	0.512579	0.625	1.58487	-2.6439	0.484277	0.416667	0.760668
-4.2625	0.449686	0.916667	13.4615	-0.4028	0.5	0.75	3	-6.1228	0.477987	0.541667	1.29067	-3.4913	0.496855	0.791667	3.8481	-2.6117	0.462264	0.75	3.4898	-2.0812	0.471698	0.625	1.86667	-0.87964	0.515723	0.5	0.939024	-1.3895	0.509434	0.625	1.60494	-2.313	0.487421	0.416667	0.751152
-3.9008	0.45283	0.916667	13.2917	0.54752	0.496855	0.75	3.03797	-5.9473	0.481132	0.541667	1.27451	-3.4698	0.496855	0.75	3.03797	-2.6028	0.465409	0.75	3.44595	-2.0624	0.474843	0.625	1.84327	-0.84978	0.512579	0.5	0.95092	-0.95504	0.506289	0.625	1.62526	-2.146	0.490566	0.416667	0.741758
-3.5569	0.455975	0.916667	13.1241	0.60103	0.493711	0.75	3.07643	-5.3222	0.484277	0.541667	1.25856	-2.1712	0.493711	0.75	3.07643	-2.0613	0.468553	0.75	3.40268	-1.7539	0.477987	0.625	1.82018	-0.65641	0.509434	0.5	0.962963	-0.41722	0.503145	0.625	1.64583	-2.078	0.493711	0.416667	0.732484
-2.3877	0.459119	0.916667	12.9589	1.2144	0.490566	0.75	3.11538	-4.7515	0.487421	0.541667	1.24282	-1.8852	0.490566	0.75	3.11538	-1.3151	0.471698	0.75	3.36	-1.3901	0.481132	0.625	1.79739	-0.45505	0.506289	0.5	0.975155	-0.2581	0.5	0.625	1.66667	-1.4003	0.496855	0.416667	0.723327
0.31832	0.462264	0.916667	12.7959	1.4807	0.487421	0.75	3.15484	-3.904	0.490566	0.541667	1.22727	-1.2438	0.487421	0.75	3.15484	-1.2538	0.474843	0.75	3.31788	-0.93189	0.484277	0.625	1.77489	-0.10876	0.503145	0.5	0.9875	-0.18414	0.496855	0.625	1.68776	-1.3252	0.5	0.416667	0.714286
2.0127	0.465409	0.916667	12.6351	1.8624	0.484277	0.75	3.19481	-3.6475	0.493711	0.541667	1.21193	0.086248	0.484277	0.75	3.19481	-1.1178	0.477987	0.75	3.27632	-0.1098	0.487421	0.625	1.75269	0.1318	0.5	0.5	1	0.081829	0.493711	0.625	1.70913	-0.94819	0.5	0.458333	0.846154
2.0278	0.468553	0.916667	12.4765	1.9447	0.481132	0.75	3.23529	-3.5068	0.496855	0.541667	1.19678	0.25504	0.481132	0.75	3.23529	-0.69944	0.477987	0.791667	4.15	0.91212	0.490566	0.625	1.73077	0.29893	0.5	0.458333	0.846154	0.42213	0.490566	0.625	1.73077	-0.79494	0.503145	0.458333	0.835577
2.4331	0.471698	0.916667	12.32	2.3818	0.477987	0.75	3.27632	-2.9079	0.5	0.541667	1.18182	1.5637	0.481132	0.708333	2.61905	-0.5752	0.481132	0.791667	4.09804	0.92476	0.493711	0.625	1.70913	0.87414	0.496855	0.458333	0.856865	0.54049	0.487421	0.625	1.75269	-0.50844	0.506289	0.458333	0.825131
2.9385	0.474843	0.916667	12.1656	2.6588	0.474843	0.75	3.31788	-1.5487	0.503145	0.541667	1.16705	1.6739	0.477987	0.708333	2.65226	-0.38246	0.484277	0.791667	4.04675	1.3947	0.496855	0.625	1.68776	1.1131	0.496855	0.416667	0.723327	0.57137	0.484277	0.625	1.77489	0.40716	0.509434	0.458333	0.814815
3.2831	0.477987	0.916667	12.0132	3.2203	0.471698	0.75	3.36	-1.1315	0.506289	0.541667	1.15246	1.7543	0.474843	0.708333	2.6859	-0.084209	0.487421	0.791667	3.99613	1.6032	0.5	0.625	1.66667	1.4656	0.493711	0.416667	0.732484	1.2574	0.481132	0.625	1.79739	0.63679	0.509434	0.5	0.962963
3.7568	0.481132	0.916667	11.8627	3.6378	0.471698	0.708333	2.72	-0.19158	0.506289	0.583333	1.36522	2.6236	0.471698	0.708333	2.72	0.742	0.490566	0.791667	3.94615	2.0052	0.503145	0.625	1.64583	1.5297	0.490566	0.416667	0.741758	1.2595	0.477987	0.625	1.82018	0.72447	0.512579	0.5	0.95092
6.2995	0.484277	0.916667	11.7143	3.893	0.468553	0.708333	2.75455	-0.081196	0.509434	0.583333	1.34815	3.52	0.468553	0.708333	2.75455	1.3888	0.493711	0.791667	3.89682	2.2196	0.506289	0.625	1.62526	1.8919	0.487421	0.416667	0.751152	1.7233	0.474843	0.625	1.84327	0.78285	0.515723	0.5	0.939024
6.7102	0.487421	0.916667	11.5677	4.9527	0.465409	0.708333	2.78958	0.28682	0.509434	0.625	1.60494	3.9603	0.465409	0.708333	2.78958	2.6124	0.496855	0.791667	3.8481	2.3119	0.509434	0.625	1.60494	2.0289	0.484277	0.416667	0.760668	1.749	0.471698	0.625	1.86667	0.92394	0.518868	0.5	0.927273
8.1732	0.490566	0.916667	11.4231	5.2249	0.462264	0.708333	2.82507	0.48992	0.512579	0.625	1.58487	4.4816	0.462264	0.708333	2.82507	3.098	0.5	0.791667	3.8	2.4285	0.512579	0.625	1.58487	3.4732	0.481132	0.416667	0.770308	1.9285	0.468553	0.625	1.89038	1.1002	0.518868	0.541667	1.09587
8.6021	0.493711	0.916667	11.2803	6.8824	0.459119	0.708333	2.86106	0.71394	0.512579	0.666667	1.90184	4.9439	0.459119	0.708333	2.86106	3.1868	0.503145	0.791667	3.7525	2.9152	0.515723	0.625	1.56504	3.5616	0.477987	0.416667	0.780075	1.9837	0.465409	0.625	1.91441	1.3576	0.518868	0.583333	1.29818
9.6429	0.496855	0.916667	11.1392	6.9563	0.455975	0.708333	2.89754	0.98577	0.515723	0.666667	1.87805	5.1531	0.459119	0.666667	2.35616	3.9799	0.506289	0.791667	3.70559	2.9762	0.515723	0.666667	1.87805	3.6795	0.474843	0.416667	0.789972	2.0914	0.462264	0.625	1.93878	1.5158	0.522013	0.583333	1.28193
11.454	0.5	0.916667	11	7.198	0.45283	0.708333	2.93452	2.3019	0.518868	0.666667	1.85455	5.4867	0.455975	0.666667	2.38621	4.6556	0.509434	0.791667	3.65926	5.4618	0.518868	0.666667	1.85455	3.7135	0.471698	0.416667	0.8	2.3066	0.459119	0.625	1.96347	1.5437	0.525157	0.583333	1.26587
12.083	0.503145	0.916667	10.8625	7.6513	0.45283	0.666667	2.41667	3.3596	0.522013	0.666667	1.83133	5.5306	0.45283	0.666667	2.41667	5.1616	0.509434	0.833333	4.81481	5.5864	0.522013	0.666667	1.83133	3.8781	0.468553	0.416667	0.810163	2.5592	0.455975	0.625	1.98851	1.9455	0.528302	0.583333	1.25
12.221	0.506289	0.916667	10.7267	9.4924	0.449686	0.666667	2.44755	4.0919	0.522013	0.708333	2.22375	5.7326	0.449686	0.666667	2.44755	6.0787	0.512579	0.833333	4.7546	5.6645	0.525157	0.666667	1.80838	3.9141	0.465409	0.416667	0.820463	2.5845	0.45283	0.625	2.01389	2.3358	0.531447	0.583333	1.23432
12.314	0.509434	0.916667	10.5926	9.715	0.446541	0.666667	2.47887	5.0132	0.525157	0.708333	2.19589	6.0341	0.446541	0.666667	2.47887	6.3012	0.515723	0.833333	4.69512	6.2816	0.528302	0.666667	1.78571	4.157	0.462264	0.416667	0.830904	2.7041	0.449686	0.625	2.03963	2.7167	0.534591	0.583333	1.21882
13.527	0.512579	0.916667	10.4601	10.079	0.443396	0.666667	2.51064	8.3765	0.528302	0.708333	2.16837	6.8329	0.443396	0.666667	2.51064	7.305	0.518868	0.833333	4.63636	6.672	0.531447	0.666667	1.76331	4.3076	0.459119	0.416667	0.841487	2.7839	0.446541	0.625	2.06573	2.8652	0.537736	0.583333	1.20351
13.85	0.515723	0.916667	10.3293	10.694	0.440252	0.666667	2.54286	9.1407	0.531447	0.708333	2.14117	7.6463	0.440252	0.666667	2.54286	8.0801	0.522013	0.833333	4.57831	6.7673	0.534591	0.666667	1.74118	4.3776	0.455975	0.416667	0.852217	2.8475	0.443396	0.625	2.0922	3.0179	0.540881	0.583333	1.18837
14.519	0.518868	0.916667	10.2	10.818	0.437107	0.666667	2.57554	9.2504	0.534591	0.708333	2.11429	7.6737	0.437107	0.666667	2.57554	9.0392	0.525157	0.833333	4.52096	6.7967	0.534591	0.708333	2.11429	4.4265	0.455975	0.375	0.715862	3.086	0.440252	0.625	2.11905	3.0644	0.544025	0.583333	1.17341
15.189	0.522013	0.916667	10.0723	11.358	0.433962	0.666667	2.6087	9.6595	0.537736	0.708333	2.08772	8.4014	0.433962	0.666667	2.6087	9.7401	0.528302	0.833333	4.46429	7.241	0.537736	0.708333	2.08772	4.709	0.45283	0.375	0.725	3.1556	0.440252	0.583333	1.78	3.2463	0.54717	0.583333	1.15862
16.439	0.525157	0.916667	9.94611	11.632	0.430818	0.666667	2.64234	9.7511	0.540881	0.708333	2.06146	8.6166	0.430818	0.666667	2.64234	9.9794	0.531447	0.833333	4.40828	7.2739	0.540881	0.708333	2.06146	4.7445	0.449686	0.375	0.734266	3.2519	0.437107	0.583333	1.80288	3.4408	0.550314	0.583333	1.144
16.711	0.528302	0.916667	9.82143	12.038	0.427673	0.666667	2.67647	11.24	0.544025	0.708333	2.03551	9.8887	0.427673	0.666667	2.67647	10.338	0.534591	0.833333	4.35294	7.3449	0.544025	0.708333	2.03551	5.1116	0.446541	0.375	0.743662	3.6438	0.433962	0.583333	1.82609	3.4906	0.553459	0.583333	1.12955
16.945	0.531447	0.916667	9.69822	13.796	0.424528	0.666667	2.71111	12.529	0.54717	0.708333	2.00985	10.727	0.424528	0.666667	2.71111	10.531	0.537736	0.833333	4.29825	7.9434	0.54717	0.708333	2.00985	6.1128	0.443396	0.375	0.753191	3.7577	0.430818	0.583333	1.84964	3.8194	0.553459	0.625	1.3447
17.009	0.534591	0.916667	9.57647	14.159	0.421384	0.666667	2.74627	12.872	0.550314	0.708333	1.98449	10.846	0.424528	0.625	2.25926	10.913	0.540881	0.833333	4.24419	8.0492	0.550314	0.708333	1.98449	6.1569	0.443396	0.333333	0.62766	4.1789	0.427673	0.583333	1.87353	4.1023	0.556604	0.625	1.32768
17.184	0.537736	0.916667	9.45614	14.944	0.418239	0.666667	2.78195	13.101	0.553459	0.708333	1.95942	11.095	0.421384	0.625	2.28856	10.953	0.544025	0.833333	4.19075	8.553	0.553459	0.708333	1.95942	6.2844	0.440252	0.333333	0.635714	4.4637	0.424528	0.583333	1.89778	4.2821	0.559748	0.625	1.31086
18.016	0.540881	0.916667	9.33721	15.018	0.415094	0.666667	2.81818	13.115	0.556604	0.708333	1.93462	12.21	0.418239	0.625	2.3183	11	0.54717	0.833333	4.13793	8.6068	0.556604	0.708333	1.93462	6.4593	0.437107	0.333333	0.643885	4.8208	0.421384	0.583333	1.92239	4.2964	0.559748	0.666667	1.57303
18.027	0.544025	0.916667	9.21965	16.795	0.41195	0.666667	2.85496	14.814	0.559748	0.708333	1.91011	12.651	0.415094	0.625	2.34848	11.127	0.550314	0.833333	4.08571	8.7946	0.559748	0.708333	1.91011	6.4639	0.433962	0.333333	0.652174	5.1047	0.418239	0.583333	1.94737	4.3647	0.562893	0.666667	1.55307
18.057	0.54717	0.916667	9.10345	17.111	0.408805	0.666667	2.89231	15.537	0.562893	0.708333	1.88587	12.747	0.41195	0.625	2.37913	11.18	0.553459	0.833333	4.03409	8.9467	0.562893	0.708333	1.88587	6.5279	0.430818	0.333333	0.660584	5.7633	0.415094	0.583333	1.97273	4.9526	0.566038	0.666667	1.53333
18.29	0.550314	0.916667	8.98857	18.66	0.40566	0.666667	2.93023	15.631	0.566038	0.708333	1.8619	13.206	0.408805	0.625	2.41026	12.29	0.556604	0.833333	3.98305	9.2412	0.562893	0.75	2.32961	6.7074	0.427673	0.333333	0.669118	6.0961	0.41195	0.583333	1.99847	4.9839	0.569182	0.666667	1.51381
18.328	0.550314	0.958333	18.7943	19.585	0.402516	0.666667	2.96875	16.296	0.569182	0.708333	1.8382	14.093	0.408805	0.583333	2.02462	12.832	0.559748	0.833333	3.93258	9.6789	0.566038	0.75	2.3	6.7484	0.424528	0.333333	0.677778	6.2286	0.41195	0.541667	1.68702	5.1281	0.572327	0.666667	1.49451
18.331	0.553459	0.958333	18.5568	21.042	0.399371	0.666667	3.00787	16.358	0.572327	0.708333	1.81476	15.606	0.40566	0.583333	2.05116	12.956	0.562893	0.833333	3.88268	11.412	0.569182	0.75	2.27072	6.7557	0.421384	0.333333	0.686567	6.5082	0.408805	0.541667	1.70909	5.9841	0.575472	0.666667	1.47541
21.188	0.556604	0.958333	18.322	21.18	0.396226	0.666667	3.04762	16.761	0.575472	0.708333	1.79157	15.643	0.402516	0.583333	2.07812	13.378	0.566038	0.833333	3.83333	11.417	0.572327	0.75	2.24176	6.8277	0.418239	0.333333	0.695489	6.8602	0.40566	0.541667	1.7315	6.211	0.578616	0.666667	1.45652
23.103	0.559748	0.958333	18.0899	23.555	0.393082	0.666667	3.088	17.114	0.578616	0.708333	1.76863	15.872	0.399371	0.583333	2.10551	13.711	0.569182	0.833333	3.78453	11.997	0.575472	0.75	2.21311	7.9179	0.415094	0.333333	0.704545	6.8894	0.40566	0.5	1.46512	6.3678	0.581761	0.666667	1.43784
23.308	0.562893	0.958333	17.8603	23.634	0.389937	0.666667	3.12903	17.243	0.581761	0.708333	1.74595	15.919	0.396226	0.583333	2.13333	13.874	0.572327	0.833333	3.73626	12.087	0.578616	0.75	2.18478	8.5065	0.41195	0.333333	0.71374	7.338	0.402516	0.5	1.48438	6.4651	0.584906	0.666667	1.41935
24.126	0.566038	0.958333	17.6333	23.686	0.386792	0.666667	3.17073	18.973	0.584906	0.708333	1.7235	16.375	0.393082	0.583333	2.1616	14.34	0.575472	0.833333	3.68852	13.147	0.581761	0.75	2.15676	8.524	0.408805	0.333333	0.723077	7.3888	0.399371	0.5	1.50394	6.5068	0.58805	0.666667	1.40107
24.555	0.569182	0.958333	17.4088	24.24	0.383648	0.666667	3.21311	19.135	0.58805	0.708333	1.7013	16.958	0.389937	0.583333	2.19032	15.544	0.578616	0.833333	3.6413	13.555	0.581761	0.791667	2.73189	8.5543	0.408805	0.291667	0.595475	7.874	0.396226	0.5	1.52381	6.6369	0.591195	0.666667	1.38298
24.784	0.572327	0.958333	17.1868	24.649	0.380503	0.666667	3.2562	19.669	0.591195	0.708333	1.67933	17.402	0.389937	0.541667	1.84897	15.564	0.581761	0.833333	3.59459	13.827	0.584906	0.791667	2.69677	8.7275	0.40566	0.291667	0.603283	8.2008	0.393082	0.5	1.544	6.6901	0.59434	0.666667	1.36508
26.331	0.575472	0.958333	16.9672	24.815	0.377358	0.666667	3.3	21.375	0.59434	0.708333	1.6576	17.865	0.386792	0.541667	1.87361	15.613	0.584906	0.833333	3.54839	14.135	0.58805	0.791667	2.66203	9.3038	0.402516	0.291667	0.611213	8.3515	0.389937	0.5	1.56452	6.8833	0.597484	0.666667	1.34737
26.609	0.578616	0.958333	16.75	25.176	0.374214	0.666667	3.34454	21.878	0.597484	0.708333	1.63609	18.921	0.383648	0.541667	1.89866	15.806	0.58805	0.833333	3.50267	14.233	0.591195	0.791667	2.62766	9.3095	0.399371	0.291667	0.619268	8.7416	0.386792	0.5	1.58537	7.0374	0.600629	0.666667	1.32984
26.767	0.581761	0.958333	16.5351	25.859	0.371069	0.666667	3.38983	22.063	0.600629	0.708333	1.61481	18.927	0.383648	0.5	1.60656	16.64	0.591195	0.833333	3.45745	14.507	0.59434	0.791667	2.59365	9.3444	0.396226	0.291667	0.627451	8.7874	0.383648	0.5	1.60656	7.2161	0.603774	0.666667	1.3125
27.496	0.584906	0.958333	16.3226	26.022	0.367925	0.666667	3.4359	22.201	0.603774	0.708333	1.59375	19.467	0.380503	0.5	1.6281	18.083	0.59434	0.833333	3.4127	14.9	0.597484	0.791667	2.56	10.365	0.393082	0.291667	0.635765	9.2654	0.380503	0.5	1.6281	7.24	0.606918	0.666667	1.29534
28.098	0.58805	0.958333	16.1123	27.227	0.36478	0.666667	3.48276	23.679	0.606918	0.708333	1.57291	19.978	0.380503	0.458333	1.37762	19.002	0.597484	0.833333	3.36842	15.341	0.600629	0.791667	2.5267	10.44	0.389937	0.291667	0.644213	9.2707	0.377358	0.5	1.65	8.5204	0.610063	0.666667	1.27835
29.286	0.591195	0.958333	15.9043	27.24	0.361635	0.666667	3.53043	23.823	0.610063	0.708333	1.55228	20.082	0.377358	0.458333	1.39615	19.635	0.600629	0.833333	3.32461	15.369	0.603774	0.791667	2.49375	10.496	0.386792	0.291667	0.652798	9.3545	0.374214	0.5	1.67227	8.5433	0.613208	0.666667	1.26154
29.33	0.59434	0.958333	15.6984	28.011	0.358491	0.666667	3.57895	23.905	0.613208	0.708333	1.53187	20.186	0.374214	0.458333	1.415	19.908	0.603774	0.833333	3.28125	16.2	0.606918	0.791667	2.46114	10.967	0.383648	0.291667	0.661524	9.7331	0.374214	0.458333	1.415	8.5847	0.616352	0.666667	1.2449
29.406	0.597484	0.958333	15.4947	29.505	0.355346	0.666667	3.62832	24.026	0.616352	0.708333	1.51166	20.678	0.371069	0.458333	1.43416	20.32	0.606918	0.833333	3.23834	16.27	0.610063	0.791667	2.42887	11.035	0.380503	0.291667	0.670394	10.167	0.371069	0.458333	1.43416	9.1215	0.619497	0.666667	1.22843
29.772	0.600629	0.958333	15.2932	29.761	0.352201	0.666667	3.67857	24.456	0.619497	0.708333	1.49166	21.868	0.367925	0.458333	1.45365	20.88	0.610063	0.833333	3.19588	16.642	0.613208	0.791667	2.39692	11.33	0.377358	0.291667	0.679412	10.357	0.367925	0.458333	1.45365	9.1315	0.622642	0.666667	1.21212
31.127	0.603774	0.958333	15.0938	30.338	0.349057	0.666667	3.72973	24.698	0.622642	0.708333	1.47186	22.167	0.36478	0.458333	1.47347	21.294	0.613208	0.833333	3.15385	16.905	0.616352	0.791667	2.36531	11.742	0.374214	0.291667	0.688581	10.367	0.36478	0.458333	1.47347	9.602	0.625786	0.666667	1.19598
31.353	0.606918	0.958333	14.8964	31.112	0.345912	0.666667	3.78182	26.086	0.625786	0.708333	1.45226	22.388	0.361635	0.458333	1.49365	21.648	0.616352	0.833333	3.11224	17.15	0.619497	0.791667	2.33401	11.839	0.371069	0.291667	0.697906	10.446	0.361635	0.458333	1.49365	10.342	0.628931	0.666667	1.18
32.401	0.610063	0.958333	14.701	31.13	0.342767	0.666667	3.83486	26.701	0.628931	0.708333	1.43286	23.473	0.358491	0.458333	1.51417	21.674	0.619497	0.833333	3.07107	17.861	0.622642	0.791667	2.30303	12.365	0.367925	0.291667	0.707391	10.579	0.358491	0.458333	1.51417	10.408	0.632075	0.666667	1.16418
33.043	0.613208	0.958333	14.5077	31.907	0.342767	0.625	3.19572	27.648	0.632075	0.708333	1.41365	23.619	0.355346	0.458333	1.53506	21.857	0.622642	0.833333	3.0303	18.295	0.625786	0.791667	2.27236	12.849	0.36478	0.291667	0.717039	10.676	0.355346	0.458333	1.53506	10.633	0.63522	0.666667	1.14851
33.261	0.616352	0.958333	14.3163	33.512	0.342767	0.583333	2.6844	27.702	0.63522	0.708333	1.39463	23.933	0.352201	0.458333	1.55632	21.978	0.625786	0.833333	2.98995	18.479	0.628931	0.791667	2.242	13.328	0.361635	0.291667	0.726854	10.84	0.352201	0.458333	1.55632	10.957	0.638365	0.666667	1.133
33.4	0.619497	0.958333	14.1269	33.851	0.339623	0.583333	2.72222	28.743	0.638365	0.708333	1.37579	24.132	0.349057	0.458333	1.57796	22.179	0.628931	0.833333	2.95	18.904	0.628931	0.833333	2.95	13.959	0.358491	0.291667	0.736842	11.571	0.349057	0.458333	1.57796	11.437	0.641509	0.666667	1.11765
34.089	0.619497	1	-	34.084	0.336478	0.583333	2.76075	28.813	0.641509	0.708333	1.35714	24.133	0.345912	0.458333	1.6	22.866	0.632075	0.833333	2.91045	18.969	0.632075	0.833333	2.91045	14.003	0.355346	0.291667	0.747007	12.431	0.345912	0.458333	1.6	11.812	0.644654	0.666667	1.10244
36.564	0.622642	1	-	34.372	0.333333	0.583333	2.8	29.538	0.644654	0.708333	1.33868	25.124	0.342767	0.458333	1.62244	23.092	0.63522	0.833333	2.87129	19.248	0.63522	0.833333	2.87129	14.1	0.352201	0.291667	0.757353	12.653	0.342767	0.458333	1.62244	12.24	0.644654	0.708333	1.33868
37.34	0.625786	1	-	35.463	0.330189	0.583333	2.84	29.996	0.647799	0.708333	1.32039	26.333	0.339623	0.458333	1.6453	23.154	0.638365	0.833333	2.83251	20.059	0.63522	0.875	4.0198	16.213	0.349057	0.291667	0.767886	12.753	0.339623	0.458333	1.6453	12.295	0.647799	0.708333	1.32039
39.865	0.628931	1	-	36.191	0.327044	0.583333	2.88077	30.031	0.650943	0.708333	1.30228	26.526	0.339623	0.416667	1.38889	26.1	0.641509	0.833333	2.79412	20.109	0.638365	0.875	3.96552	16.324	0.345912	0.291667	0.77861	12.788	0.336478	0.458333	1.66858	12.347	0.650943	0.708333	1.30228
40.435	0.632075	1	-	37	0.323899	0.583333	2.92233	31.174	0.654088	0.708333	1.28434	26.544	0.336478	0.416667	1.40854	27.309	0.644654	0.833333	2.7561	20.857	0.641509	0.875	3.91176	16.634	0.342767	0.291667	0.78953	12.881	0.333333	0.458333	1.69231	12.565	0.654088	0.708333	1.28434
40.967	0.63522	1	-	37.023	0.320755	0.583333	2.96471	31.19	0.657233	0.708333	1.26658	26.925	0.333333	0.416667	1.42857	27.558	0.647799	0.833333	2.71845	21.327	0.644654	0.875	3.85854	17.09	0.339623	0.291667	0.800654	12.899	0.330189	0.458333	1.71648	12.591	0.657233	0.708333	1.26658
41.002	0.638365	1	-	37.102	0.31761	0.583333	3.00792	31.255	0.660377	0.708333	1.24898	28.424	0.330189	0.416667	1.44898	28.278	0.650943	0.833333	2.68116	22.243	0.647799	0.875	3.80583	17.452	0.336478	0.291667	0.811985	12.908	0.327044	0.458333	1.74112	13.337	0.660377	0.708333	1.24898
41.298	0.641509	1	-	38.536	0.314465	0.583333	3.052	33.193	0.663522	0.708333	1.23155	28.475	0.327044	0.416667	1.46978	28.287	0.654088	0.833333	2.64423	22.655	0.650943	0.875	3.75362	17.86	0.333333	0.291667	0.823529	13.148	0.323899	0.458333	1.76624	14.144	0.663522	0.708333	1.23155
41.612	0.644654	1	-	41.45	0.314465	0.541667	2.57636	33.769	0.666667	0.708333	1.21429	29.312	0.327044	0.375	1.23462	28.56	0.657233	0.833333	2.60766	22.793	0.654088	0.875	3.70192	18.216	0.330189	0.291667	0.835294	13.727	0.323899	0.416667	1.49098	14.256	0.666667	0.708333	1.21429
41.874	0.647799	1	-	41.714	0.311321	0.541667	2.61433	36.087	0.669811	0.708333	1.19718	30.35	0.323899	0.375	1.25243	28.692	0.660377	0.833333	2.57143	23.079	0.657233	0.875	3.65072	18.358	0.327044	0.291667	0.847285	15.128	0.320755	0.416667	1.51261	14.598	0.669811	0.708333	1.19718
42.712	0.650943	1	-	42.242	0.311321	0.5	2.21212	36.192	0.672956	0.708333	1.18024	31.009	0.320755	0.375	1.27059	28.989	0.660377	0.875	3.6	23.26	0.660377	0.875	3.6	18.528	0.323899	0.291667	0.859509	15.271	0.31761	0.416667	1.53465	15.192	0.672956	0.708333	1.18024
44.241	0.654088	1	-	42.359	0.308176	0.5	2.2449	36.916	0.676101	0.708333	1.16346	31.913	0.31761	0.375	1.28911	28.998	0.663522	0.875	3.54976	23.468	0.663522	0.875	3.54976	18.723	0.320755	0.291667	0.871972	15.399	0.314465	0.416667	1.55714	15.596	0.676101	0.708333	1.16346
44.439	0.657233	1	-	42.643	0.308176	0.458333	1.89953	36.977	0.679245	0.708333	1.14683	33.423	0.314465	0.375	1.308	29.547	0.666667	0.875	3.5	23.492	0.666667	0.875	3.5	18.949	0.31761	0.291667	0.884683	15.711	0.314465	0.375	1.308	15.613	0.679245	0.708333	1.14683
46.345	0.660377	1	-	43.15	0.305031	0.458333	1.92784	37.118	0.68239	0.708333	1.13035	33.768	0.311321	0.375	1.32727	30.295	0.669811	0.875	3.4507	23.856	0.669811	0.875	3.4507	19.108	0.314465	0.291667	0.897647	15.97	0.311321	0.375	1.32727	15.741	0.68239	0.708333	1.13035
46.75	0.663522	1	-	43.214	0.301887	0.458333	1.95673	37.929	0.685535	0.708333	1.11402	35.133	0.308176	0.375	1.34694	30.826	0.672956	0.875	3.40187	24.042	0.672956	0.875	3.40187	19.194	0.311321	0.291667	0.910873	16.191	0.308176	0.375	1.34694	15.834	0.685535	0.708333	1.11402
47.767	0.666667	1	-	43.343	0.298742	0.458333	1.98623	39.363	0.688679	0.708333	1.09785	35.822	0.305031	0.375	1.36701	30.84	0.676101	0.875	3.35349	24.969	0.676101	0.875	3.35349	19.649	0.308176	0.291667	0.92437	16.204	0.305031	0.375	1.36701	15.845	0.688679	0.708333	1.09785
48.339	0.669811	1	-	44.888	0.295597	0.458333	2.01637	39.767	0.691824	0.708333	1.08182	36.438	0.301887	0.375	1.3875	30.914	0.679245	0.875	3.30556	25.536	0.679245	0.875	3.30556	20.228	0.305031	0.291667	0.938144	16.524	0.301887	0.375	1.3875	16.102	0.688679	0.75	1.35616
48.505	0.672956	1	-	46.881	0.292453	0.458333	2.04715	41.287	0.694969	0.708333	1.06593	36.621	0.298742	0.375	1.40842	31.058	0.68239	0.875	3.25806	25.725	0.68239	0.875	3.25806	20.317	0.301887	0.291667	0.952206	16.637	0.298742	0.375	1.40842	16.349	0.691824	0.75	1.33636
49.001	0.676101	1	-	47.296	0.289308	0.458333	2.0786	41.575	0.698113	0.708333	1.05019	37.227	0.295597	0.375	1.42979	31.897	0.685535	0.875	3.21101	25.735	0.685535	0.875	3.21101	21.397	0.298742	0.291667	0.966563	16.691	0.295597	0.375	1.42979	16.837	0.694969	0.75	1.31674
54.637	0.679245	1	-	48.364	0.286164	0.458333	2.11074	41.949	0.701258	0.708333	1.03459	37.549	0.292453	0.375	1.45161	31.924	0.688679	0.875	3.16438	26.131	0.688679	0.875	3.16438	22.33	0.295597	0.291667	0.981227	17.033	0.292453	0.375	1.45161	16.887	0.698113	0.75	1.2973
56.113	0.68239	1	-	49.376	0.283019	0.458333	2.14359	42.607	0.704403	0.708333	1.01913	37.697	0.289308	0.375	1.47391	32.032	0.691824	0.875	3.11818	26.749	0.691824	0.875	3.11818	22.644	0.292453	0.291667	0.996205	17.109	0.289308	0.375	1.47391	16.918	0.701258	0.75	1.27803
57.193	0.685535	1	-	49.949	0.279874	0.458333	2.17718	43.686	0.707547	0.708333	1.00381	38.08	0.286164	0.375	1.4967	32.048	0.694969	0.875	3.0724	28.372	0.694969	0.875	3.0724	22.959	0.289308	0.291667	1.01151	17.51	0.286164	0.375	1.4967	17.502	0.701258	0.791667	1.61883
57.794	0.688679	1	-	53.835	0.27673	0.458333	2.21154	43.987	0.710692	0.708333	0.988622	38.958	0.283019	0.375	1.52	32.136	0.698113	0.875	3.02703	29.764	0.698113	0.875	3.02703	23.33	0.286164	0.291667	1.02715	17.594	0.286164	0.333333	1.24725	17.659	0.704403	0.791667	1.59464
59.296	0.691824	1	-	53.845	0.273585	0.458333	2.24668	44.622	0.713836	0.708333	0.973568	39.339	0.279874	0.375	1.54382	32.166	0.701258	0.875	2.98206	29.879	0.701258	0.875	2.98206	23.729	0.283019	0.291667	1.04314	17.66	0.283019	0.333333	1.26667	18.255	0.704403	0.833333	2.09821
59.906	0.694969	1	-	54.315	0.273585	0.416667	1.89655	44.737	0.716981	0.708333	0.958647	40.009	0.27673	0.375	1.56818	33.211	0.704403	0.875	2.9375	30.275	0.704403	0.875	2.9375	24.338	0.279874	0.291667	1.05948	17.732	0.279874	0.333333	1.28652	18.287	0.707547	0.833333	2.06667
61.002	0.698113	1	-	54.337	0.27044	0.416667	1.92691	45.513	0.720126	0.708333	0.943855	40.201	0.273585	0.375	1.5931	33.229	0.707547	0.875	2.89333	30.494	0.707547	0.875	2.89333	24.709	0.27673	0.291667	1.0762	17.824	0.27673	0.333333	1.30682	18.65	0.710692	0.833333	2.0354
62.289	0.701258	1	-	54.723	0.267296	0.416667	1.95798	45.754	0.72327	0.708333	0.929193	41.08	0.27044	0.375	1.6186	35.101	0.710692	0.875	2.84956	30.529	0.707547	0.916667	4.54667	24.874	0.273585	0.291667	1.09331	18.024	0.273585	0.333333	1.32759	18.861	0.713836	0.833333	2.00441
62.571	0.704403	1	-	54.763	0.264151	0.416667	1.9898	46.321	0.726415	0.708333	0.914657	41.841	0.267296	0.375	1.64471	35.834	0.713836	0.875	2.80617	30.95	0.710692	0.916667	4.47788	25.333	0.27044	0.291667	1.11081	18.742	0.27044	0.333333	1.34884	19.411	0.716981	0.833333	1.97368
63.618	0.707547	1	-	56.024	0.264151	0.375	1.67143	46.596	0.72956	0.708333	0.900246	42.142	0.264151	0.375	1.67143	36.416	0.716981	0.875	2.76316	31.23	0.713836	0.916667	4.40969	25.437	0.267296	0.291667	1.12872	19.859	0.267296	0.333333	1.37059	19.446	0.720126	0.833333	1.94323
65.12	0.710692	1	-	56.218	0.261006	0.375	1.6988	46.647	0.732704	0.708333	0.88596	42.686	0.261006	0.375	1.6988	36.592	0.720126	0.875	2.72052	31.324	0.716981	0.916667	4.34211	25.521	0.264151	0.291667	1.14706	20.221	0.264151	0.333333	1.39286	19.524	0.72327	0.833333	1.91304
65.511	0.713836	1	-	56.466	0.257862	0.375	1.72683	47.158	0.735849	0.708333	0.871795	43.596	0.261006	0.333333	1.41566	37.39	0.72327	0.875	2.67826	31.701	0.720126	0.916667	4.27511	25.544	0.261006	0.291667	1.16584	20.502	0.261006	0.333333	1.41566	19.56	0.726415	0.833333	1.88312
67.359	0.716981	1	-	57.853	0.254717	0.375	1.75556	48.611	0.735849	0.75	1.07692	43.773	0.257862	0.333333	1.43902	37.694	0.726415	0.875	2.63636	32.421	0.72327	0.916667	4.2087	25.583	0.257862	0.291667	1.18508	20.678	0.257862	0.333333	1.43902	19.845	0.72956	0.833333	1.85345
67.834	0.720126	1	-	58.806	0.254717	0.333333	1.46296	49.397	0.738994	0.75	1.05957	44.067	0.254717	0.333333	1.46296	38.316	0.72956	0.875	2.59483	32.712	0.726415	0.916667	4.14286	26.217	0.254717	0.291667	1.20479	20.692	0.254717	0.333333	1.46296	20.101	0.732704	0.833333	1.82403
70.306	0.72327	1	-	58.833	0.251572	0.333333	1.4875	49.982	0.742138	0.75	1.04237	45.369	0.251572	0.333333	1.4875	39.024	0.732704	0.875	2.55365	33.903	0.72956	0.916667	4.07759	27.052	0.251572	0.291667	1.225	20.709	0.251572	0.333333	1.4875	20.178	0.735849	0.833333	1.79487
70.441	0.726415	1	-	59.221	0.248428	0.333333	1.51266	51.083	0.745283	0.75	1.02532	48.147	0.248428	0.333333	1.51266	39.967	0.735849	0.875	2.51282	34.501	0.732704	0.916667	4.01288	27.079	0.248428	0.291667	1.24572	20.822	0.248428	0.333333	1.51266	20.182	0.738994	0.833333	1.76596
70.753	0.72956	1	-	59.712	0.245283	0.333333	1.53846	51.594	0.748428	0.75	1.0084	49.9	0.245283	0.333333	1.53846	40.622	0.738994	0.875	2.47234	34.775	0.735849	0.916667	3.94872	27.199	0.245283	0.291667	1.26697	20.858	0.245283	0.333333	1.53846	20.204	0.742138	0.833333	1.73729
71.882	0.732704	1	-	60.086	0.242138	0.333333	1.56494	52.193	0.751572	0.75	0.991632	50.026	0.245283	0.291667	1.26697	41.426	0.742138	0.875	2.4322	35.704	0.738994	0.916667	3.88511	27.361	0.242138	0.291667	1.28877	21.09	0.242138	0.333333	1.56494	20.395	0.745283	0.833333	1.70886
72.152	0.735849	1	-	60.841	0.238994	0.333333	1.59211	52.361	0.754717	0.75	0.975	50.198	0.242138	0.291667	1.28877	41.99	0.745283	0.875	2.39241	37.414	0.742138	0.916667	3.82203	28.503	0.238994	0.291667	1.31115	21.236	0.238994	0.333333	1.59211	20.475	0.748428	0.833333	1.68067
73.496	0.738994	1	-	62.091	0.235849	0.333333	1.62	52.812	0.757862	0.75	0.958506	50.353	0.242138	0.25	1.04329	42.92	0.748428	0.875	2.35294	37.543	0.745283	0.916667	3.75949	28.818	0.235849	0.291667	1.33412	21.447	0.238994	0.291667	1.31115	21.031	0.748428	0.875	2.35294
73.905	0.742138	1	-	62.415	0.232704	0.333333	1.64865	53.198	0.761006	0.75	0.942149	51.285	0.242138	0.208333	0.82365	43.256	0.751572	0.875	2.31381	37.635	0.748428	0.916667	3.69748	29.364	0.232704	0.291667	1.35771	21.815	0.235849	0.291667	1.33412	21.056	0.751572	0.875	2.31381
74.93	0.745283	1	-	63.278	0.22956	0.333333	1.67808	53.417	0.764151	0.75	0.925926	51.604	0.238994	0.208333	0.83795	43.832	0.754717	0.875	2.275	37.764	0.751572	0.916667	3.63598	29.528	0.22956	0.291667	1.38195	21.892	0.232704	0.291667	1.35771	21.129	0.754717	0.875	2.275
75.727	0.748428	1	-	66.219	0.226415	0.333333	1.70833	55.125	0.767296	0.75	0.909836	51.887	0.235849	0.208333	0.852632	44.181	0.757862	0.875	2.23651	37.788	0.754717	0.916667	3.575	29.756	0.226415	0.291667	1.40686	22.422	0.22956	0.291667	1.38195	21.908	0.757862	0.875	2.23651
77.491	0.751572	1	-	67.322	0.22327	0.333333	1.73944	55.996	0.77044	0.75	0.893878	51.899	0.232704	0.208333	0.86771	45.298	0.761006	0.875	2.19835	38.792	0.757862	0.916667	3.51452	30.153	0.22327	0.291667	1.43248	22.525	0.226415	0.291667	1.40686	22.169	0.761006	0.875	2.19835
79.119	0.754717	1	-	67.551	0.220126	0.333333	1.77143	56.76	0.773585	0.75	0.878049	52.312	0.22956	0.208333	0.883201	45.447	0.764151	0.875	2.16049	38.927	0.761006	0.916667	3.45455	30.921	0.22327	0.25	1.15962	22.628	0.22327	0.291667	1.43248	22.206	0.764151	0.875	2.16049
80.304	0.757862	1	-	67.604	0.216981	0.333333	1.80435	57.331	0.77673	0.75	0.862348	52.923	0.226415	0.208333	0.899123	45.476	0.767296	0.875	2.12295	38.945	0.764151	0.916667	3.39506	31.111	0.220126	0.25	1.18095	23.044	0.220126	0.291667	1.45882	22.346	0.767296	0.875	2.12295
81.342	0.761006	1	-	69.519	0.213836	0.333333	1.83824	58.02	0.779874	0.75	0.846774	53.541	0.22327	0.208333	0.915493	45.788	0.77044	0.875	2.08571	39.721	0.767296	0.916667	3.33607	33.058	0.216981	0.25	1.2029	23.203	0.216981	0.291667	1.48593	22.594	0.77044	0.875	2.08571
85.343	0.764151	1	-	70.027	0.210692	0.333333	1.87313	59.045	0.783019	0.75	0.831325	53.947	0.220126	0.208333	0.932331	45.994	0.773585	0.875	2.04878	41.079	0.77044	0.916667	3.27755	34.114	0.213836	0.25	1.22549	23.368	0.213836	0.291667	1.51384	22.815	0.773585	0.875	2.04878
88.931	0.767296	1	-	70.035	0.207547	0.333333	1.90909	59.079	0.786164	0.75	0.816	54.922	0.220126	0.166667	0.708571	46.1	0.77673	0.875	2.01215	41.258	0.773585	0.916667	3.21951	34.725	0.210692	0.25	1.24876	23.769	0.210692	0.291667	1.54258	23.382	0.77673	0.875	2.01215
89.478	0.77044	1	-	71.862	0.204403	0.333333	1.94615	59.447	0.789308	0.75	0.800797	55.599	0.216981	0.166667	0.721739	46.536	0.779874	0.875	1.97581	41.312	0.77673	0.916667	3.16194	34.984	0.207547	0.25	1.27273	24.303	0.207547	0.291667	1.57219	23.412	0.779874	0.875	1.97581
91.618	0.773585	1	-	71.879	0.201258	0.333333	1.98438	60.055	0.789308	0.791667	1.01434	58.657	0.213836	0.166667	0.735294	47.088	0.783019	0.875	1.93976	41.878	0.779874	0.916667	3.10484	35.105	0.204403	0.25	1.29744	24.377	0.204403	0.291667	1.60271	23.696	0.783019	0.875	1.93976
92.692	0.77673	1	-	72.381	0.198113	0.333333	2.02381	61.384	0.792453	0.791667	0.995238	59.267	0.210692	0.166667	0.749254	47.718	0.786164	0.875	1.904	41.99	0.783019	0.916667	3.04819	35.445	0.204403	0.208333	1.02429	24.408	0.201258	0.291667	1.63419	23.779	0.786164	0.875	1.904
92.913	0.779874	1	-	72.625	0.198113	0.291667	1.66667	63.463	0.795597	0.791667	0.976285	59.335	0.207547	0.166667	0.763636	48.139	0.789308	0.875	1.86853	43.189	0.786164	0.916667	2.992	35.556	0.201258	0.208333	1.04441	24.888	0.198113	0.291667	1.66667	24.058	0.789308	0.875	1.86853
95.446	0.783019	1	-	72.945	0.194969	0.291667	1.70019	63.737	0.798742	0.791667	0.95748	59.493	0.204403	0.166667	0.778462	48.641	0.792453	0.875	1.83333	44.562	0.789308	0.916667	2.93625	36.231	0.198113	0.208333	1.06516	25.118	0.194969	0.291667	1.70019	24.722	0.792453	0.875	1.83333
95.816	0.786164	1	-	73.293	0.191824	0.291667	1.73481	66.61	0.801887	0.791667	0.938824	59.805	0.204403	0.125	0.556044	48.912	0.795597	0.875	1.79842	44.939	0.792453	0.916667	2.88095	36.775	0.194969	0.208333	1.08659	25.564	0.191824	0.291667	1.73481	24.804	0.795597	0.875	1.79842
96.134	0.789308	1	-	74.728	0.191824	0.25	1.40437	67.926	0.805031	0.791667	0.920312	60.471	0.201258	0.125	0.566964	49.169	0.798742	0.875	1.76378	45.081	0.795597	0.916667	2.82609	36.79	0.191824	0.208333	1.10871	25.82	0.188679	0.291667	1.77059	25.091	0.798742	0.875	1.76378
96.532	0.792453	1	-	75.649	0.188679	0.25	1.43333	68.9	0.808176	0.791667	0.901946	60.537	0.198113	0.125	0.578231	49.424	0.801887	0.875	1.72941	45.19	0.798742	0.916667	2.77165	36.938	0.188679	0.208333	1.13158	26.126	0.185535	0.291667	1.80758	25.363	0.801887	0.875	1.72941
97.193	0.795597	1	-	75.689	0.185535	0.25	1.46328	69.011	0.811321	0.791667	0.883721	60.541	0.194969	0.125	0.589862	49.478	0.805031	0.875	1.69531	45.707	0.801887	0.916667	2.71765	37.378	0.185535	0.208333	1.15522	26.323	0.18239	0.291667	1.84584	25.856	0.805031	0.875	1.69531
97.606	0.798742	1	-	76.617	0.18239	0.25	1.49425	69.197	0.814465	0.791667	0.865637	60.956	0.191824	0.125	0.601874	49.812	0.808176	0.875	1.66148	46	0.805031	0.916667	2.66406	38.209	0.18239	0.208333	1.17967	26.34	0.179245	0.291667	1.88545	26.28	0.808176	0.875	1.66148
101.15	0.801887	1	-	77.096	0.179245	0.25	1.52632	70.152	0.81761	0.791667	0.847692	61.267	0.188679	0.125	0.614286	50.986	0.811321	0.875	1.62791	46.149	0.808176	0.916667	2.61089	38.579	0.179245	0.208333	1.20499	26.351	0.176101	0.291667	1.92647	26.438	0.808176	0.916667	2.61089
107.32	0.805031	1	-	77.312	0.176101	0.25	1.55952	71.268	0.820755	0.791667	0.829885	61.55	0.185535	0.125	0.627119	52.278	0.814465	0.875	1.59459	46.317	0.811321	0.916667	2.55814	39.196	0.176101	0.208333	1.2312	26.9	0.172956	0.291667	1.96898	26.822	0.811321	0.916667	2.55814
108.92	0.808176	1	-	77.833	0.172956	0.25	1.59394	71.642	0.823899	0.791667	0.812214	61.65	0.18239	0.125	0.640394	53.065	0.81761	0.875	1.56154	47.422	0.814465	0.916667	2.50579	39.402	0.172956	0.208333	1.25837	27.272	0.169811	0.291667	2.01307	26.849	0.814465	0.916667	2.50579
109.61	0.811321	1	-	77.961	0.169811	0.25	1.62963	73.04	0.823899	0.833333	1.0687	63.048	0.179245	0.125	0.654135	53.728	0.820755	0.875	1.52874	48.241	0.81761	0.916667	2.45385	39.495	0.169811	0.208333	1.28655	27.499	0.166667	0.291667	2.05882	26.853	0.81761	0.916667	2.45385
109.98	0.814465	1	-	78.059	0.166667	0.25	1.66667	74.29	0.827044	0.833333	1.04563	63.761	0.176101	0.125	0.668367	53.978	0.823899	0.875	1.49618	48.295	0.820755	0.916667	2.4023	39.528	0.166667	0.208333	1.31579	27.519	0.163522	0.291667	2.10633	27.529	0.820755	0.916667	2.4023
110.59	0.81761	1	-	78.908	0.166667	0.208333	1.31579	74.871	0.830189	0.833333	1.02273	63.951	0.172956	0.125	0.683117	54.17	0.827044	0.875	1.46388	48.705	0.823899	0.916667	2.35115	40.807	0.166667	0.166667	1	28.524	0.160377	0.291667	2.15571	27.833	0.823899	0.916667	2.35115
110.77	0.820755	1	-	79.616	0.163522	0.208333	1.34615	77.274	0.833333	0.833333	1	65.269	0.169811	0.125	0.698413	54.989	0.830189	0.875	1.43182	49.079	0.827044	0.916667	2.30038	42.464	0.163522	0.166667	1.02308	28.659	0.157233	0.291667	2.20706	28.305	0.827044	0.916667	2.30038
112.63	0.823899	1	-	79.672	0.160377	0.208333	1.37771	77.935	0.836478	0.833333	0.977444	65.307	0.166667	0.125	0.714286	55.718	0.830189	0.916667	2.25	49.382	0.830189	0.916667	2.25	43.125	0.160377	0.166667	1.04706	30.866	0.157233	0.25	1.78667	28.421	0.830189	0.916667	2.25
115.82	0.827044	1	-	80.498	0.157233	0.208333	1.41053	79.03	0.839623	0.833333	0.955056	65.335	0.163522	0.125	0.730769	56.252	0.833333	0.916667	2.2	51.547	0.833333	0.916667	2.2	43.488	0.157233	0.166667	1.072	31.177	0.154088	0.25	1.82993	29.497	0.833333	0.916667	2.2
116.2	0.830189	1	-	80.609	0.154088	0.208333	1.44468	79.484	0.842767	0.833333	0.932836	66.583	0.160377	0.125	0.747899	56.667	0.836478	0.916667	2.15038	51.728	0.836478	0.916667	2.15038	44.092	0.154088	0.166667	1.09796	31.432	0.150943	0.25	1.875	30.128	0.836478	0.916667	2.15038
116.46	0.833333	1	-	82.188	0.150943	0.208333	1.48026	79.54	0.845912	0.833333	0.910781	66.73	0.157233	0.125	0.765714	57.412	0.839623	0.916667	2.10112	52.501	0.839623	0.916667	2.10112	44.108	0.150943	0.166667	1.125	31.467	0.147799	0.25	1.92199	31.23	0.839623	0.916667	2.10112
117.94	0.836478	1	-	84.55	0.147799	0.208333	1.51736	79.887	0.845912	0.875	1.27509	67.096	0.154088	0.125	0.784257	58.03	0.842767	0.916667	2.05224	52.688	0.842767	0.916667	2.05224	44.195	0.147799	0.166667	1.15319	32.108	0.144654	0.25	1.97101	31.249	0.842767	0.916667	2.05224
121.87	0.839623	1	-	85.902	0.144654	0.208333	1.55606	80.454	0.845912	0.916667	2.00372	67.802	0.150943	0.125	0.803571	58.073	0.845912	0.916667	2.00372	53.424	0.845912	0.916667	2.00372	44.976	0.147799	0.125	0.823708	32.549	0.141509	0.25	2.02222	31.726	0.845912	0.916667	2.00372
127.95	0.842767	1	-	86.348	0.141509	0.208333	1.59649	81.409	0.849057	0.916667	1.95556	67.89	0.147799	0.125	0.823708	58.346	0.849057	0.916667	1.95556	54.83	0.849057	0.916667	1.95556	45.074	0.144654	0.125	0.84472	33.567	0.138365	0.25	2.07576	33.262	0.849057	0.916667	1.95556
128.15	0.845912	1	-	86.593	0.138365	0.208333	1.63876	81.487	0.852201	0.916667	1.90775	68.098	0.144654	0.125	0.84472	59.809	0.852201	0.916667	1.90775	56.155	0.852201	0.916667	1.90775	45.132	0.141509	0.125	0.866667	34.28	0.138365	0.208333	1.63876	33.313	0.852201	0.916667	1.90775
131.1	0.849057	1	-	87.507	0.13522	0.208333	1.68299	81.847	0.855346	0.916667	1.86029	68.783	0.141509	0.125	0.866667	59.838	0.855346	0.916667	1.86029	56.953	0.855346	0.916667	1.86029	45.309	0.138365	0.125	0.88961	34.961	0.13522	0.208333	1.68299	33.939	0.855346	0.916667	1.86029
131.71	0.852201	1	-	87.887	0.132075	0.208333	1.72932	82.489	0.858491	0.916667	1.81319	69.618	0.138365	0.125	0.88961	60.183	0.858491	0.916667	1.81319	58.33	0.858491	0.916667	1.81319	45.579	0.138365	0.0833333	0.566116	35.956	0.132075	0.208333	1.72932	34.415	0.855346	0.958333	3.88971
132.28	0.855346	1	-	88.162	0.128931	0.208333	1.77792	85.944	0.861635	0.916667	1.76642	70.954	0.13522	0.125	0.913621	61.306	0.861635	0.916667	1.76642	58.613	0.861635	0.916667	1.76642	45.63	0.13522	0.0833333	0.581395	37.525	0.132075	0.166667	1.31429	34.475	0.858491	0.958333	3.79121
134.24	0.858491	1	-	88.394	0.128931	0.166667	1.35122	86.694	0.86478	0.916667	1.72	71.236	0.132075	0.125	0.938776	62.161	0.86478	0.916667	1.72	58.632	0.86478	0.916667	1.72	45.907	0.132075	0.0833333	0.597403	38.76	0.128931	0.166667	1.35122	34.531	0.861635	0.958333	3.69343
134.79	0.861635	1	-	88.726	0.125786	0.166667	1.39	86.787	0.867925	0.916667	1.67391	71.601	0.128931	0.125	0.965157	63.145	0.867925	0.916667	1.67391	59.628	0.867925	0.916667	1.67391	46.001	0.128931	0.0833333	0.614191	38.819	0.125786	0.166667	1.39	34.882	0.86478	0.958333	3.59636
136.14	0.86478	1	-	89.503	0.122642	0.166667	1.43077	89.762	0.871069	0.916667	1.62816	72.17	0.125786	0.125	0.992857	63.473	0.871069	0.916667	1.62816	60	0.871069	0.916667	1.62816	47.189	0.125786	0.0833333	0.631818	39.24	0.122642	0.166667	1.43077	34.908	0.867925	0.958333	3.5
138.99	0.867925	1	-	90.806	0.119497	0.166667	1.47368	91.653	0.874214	0.916667	1.58273	72.504	0.122642	0.125	1.02198	63.917	0.874214	0.916667	1.58273	60.967	0.874214	0.916667	1.58273	47.792	0.122642	0.0833333	0.65035	39.608	0.119497	0.166667	1.47368	35.331	0.871069	0.958333	3.40433
139.31	0.871069	1	-	92.409	0.116352	0.166667	1.51892	92.332	0.877358	0.916667	1.53763	72.613	0.119497	0.125	1.05263	64.424	0.877358	0.916667	1.53763	61.73	0.877358	0.916667	1.53763	48.26	0.119497	0.0833333	0.669856	39.936	0.116352	0.166667	1.51892	36.61	0.874214	0.958333	3.30935
139.79	0.874214	1	-	93.552	0.113208	0.166667	1.56667	92.415	0.880503	0.916667	1.49286	72.739	0.116352	0.125	1.08494	64.878	0.880503	0.916667	1.49286	61.822	0.880503	0.916667	1.49286	52.015	0.116352	0.0833333	0.690418	40.18	0.113208	0.166667	1.56667	36.903	0.877358	0.958333	3.21505
144.59	0.877358	1	-	94.651	0.110063	0.166667	1.61714	97.093	0.883648	0.916667	1.4484	73.784	0.113208	0.125	1.11905	65.054	0.883648	0.916667	1.4484	62.93	0.883648	0.916667	1.4484	52.044	0.113208	0.0833333	0.712121	40.23	0.110063	0.166667	1.61714	37.812	0.880503	0.958333	3.12143
148.75	0.880503	1	-	95.424	0.106918	0.166667	1.67059	97.225	0.886792	0.916667	1.40426	74.348	0.110063	0.125	1.1551	65.055	0.886792	0.916667	1.40426	65.679	0.886792	0.916667	1.40426	52.222	0.110063	0.0833333	0.735065	40.367	0.106918	0.166667	1.67059	38.558	0.880503	1	-
149.06	0.883648	1	-	96.11	0.103774	0.166667	1.72727	98.134	0.889937	0.916667	1.36042	74.362	0.106918	0.125	1.19328	65.343	0.889937	0.916667	1.36042	65.843	0.889937	0.916667	1.36042	52.392	0.106918	0.0833333	0.759358	40.448	0.103774	0.166667	1.72727	39.346	0.883648	1	-
152.33	0.886792	1	-	97.085	0.100629	0.166667	1.7875	98.15	0.893082	0.916667	1.3169	75.4	0.103774	0.125	1.23377	65.561	0.893082	0.916667	1.3169	66.246	0.893082	0.916667	1.3169	52.46	0.103774	0.0833333	0.785124	40.481	0.103774	0.125	1.23377	40.523	0.886792	1	-
159.35	0.889937	1	-	97.15	0.0974843	0.166667	1.85161	99.222	0.896226	0.916667	1.27368	77.791	0.103774	0.0833333	0.785124	65.998	0.896226	0.916667	1.27368	68.039	0.896226	0.916667	1.27368	52.949	0.100629	0.0833333	0.8125	40.745	0.100629	0.125	1.27679	40.976	0.889937	1	-
159.48	0.893082	1	-	97.398	0.0974843	0.125	1.32258	99.541	0.899371	0.916667	1.23077	78.473	0.103774	0.0416667	0.375494	66.162	0.899371	0.916667	1.23077	68.276	0.899371	0.916667	1.23077	53.614	0.100629	0.0416667	0.388587	42.791	0.0974843	0.125	1.32258	41.962	0.893082	1	-
160.05	0.896226	1	-	100.1	0.0943396	0.125	1.37143	100.49	0.902516	0.916667	1.18815	78.824	0.100629	0.0416667	0.388587	68.714	0.902516	0.916667	1.18815	70.593	0.902516	0.916667	1.18815	54.748	0.0974843	0.0416667	0.402525	43.003	0.0943396	0.125	1.37143	42.329	0.896226	1	-
160.12	0.899371	1	-	111.2	0.0943396	0.0833333	0.872727	101.04	0.90566	0.916667	1.14583	80.307	0.0974843	0.0416667	0.402525	69.747	0.90566	0.916667	1.14583	72.946	0.902516	0.958333	2.48432	54.75	0.0943396	0.0416667	0.417391	44.558	0.091195	0.125	1.42365	42.961	0.899371	1	-
160.52	0.902516	1	-	111.24	0.091195	0.0833333	0.905956	101.48	0.908805	0.916667	1.10381	80.523	0.0943396	0.0416667	0.417391	70.108	0.90566	0.958333	2.39583	73.755	0.90566	0.958333	2.39583	54.754	0.091195	0.0416667	0.433283	46.797	0.0880503	0.125	1.47959	43.734	0.902516	1	-
162.61	0.90566	1	-	111.46	0.0880503	0.0833333	0.941558	104.46	0.908805	0.958333	2.30796	80.741	0.091195	0.0416667	0.433283	70.475	0.908805	0.958333	2.30796	73.79	0.908805	0.958333	2.30796	54.95	0.0880503	0.0416667	0.450311	47.136	0.0849057	0.125	1.53968	43.911	0.90566	1	-
166.19	0.908805	1	-	117.63	0.081761	0.0833333	1.02098	104.5	0.91195	0.958333	2.22069	81.121	0.0880503	0.0416667	0.450311	70.533	0.91195	0.958333	2.22069	74.722	0.91195	0.958333	2.22069	57.752	0.0849057	0.0416667	0.468599	47.138	0.081761	0.125	1.6044	44.308	0.908805	1	-
167.11	0.91195	1	-	118.18	0.0786164	0.0833333	1.06545	105.86	0.915094	0.958333	2.13402	82.991	0.0849057	0.0416667	0.468599	70.602	0.915094	0.958333	2.13402	74.919	0.915094	0.958333	2.13402	57.849	0.081761	0.0416667	0.488294	47.557	0.0786164	0.125	1.67429	46.634	0.91195	1	-
172.39	0.915094	1	-	123.46	0.0754717	0.0833333	1.11364	106.44	0.918239	0.958333	2.04795	84.593	0.081761	0.0416667	0.488294	71.062	0.918239	0.958333	2.04795	75.466	0.918239	0.958333	2.04795	58.612	0.0786164	0.0416667	0.509565	48.346	0.0754717	0.125	1.75	48.383	0.915094	1	-
173.48	0.918239	1	-	124.39	0.0754717	0.0416667	0.532609	107.66	0.921384	0.958333	1.96246	86.187	0.0786164	0.0416667	0.509565	71.68	0.921384	0.958333	1.96246	77.991	0.921384	0.958333	1.96246	61.176	0.0754717	0.0416667	0.532609	49.274	0.072327	0.125	1.8323	49.397	0.918239	1	-
176.42	0.921384	1	-	124.84	0.072327	0.0416667	0.557656	107.69	0.924528	0.958333	1.87755	86.281	0.0754717	0.0416667	0.532609	72.97	0.924528	0.958333	1.87755	78.917	0.924528	0.958333	1.87755	61.289	0.072327	0.0416667	0.557656	49.596	0.072327	0.0833333	1.16601	50.226	0.921384	1	-
176.47	0.924528	1	-	125.82	0.0691824	0.0416667	0.58498	107.84	0.927673	0.958333	1.79322	88.925	0.072327	0.0416667	0.557656	74.196	0.927673	0.958333	1.79322	82.655	0.930818	0.958333	1.70946	61.809	0.0691824	0.0416667	0.58498	49.925	0.0691824	0.0833333	1.22314	50.528	0.924528	1	-
182	0.927673	1	-	126.41	0.0660377	0.0416667	0.614907	109.16	0.930818	0.958333	1.70946	90.37	0.0691824	0.0416667	0.58498	75.403	0.930818	0.958333	1.70946	85.117	0.933962	0.958333	1.62626	66.079	0.0660377	0.0416667	0.614907	50.346	0.0660377	0.0833333	1.28571	50.707	0.927673	1	-
183.98	0.930818	1	-	126.45	0.0628931	0.0416667	0.647826	110.34	0.933962	0.958333	1.62626	91.655	0.0660377	0.0416667	0.614907	75.471	0.933962	0.958333	1.62626	86	0.937107	0.958333	1.54362	68.206	0.0628931	0.0416667	0.647826	52.685	0.0628931	0.0833333	1.35455	51.122	0.930818	1	-
188.42	0.933962	1	-	128.82	0.0597484	0.0416667	0.684211	110.85	0.937107	0.958333	1.54362	93.207	0.0628931	0.0416667	0.647826	75.889	0.937107	0.958333	1.54362	91.17	0.940252	0.958333	1.46154	69.529	0.0597484	0.0416667	0.684211	53.624	0.0597484	0.0833333	1.43062	52.645	0.933962	1	-
192.66	0.937107	1	-	130.11	0.0566038	0.0416667	0.724638	113.11	0.937107	1	-	95.686	0.0628931	0	0	77.56	0.940252	0.958333	1.46154	92.507	0.943396	0.958333	1.38	71.983	0.0566038	0.0416667	0.724638	54.789	0.0566038	0.0833333	1.51515	52.824	0.937107	1	-
194.37	0.940252	1	-	132.15	0.0534591	0.0416667	0.769821	113.62	0.940252	1	-	96.952	0.0597484	0	0	80.756	0.943396	0.958333	1.38	93.636	0.946541	0.958333	1.299	75.048	0.0534591	0.0416667	0.769821	55.167	0.0566038	0.0416667	0.724638	53.333	0.940252	1	-
194.8	0.943396	1	-	132.61	0.0503145	0.0416667	0.820652	113.78	0.943396	1	-	98.488	0.0566038	0	0	83.763	0.943396	1	-	94.276	0.949686	0.958333	1.21854	75.387	0.0503145	0.0416667	0.820652	55.461	0.0534591	0.0416667	0.769821	54.846	0.943396	1	-
201.73	0.946541	1	-	134.91	0.0471698	0.0416667	0.878261	115.02	0.946541	1	-	99.285	0.0534591	0	0	85.365	0.946541	1	-	94.917	0.95283	0.958333	1.13861	75.984	0.0471698	0.0416667	0.878261	55.987	0.0503145	0.0416667	0.820652	54.888	0.946541	1	-
210.29	0.949686	1	-	135.22	0.0440252	0.0416667	0.944099	116.29	0.949686	1	-	100.53	0.0503145	0	0	85.817	0.949686	1	-	96.455	0.955975	0.958333	1.05921	76.101	0.0440252	0.0416667	0.944099	56.229	0.0471698	0.0416667	0.878261	56.487	0.949686	1	-
213.08	0.95283	1	-	141.42	0.0408805	0.0416667	1.02007	117.06	0.95283	1	-	101.1	0.0471698	0	0	88.625	0.95283	1	-	97.26	0.959119	0.958333	0.980328	79.483	0.0408805	0.0416667	1.02007	57.563	0.0471698	0	0	59.42	0.95283	1	-
217.24	0.955975	1	-	142.7	0.0377358	0.0416667	1.1087	117.27	0.955975	1	-	102.61	0.0440252	0	0	89.792	0.955975	1	-	101.37	0.962264	0.958333	0.901961	79.815	0.0408805	0	0	57.825	0.0440252	0	0	59.517	0.955975	1	-
219.59	0.959119	1	-	143.09	0.0345912	0.0416667	1.21344	118.39	0.959119	1	-	104.83	0.0408805	0	0	91.953	0.959119	1	-	101.58	0.965409	0.958333	0.824104	79.834	0.0377358	0	0	58.73	0.0408805	0	0	60.818	0.959119	1	-
222.73	0.962264	1	-	146.2	0.0314465	0.0416667	1.33913	122.28	0.962264	1	-	106.35	0.0377358	0	0	92.375	0.962264	1	-	102.91	0.968553	0.958333	0.746753	81.621	0.0345912	0	0	60.784	0.0377358	0	0	63.466	0.962264	1	-
225.56	0.965409	1	-	148.73	0.0283019	0.0416667	1.49275	131.5	0.965409	1	-	107.88	0.0345912	0	0	96.571	0.965409	1	-	104.15	0.971698	0.958333	0.669903	87.119	0.0314465	0	0	60.797	0.0345912	0	0	64.676	0.965409	1	-
227.11	0.968553	1	-	149.62	0.0251572	0.0416667	1.68478	132.85	0.968553	1	-	108.29	0.0314465	0	0	98.796	0.968553	1	-	105.25	0.974843	0.958333	0.593548	90.543	0.0283019	0	0	61.253	0.0314465	0	0	69.939	0.968553	1	-
229.86	0.971698	1	-	150.32	0.0220126	0.0416667	1.93168	133.82	0.971698	1	-	110.7	0.0283019	0	0	100.4	0.971698	1	-	112.15	0.977987	0.958333	0.517685	93.824	0.0251572	0	0	61.552	0.0283019	0	0	70.166	0.971698	1	-
241.08	0.974843	1	-	158.35	0.0188679	0.0416667	2.26087	137.8	0.974843	1	-	111.23	0.0251572	0	0	103.22	0.974843	1	-	112.16	0.981132	0.958333	0.442308	98.574	0.0220126	0	0	64.177	0.0251572	0	0	72.211	0.974843	1	-
246.15	0.977987	1	-	163.02	0.0157233	0.0416667	2.72174	145.51	0.977987	1	-	115.19	0.0220126	0	0	103.23	0.977987	1	-	117.51	0.984277	0.958333	0.367412	104.56	0.0188679	0	0	64.721	0.0220126	0	0	72.997	0.977987	1	-
250.95	0.981132	1	-	164.31	0.0157233	0	0	147.15	0.981132	1	-	123.58	0.0188679	0	0	104.38	0.981132	1	-	121.31	0.984277	1	-	105.1	0.0157233	0	0	80.751	0.0188679	0	0	74.594	0.981132	1	-
260.28	0.984277	1	-	169.24	0.0125786	0	0	147.18	0.984277	1	-	128.41	0.0157233	0	0	107.67	0.984277	1	-	123.5	0.987421	1	-	105.96	0.0125786	0	0	84.035	0.0157233	0	0	79.854	0.984277	1	-
262.01	0.987421	1	-	171.66	0.00943396	0	0	151.58	0.987421	1	-	129.12	0.0125786	0	0	115.13	0.987421	1	-	124.31	0.990566	1	-	108.94	0.00943396	0	0	92.448	0.0125786	0	0	88.3	0.987421	1	-
296.32	0.990566	1	-	173.35	0.00628931	0	0	151.91	0.990566	1	-	131.91	0.00943396	0	0	134.07	0.990566	1	-	140.71	0.993711	1	-	125.81	0.00628931	0	0	101.84	0.00943396	0	0	88.732	0.990566	1	-
299.75	0.993711	1	-	182.81	0.00314465	0	0	152.69	0.993711	1	-	159.93	0.00628931	0	0	138.25	0.993711	1	-	144.37	0.996855	1	-	139.69	0.00314465	0	0	118.43	0.00628931	0	0	89.761	0.993711	1	-
313.7	0.996855	1	-	183.81	0	0	-	155.71	0.996855	1	-	183.51	0.00314465	0	0	163.95	0.996855	1	-	146.65	1	1	-	140.69	0	0	-	141.71	0.00314465	0	0	90.657	0.996855	1	-
340.1	1	1	-					193.38	1	1	-	184.51	0	0	-	165.08	1	1	-									142.71	0	0	-	91.891	1	1	-

## Sheet: Africa-Others
Table S3. The results of ROC analysis applied to loading scores of significant comparative principal components between population sample sets of nine geographical units.
Basic statistics
	PC1		PC2		PC3		PC4		PC5		PC6		PC7		PC8		PC9
Africa = 1, Others = 0	0	1	0	1	0	1	0	1	0	1	0	1	0	1	0	1	0	1
n	294	48	294	48	294	48	294	48	294	48	294	48	294	48	294	48	294	48
Mean score	4.67128	-28.612	-12.8443	78.6719	2.60236	-15.9397	1.00485	-6.15455	-2.47398	15.1534	-2.89174	17.712	3.23029	-19.7851	2.48129	-15.1981	0.269096	-1.64835
Variance	15230.1	10207.5	6161.71	2764.29	5311.31	5268.12	4285.16	2981.62	3433.63	2098.76	2907.1	3160.1	1825.11	1355.45	1256.54	736.677	1078.23	1040.77
SD	123.41	101.032	78.4966	52.5765	72.8787	72.5818	65.4611	54.6042	58.5972	45.8122	53.9175	56.2147	42.7213	36.8164	35.4477	27.1418	32.8365	32.261
Minimum score	-380.69	-227.17	-272.47	-32.762	-177.29	-186.52	-197.82	-123.22	-237.85	-97.458	-154.24	-91.009	-105.32	-88.107	-128.11	-71.395	-82.528	-69.411
Maximum score	340.1	227.11	182.81	171.66	193.38	151.58	183.51	129.12	163.95	165.08	146.65	140.71	139.69	105.96	141.71	55.167	91.891	60.818
Area under the curve (AUC)
			95% Confidence Interval			Null hypothesis (Area=0.5)
	Area	Standard error	Lower limit	Upper limit	Chi-square	df	P-value	* P<0.05 ** P<0.01 *** P<0.001
PC1	0.595805	0.041294	0.51487	0.67674	5.38273	1	0.0203371	*
PC2	0.834184	0.0274162	0.780449	0.887919	148.578	1	3.54631e-34	***
PC3	0.573909	0.0446546	0.486387	0.66143	2.73942	1	0.0979003
PC4	0.549957	0.0422787	0.467093	0.632822	1.39623	1	0.237355
PC5	0.587727	0.0393132	0.510674	0.664779	4.97952	1	0.0256491	*
PC6	0.600269	0.0453834	0.511319	0.689219	4.88137	1	0.0271481	*
PC7	0.671025	0.0385332	0.595501	0.746548	19.6991	1	9.06434e-06	***
PC8	0.666596	0.0384718	0.591192	0.741999	18.7518	1	1.48882e-05	***
PC9	0.503047	0.046512	0.411885	0.594209	0.0042917	1	0.947767
Comparison of area under the curve (AUC)
				95% Confidence Interval			Null hypothesis (Area 1 = Area 2)
Area 1	Area 2	Area difference	Standard error	Lower limit	Upper limit	Chi-square	df	P-value	* P<0.05 ** P<0.01 *** P<0.001
PC1	PC2	-0.238379	0.0545882	-0.345369	-0.131388	19.0694	1	1.26047e-05	**
PC1	PC3	0.0218963	0.067557	-0.110513	0.154306	0.105051	1	0.745851
PC1	PC4	0.0458475	0.0532061	-0.0584345	0.150129	0.742522	1	0.388854
PC1	PC5	0.00807823	0.0555733	-0.100843	0.117	0.02113	1	0.884425
PC1	PC6	-0.00446429	0.0571585	-0.116493	0.107564	0.00610018	1	0.937746
PC1	PC7	-0.0752197	0.0590693	-0.190993	0.0405541	1.62158	1	0.202871
PC1	PC8	-0.0707908	0.0568259	-0.182168	0.040586	1.55189	1	0.212857
PC1	PC9	0.0927579	0.0616853	-0.028143	0.213659	2.2612	1	0.132651
PC2	PC3	0.260275	0.0521778	0.158008	0.362541	24.8825	1	6.09336e-07	***
PC2	PC4	0.284226	0.0513381	0.183605	0.384847	30.6513	1	3.08821e-08	***
PC2	PC5	0.246457	0.0494586	0.14952	0.343394	24.8312	1	6.25757e-07	***
PC2	PC6	0.233914	0.0555291	0.125079	0.342749	17.7449	1	2.52595e-05	***
PC2	PC7	0.163159	0.0512236	0.0627625	0.263556	10.1457	1	0.0014464	**
PC2	PC8	0.167588	0.0483755	0.0727737	0.262402	12.0015	1	0.000531583	***
PC2	PC9	0.331137	0.0549098	0.223515	0.438758	36.3676	1	1.63397e-09	***
PC3	PC4	0.0239512	0.0569958	-0.0877585	0.135661	0.176592	1	0.674319
PC3	PC5	-0.013818	0.0661758	-0.14352	0.115884	0.0436008	1	0.834598
PC3	PC6	-0.0263605	0.0628956	-0.149634	0.0969127	0.175658	1	0.675132
PC3	PC7	-0.0971159	0.061204	-0.217074	0.0228417	2.5178	1	0.112567
PC3	PC8	-0.0926871	0.0589181	-0.208164	0.0227903	2.4748	1	0.115684
PC3	PC9	0.0708617	0.0695919	-0.0655359	0.207259	1.03683	1	0.308561
PC4	PC5	-0.0377693	0.0575039	-0.150475	0.0749363	0.431403	1	0.511302
PC4	PC6	-0.0503118	0.0630263	-0.173841	0.0732175	0.637229	1	0.424716
PC4	PC7	-0.121067	0.0569471	-0.232681	-0.00945287	4.5197	1	0.0335068	*
PC4	PC8	-0.116638	0.0629904	-0.240097	0.00682059	3.42873	1	0.0640712
PC4	PC9	0.0469104	0.0672708	-0.0849379	0.178759	0.486279	1	0.485592
PC5	PC6	-0.0125425	0.0576029	-0.125442	0.100357	0.0474112	1	0.827631
PC5	PC7	-0.0832979	0.0526334	-0.186457	0.0198616	2.50464	1	0.113511
PC5	PC8	-0.078869	0.054465	-0.185618	0.0278804	2.0969	1	0.147598
PC5	PC9	0.0846797	0.0610723	-0.0350198	0.204379	1.92252	1	0.16558
PC6	PC7	-0.0707554	0.0648832	-0.197924	0.0564133	1.1892	1	0.275491
PC6	PC8	-0.0663265	0.0573191	-0.17867	0.0460168	1.33899	1	0.247213
PC6	PC9	0.0972222	0.0637182	-0.0276631	0.222108	2.32811	1	0.127056
PC7	PC8	0.00442885	0.0565614	-0.10643	0.115287	0.00613115	1	0.937588
PC7	PC9	0.167978	0.06279	0.0449114	0.291044	7.15684	1	0.00746787	**
PC8	PC9	0.163549	0.0630756	0.0399228	0.287175	6.72313	1	0.00951705	**
ROC curve data
PC1				PC2				PC3				PC4				PC5				PC6				PC7				PC8				PC9
Standard point	FPF	TPF	Odds ratio	Standard point	FPF	TPF	Odds ratio	Standard point	FPF	TPF	Odds ratio	Standard point	FPF	TPF	Odds ratio	Standard point	FPF	TPF	Odds ratio	Standard point	FPF	TPF	Odds ratio	Standard point	FPF	TPF	Odds ratio	Standard point	FPF	TPF	Odds ratio	Standard point	FPF	TPF	Odds ratio
-381.69	0	0	-	-272.47	1	1	-	-187.52	0	0	-	-198.82	0	0	-	-237.85	1	1	-	-154.24	1	1	-	-106.32	0	0	-	-129.11	0	0	-	-83.528	0	0	-
-380.69	0.00340136	0	0	-218.12	0.996599	1	-	-186.52	0	0.0208333	-	-197.82	0.00340136	0	0	-188.64	0.996599	1	-	-153.91	0.996599	1	-	-105.32	0.00340136	0	0	-128.11	0.00340136	0	0	-82.528	0.00340136	0	0
-364.2	0.00680272	0	0	-217.22	0.993197	1	-	-177.29	0.00340136	0.0208333	6.23404	-185.09	0.00680272	0	0	-148.51	0.993197	1	-	-139.5	0.993197	1	-	-104.12	0.00680272	0	0	-118.34	0.00680272	0	0	-82.235	0.00680272	0	0
-312.81	0.0102041	0	0	-204.56	0.989796	1	-	-166.09	0.00680272	0.0208333	3.10638	-175.41	0.0102041	0	0	-141.64	0.989796	1	-	-135.4	0.989796	1	-	-90.602	0.0102041	0	0	-111.2	0.0102041	0	0	-73.139	0.0102041	0	0
-303.3	0.0136054	0	0	-204.16	0.986395	1	-	-165.2	0.0102041	0.0208333	2.06383	-172.22	0.0136054	0	0	-140.28	0.986395	1	-	-135.29	0.986395	1	-	-88.107	0.0102041	0.0208333	2.06383	-88.462	0.0136054	0	0	-69.411	0.0102041	0.0208333	2.06383
-291.02	0.0170068	0	0	-202.48	0.982993	1	-	-154.04	0.0136054	0.0208333	1.54255	-159.24	0.0170068	0	0	-134.35	0.982993	1	-	-119.97	0.982993	1	-	-87.938	0.0136054	0.0208333	1.54255	-81.57	0.0170068	0	0	-67.608	0.0136054	0.0208333	1.54255
-286.7	0.0204082	0	0	-200.87	0.979592	1	-	-150.54	0.0170068	0.0208333	1.22979	-157.8	0.0204082	0	0	-127.32	0.979592	1	-	-113.12	0.979592	1	-	-87.488	0.0136054	0.0416667	3.15217	-77.584	0.0204082	0	0	-67.091	0.0170068	0.0208333	1.22979
-261.11	0.0238095	0	0	-184.13	0.97619	1	-	-144.5	0.0204082	0.0208333	1.02128	-152.1	0.0238095	0	0	-121.84	0.97619	1	-	-111.38	0.97619	1	-	-87.399	0.0170068	0.0416667	2.51304	-75.217	0.0238095	0	0	-66.402	0.0204082	0.0208333	1.02128
-259.85	0.0272109	0	0	-182.58	0.972789	1	-	-142.1	0.0238095	0.0208333	0.87234	-149.34	0.0272109	0	0	-120.67	0.972789	1	-	-110.95	0.972789	1	-	-83.8	0.0170068	0.0625	3.85333	-71.395	0.0238095	0.0208333	0.87234	-64.775	0.0204082	0.0416667	2.08696
-259.22	0.0306122	0	0	-171.58	0.969388	1	-	-139.1	0.0238095	0.0416667	1.78261	-147.28	0.0306122	0	0	-117.09	0.969388	1	-	-109.74	0.969388	1	-	-83.03	0.0204082	0.0625	3.2	-69.263	0.0238095	0.0416667	1.78261	-64.396	0.0238095	0.0416667	1.78261
-254.27	0.0340136	0	0	-166.46	0.965986	1	-	-137.1	0.0272109	0.0416667	1.55435	-146.3	0.0340136	0	0	-116.66	0.965986	1	-	-102.72	0.965986	1	-	-80.973	0.0238095	0.0625	2.73333	-67.636	0.0272109	0.0416667	1.55435	-60.603	0.0272109	0.0416667	1.55435
-253.27	0.037415	0	0	-148.37	0.962585	1	-	-134.81	0.0306122	0.0416667	1.37681	-145.67	0.037415	0	0	-108.8	0.962585	1	-	-101.96	0.962585	1	-	-76.109	0.0272109	0.0625	2.38333	-65.235	0.0306122	0.0416667	1.37681	-59.89	0.0272109	0.0625	2.38333
-241.99	0.0408163	0	0	-148.27	0.959184	1	-	-132.26	0.0340136	0.0416667	1.23478	-140.23	0.0408163	0	0	-108.53	0.959184	1	-	-101.16	0.959184	1	-	-71.185	0.0306122	0.0625	2.11111	-61.911	0.0340136	0.0416667	1.23478	-57.524	0.0272109	0.0833333	3.25
-234.47	0.0442177	0	0	-140.51	0.955782	1	-	-130.85	0.037415	0.0416667	1.11858	-139.15	0.0442177	0	0	-108.12	0.955782	1	-	-94.691	0.955782	1	-	-70.675	0.0340136	0.0625	1.89333	-59.509	0.037415	0.0416667	1.11858	-55.628	0.0306122	0.0833333	2.87879
-227.3	0.047619	0	0	-138.79	0.952381	1	-	-127.35	0.0408163	0.0416667	1.02174	-131.6	0.047619	0	0	-107.02	0.952381	1	-	-91.009	0.952381	1	-	-70.395	0.037415	0.0625	1.71515	-58.441	0.0408163	0.0416667	1.02174	-54.482	0.0340136	0.0833333	2.58182
-227.17	0.047619	0.0208333	0.425532	-133.3	0.94898	1	-	-127.05	0.0442177	0.0416667	0.939799	-129.48	0.0510204	0	0	-99.731	0.94898	1	-	-90.452	0.952381	0.979167	2.35	-70.29	0.0408163	0.0625	1.56667	-58.389	0.0408163	0.0625	1.56667	-52.042	0.037415	0.0833333	2.33884
-225.22	0.0510204	0.0208333	0.395745	-132.27	0.945578	1	-	-123.32	0.047619	0.0416667	0.869565	-123.22	0.0510204	0.0208333	0.395745	-97.876	0.945578	1	-	-88.131	0.94898	0.979167	2.52688	-67.868	0.0442177	0.0625	1.44103	-58.2	0.0442177	0.0625	1.44103	-51.59	0.0408163	0.0833333	2.13636
-223.4	0.0544218	0.0208333	0.369681	-130.35	0.942177	1	-	-122.35	0.047619	0.0625	1.33333	-117.64	0.0544218	0.0208333	0.369681	-97.458	0.942177	1	-	-85.662	0.945578	0.979167	2.70504	-66.883	0.047619	0.0625	1.33333	-57.893	0.0442177	0.0833333	1.96503	-51.065	0.0442177	0.0833333	1.96503
-215.89	0.0578231	0.0208333	0.346683	-130.33	0.938776	1	-	-117.85	0.0510204	0.0625	1.24	-113.37	0.0578231	0.0208333	0.346683	-94.652	0.942177	0.979167	2.88448	-84.953	0.942177	0.979167	2.88448	-66.087	0.0510204	0.0625	1.24	-56.44	0.047619	0.0833333	1.81818	-50.591	0.047619	0.0833333	1.81818
-212.74	0.0578231	0.0416667	0.70844	-130.28	0.935374	1	-	-117.78	0.0510204	0.0833333	1.69091	-107.94	0.0612245	0.0208333	0.326241	-92.557	0.938776	0.979167	3.06522	-84.721	0.938776	0.979167	3.06522	-65.335	0.0510204	0.0833333	1.69091	-53.46	0.047619	0.104167	2.32558	-49.698	0.0510204	0.0833333	1.69091
-204.64	0.0612245	0.0416667	0.666667	-129.59	0.931973	1	-	-117.63	0.0544218	0.0833333	1.57955	-106.64	0.0612245	0.0416667	0.666667	-92.373	0.935374	0.979167	3.24727	-84.72	0.935374	0.979167	3.24727	-64.973	0.0544218	0.0833333	1.57955	-50.185	0.047619	0.125	2.85714	-48.947	0.0544218	0.0833333	1.57955
-199.51	0.0612245	0.0625	1.02222	-125.79	0.928571	1	-	-116.59	0.0578231	0.0833333	1.48128	-104.69	0.0646259	0.0416667	0.629291	-91.129	0.931973	0.979167	3.43066	-84.338	0.931973	0.979167	3.43066	-64.371	0.0578231	0.0833333	1.48128	-50.025	0.0510204	0.125	2.65714	-46.833	0.0578231	0.0833333	1.48128
-193.21	0.0646259	0.0625	0.964912	-124.78	0.92517	1	-	-116.5	0.0612245	0.0833333	1.39394	-102.58	0.0680272	0.0416667	0.595652	-91.111	0.928571	0.979167	3.61538	-83.993	0.928571	0.979167	3.61538	-63.945	0.0612245	0.0833333	1.39394	-48.975	0.0544218	0.125	2.48214	-46.343	0.0612245	0.0833333	1.39394
-190.86	0.0680272	0.0625	0.913333	-122.52	0.921769	1	-	-112.42	0.0646259	0.0833333	1.31579	-97.919	0.0680272	0.0625	0.913333	-89.716	0.92517	0.979167	3.80147	-80.925	0.92517	0.979167	3.80147	-63.375	0.0646259	0.0833333	1.31579	-48.947	0.0544218	0.145833	2.96646	-46.334	0.0646259	0.0833333	1.31579
-186.65	0.0714286	0.0625	0.866667	-121.96	0.918367	1	-	-111.11	0.0680272	0.0833333	1.24545	-96.518	0.0714286	0.0625	0.866667	-87.862	0.921769	0.979167	3.98893	-78.582	0.92517	0.958333	1.86029	-63.265	0.0646259	0.104167	1.68299	-48.354	0.0578231	0.145833	2.78192	-46.055	0.0680272	0.0833333	1.24545
-185.26	0.0714286	0.0833333	1.18182	-120.53	0.914966	1	-	-108.03	0.0714286	0.0833333	1.18182	-96.085	0.0748299	0.0625	0.824242	-82.89	0.918367	0.979167	4.17778	-77.944	0.921769	0.958333	1.95203	-63.012	0.0680272	0.104167	1.59302	-48.245	0.0578231	0.166667	3.25882	-45.786	0.0714286	0.0833333	1.18182
-178.38	0.0748299	0.0833333	1.12397	-119.81	0.911565	1	-	-107.84	0.0748299	0.0833333	1.12397	-95.289	0.0782313	0.0625	0.785507	-82.266	0.914966	0.979167	4.36803	-76.809	0.921769	0.9375	1.27306	-59.78	0.0714286	0.104167	1.51163	-47.692	0.0612245	0.166667	3.06667	-45.311	0.0748299	0.0833333	1.12397
-176.52	0.0782313	0.0833333	1.07115	-119.18	0.908163	1	-	-106.77	0.0782313	0.0833333	1.07115	-93.811	0.0782313	0.0833333	1.07115	-81.419	0.911565	0.979167	4.5597	-76.629	0.918367	0.9375	1.33333	-59.512	0.0748299	0.104167	1.43763	-47.042	0.0646259	0.166667	2.89474	-45.181	0.0782313	0.0833333	1.07115
-175.74	0.0782313	0.104167	1.37007	-114.18	0.904762	1	-	-106.14	0.0816327	0.0833333	1.02273	-93.226	0.0816327	0.0833333	1.02273	-78.45	0.908163	0.979167	4.75281	-75.159	0.914966	0.9375	1.39405	-59.321	0.0782313	0.104167	1.37007	-46.97	0.0680272	0.166667	2.74	-43.946	0.0782313	0.104167	1.37007
-173.36	0.0816327	0.104167	1.30814	-112.11	0.901361	1	-	-105.09	0.0816327	0.104167	1.30814	-89.908	0.085034	0.0833333	0.978182	-76.481	0.904762	0.979167	4.94737	-74.829	0.911565	0.9375	1.45522	-57.414	0.0782313	0.125	1.68323	-46.579	0.0714286	0.166667	2.6	-43.426	0.0816327	0.104167	1.30814
-162.72	0.085034	0.104167	1.25116	-111.39	0.897959	1	-	-103.46	0.085034	0.104167	1.25116	-88.213	0.0884354	0.0833333	0.937063	-76.134	0.901361	0.979167	5.1434	-74.719	0.908163	0.9375	1.51685	-57.337	0.0816327	0.125	1.60714	-46.529	0.0748299	0.166667	2.47273	-43.291	0.085034	0.104167	1.25116
-160.98	0.0884354	0.104167	1.19857	-108.55	0.894558	1	-	-101.99	0.0884354	0.104167	1.19857	-86.202	0.0918367	0.0833333	0.89899	-75.796	0.897959	0.979167	5.34091	-71.381	0.904762	0.9375	1.57895	-57.147	0.085034	0.125	1.53714	-44.918	0.0782313	0.166667	2.35652	-43.283	0.0884354	0.104167	1.19857
-160.92	0.0918367	0.104167	1.14987	-105.83	0.891156	1	-	-101.51	0.0918367	0.104167	1.14987	-85.174	0.0952381	0.0833333	0.863636	-73.072	0.894558	0.979167	5.53992	-70.432	0.901361	0.9375	1.64151	-57.019	0.085034	0.145833	1.83707	-44.282	0.0816327	0.166667	2.25	-42.946	0.0918367	0.104167	1.14987
-158.68	0.0952381	0.104167	1.10465	-104.2	0.887755	1	-	-98.368	0.0952381	0.104167	1.10465	-82.255	0.0986395	0.0833333	0.830721	-71.774	0.891156	0.979167	5.74046	-70.425	0.897959	0.9375	1.70455	-56.221	0.0884354	0.145833	1.75985	-43.685	0.0816327	0.1875	2.59615	-42.661	0.0952381	0.104167	1.10465
-154.18	0.0986395	0.104167	1.06255	-104.13	0.884354	1	-	-98.139	0.0986395	0.104167	1.06255	-78.597	0.102041	0.0833333	0.8	-71.066	0.887755	0.979167	5.94253	-69.916	0.894558	0.9375	1.76806	-53.297	0.0918367	0.145833	1.68835	-43.614	0.0816327	0.208333	2.96053	-42.096	0.0986395	0.104167	1.06255
-150.3	0.102041	0.104167	1.02326	-100.75	0.880952	1	-	-94.856	0.102041	0.104167	1.02326	-77.073	0.105442	0.0833333	0.771261	-71.017	0.884354	0.979167	6.14615	-69.647	0.891156	0.9375	1.83206	-53.157	0.0952381	0.145833	1.62195	-43.383	0.085034	0.208333	2.83158	-41.58	0.102041	0.104167	1.02326
-149.4	0.102041	0.125	1.25714	-100.28	0.877551	1	-	-91.792	0.105442	0.104167	0.986497	-76.056	0.108844	0.0833333	0.744318	-70.922	0.884354	0.958333	3.00769	-69.035	0.887755	0.9375	1.89655	-52.792	0.0986395	0.145833	1.56013	-42.933	0.0884354	0.208333	2.71255	-39.665	0.105442	0.104167	0.986497
-149.03	0.102041	0.145833	1.50244	-100.03	0.87415	1	-	-91.412	0.105442	0.125	1.21198	-75.788	0.112245	0.0833333	0.719008	-69.041	0.880952	0.958333	3.10811	-68.878	0.884354	0.9375	1.96154	-52.355	0.102041	0.145833	1.50244	-42.258	0.0918367	0.208333	2.60234	-39.479	0.108844	0.104167	0.952035
-148.61	0.102041	0.166667	1.76	-98.348	0.870748	1	-	-91.167	0.108844	0.125	1.16964	-75.135	0.115646	0.0833333	0.695187	-68.147	0.877551	0.958333	3.2093	-68.409	0.880952	0.9375	2.02703	-51.682	0.105442	0.145833	1.44847	-42.249	0.0952381	0.208333	2.5	-39.394	0.108844	0.125	1.16964
-147.3	0.105442	0.166667	1.69677	-98.179	0.867347	1	-	-90.65	0.108844	0.145833	1.39787	-73.004	0.119048	0.0833333	0.672727	-67.722	0.877551	0.9375	2.09302	-67.814	0.877551	0.9375	2.09302	-51.539	0.105442	0.166667	1.69677	-40.886	0.0986395	0.208333	2.40472	-39.079	0.112245	0.125	1.12987
-147.02	0.108844	0.166667	1.6375	-97.444	0.863946	1	-	-89.7	0.108844	0.166667	1.6375	-72.361	0.122449	0.0833333	0.651515	-67.294	0.87415	0.9375	2.15953	-65.139	0.87415	0.9375	2.15953	-51.404	0.108844	0.166667	1.6375	-37.875	0.102041	0.208333	2.31579	-38.222	0.115646	0.125	1.09244
-142.1	0.112245	0.166667	1.58182	-94.763	0.860544	1	-	-88.725	0.112245	0.166667	1.58182	-71.704	0.12585	0.0833333	0.63145	-64.089	0.870748	0.9375	2.22656	-64.142	0.870748	0.9375	2.22656	-51.134	0.108844	0.1875	1.88942	-37.622	0.105442	0.208333	2.2326	-38.018	0.119048	0.125	1.05714
-134.26	0.115646	0.166667	1.52941	-93.927	0.857143	1	-	-87.594	0.115646	0.166667	1.52941	-71.579	0.129252	0.0833333	0.61244	-62.735	0.867347	0.9375	2.29412	-64.063	0.867347	0.9375	2.29412	-50.894	0.112245	0.1875	1.82517	-37.539	0.108844	0.208333	2.15461	-37.476	0.122449	0.125	1.02381
-133.88	0.119048	0.166667	1.48	-93.732	0.853741	1	-	-85.456	0.119048	0.166667	1.48	-70.129	0.129252	0.104167	0.783354	-62.603	0.863946	0.9375	2.3622	-63.12	0.867347	0.916667	1.68235	-50.821	0.115646	0.1875	1.76471	-37.148	0.112245	0.208333	2.08134	-37.086	0.12585	0.125	0.992278
-133.69	0.122449	0.166667	1.43333	-93.36	0.85034	1	-	-84.483	0.122449	0.166667	1.43333	-69.647	0.129252	0.125	0.962406	-61.484	0.860544	0.9375	2.43083	-62.999	0.863946	0.916667	1.73228	-50.732	0.119048	0.208333	1.94737	-35.46	0.115646	0.208333	2.01238	-36.98	0.129252	0.125	0.962406
-128.56	0.12585	0.166667	1.38919	-92.977	0.846939	1	-	-83.682	0.12585	0.166667	1.38919	-68.441	0.132653	0.125	0.934066	-58.974	0.857143	0.9375	2.5	-60.775	0.860544	0.916667	1.78261	-50.645	0.122449	0.208333	1.88596	-35.388	0.119048	0.208333	1.94737	-36.713	0.132653	0.125	0.934066
-124.43	0.129252	0.166667	1.34737	-92.294	0.843537	1	-	-83.611	0.129252	0.166667	1.34737	-66.928	0.136054	0.125	0.907143	-58.59	0.853741	0.9375	2.56972	-60.334	0.857143	0.916667	1.83333	-50.338	0.12585	0.208333	1.82788	-35.039	0.122449	0.208333	1.88596	-36.371	0.136054	0.125	0.907143
-120.68	0.132653	0.166667	1.30769	-89.301	0.840136	1	-	-82.949	0.132653	0.166667	1.30769	-66.301	0.139456	0.125	0.881533	-56.391	0.85034	0.9375	2.64	-60.332	0.853741	0.916667	1.88446	-49.88	0.129252	0.208333	1.77285	-34.762	0.12585	0.208333	1.82788	-36.348	0.139456	0.125	0.881533
-117	0.136054	0.166667	1.27	-87.305	0.836735	1	-	-81.964	0.132653	0.1875	1.50888	-65.772	0.142857	0.125	0.857143	-56.369	0.846939	0.9375	2.71084	-60.051	0.85034	0.916667	1.936	-49.388	0.132653	0.208333	1.72065	-34.23	0.129252	0.208333	1.77285	-36.338	0.142857	0.125	0.857143
-116.76	0.139456	0.166667	1.23415	-86.905	0.833333	1	-	-80.296	0.136054	0.1875	1.46538	-65.011	0.146259	0.125	0.833887	-56.285	0.846939	0.916667	1.98795	-59.846	0.85034	0.895833	1.5136	-49.319	0.132653	0.229167	1.94387	-33.291	0.132653	0.208333	1.72065	-35.623	0.142857	0.145833	1.02439
-113.83	0.142857	0.166667	1.2	-79.006	0.829932	1	-	-79.947	0.139456	0.1875	1.42402	-64.059	0.14966	0.125	0.811688	-55.796	0.843537	0.916667	2.04032	-57.719	0.846939	0.895833	1.55422	-49.292	0.132653	0.25	2.17949	-32.368	0.136054	0.208333	1.67105	-35.545	0.146259	0.145833	0.996597
-113.6	0.146259	0.166667	1.16744	-77.469	0.826531	1	-	-79.268	0.142857	0.1875	1.38462	-63.119	0.153061	0.125	0.790476	-55.728	0.840136	0.916667	2.09312	-56.603	0.843537	0.895833	1.59516	-48.662	0.132653	0.270833	2.42857	-32.128	0.139456	0.208333	1.62388	-35.226	0.146259	0.166667	1.16744
-110.8	0.14966	0.166667	1.13636	-77.272	0.823129	1	-	-78.314	0.146259	0.1875	1.34705	-62.455	0.156463	0.125	0.770186	-54.104	0.836735	0.916667	2.14634	-56.592	0.840136	0.895833	1.63644	-47.848	0.132653	0.291667	2.69231	-31.58	0.142857	0.208333	1.57895	-35.161	0.14966	0.166667	1.13636
-110.08	0.153061	0.166667	1.10667	-76.177	0.819728	1	-	-77.875	0.14966	0.1875	1.31119	-62.446	0.159864	0.125	0.75076	-53.992	0.836735	0.895833	1.67805	-54.159	0.836735	0.895833	1.67805	-47.44	0.136054	0.291667	2.61471	-30.378	0.146259	0.208333	1.53611	-34.981	0.153061	0.166667	1.10667
-104.64	0.156463	0.166667	1.07826	-75.334	0.816327	1	-	-77.394	0.14966	0.208333	1.49522	-61.101	0.163265	0.125	0.732143	-53.778	0.833333	0.895833	1.72	-52.813	0.833333	0.895833	1.72	-45.868	0.139456	0.291667	2.54089	-29.824	0.14966	0.208333	1.49522	-34.559	0.156463	0.166667	1.07826
-101.76	0.159864	0.166667	1.05106	-74.875	0.812925	1	-	-76.037	0.153061	0.208333	1.45614	-59.876	0.166667	0.125	0.714286	-53.61	0.829932	0.895833	1.7623	-51.591	0.829932	0.895833	1.7623	-45.453	0.142857	0.291667	2.47059	-29.72	0.153061	0.208333	1.45614	-34.262	0.156463	0.1875	1.24415
-100.74	0.159864	0.1875	1.21277	-74.301	0.809524	1	-	-75.708	0.156463	0.208333	1.41876	-59.719	0.166667	0.145833	0.853659	-52.663	0.826531	0.895833	1.80494	-50.761	0.826531	0.895833	1.80494	-44.624	0.146259	0.291667	2.40356	-29.635	0.156463	0.208333	1.41876	-33.633	0.159864	0.1875	1.21277
-98.088	0.159864	0.208333	1.38298	-74.284	0.806122	1	-	-75.077	0.159864	0.208333	1.38298	-56.309	0.170068	0.145833	0.833171	-51.018	0.823129	0.895833	1.84793	-50.212	0.823129	0.895833	1.84793	-43.582	0.14966	0.291667	2.33957	-29.634	0.159864	0.208333	1.38298	-31.901	0.163265	0.1875	1.18269
-96.047	0.163265	0.208333	1.34868	-72.097	0.802721	1	-	-74.969	0.163265	0.208333	1.34868	-54.543	0.173469	0.145833	0.813486	-49.859	0.819728	0.895833	1.89129	-49.846	0.823129	0.875	1.50413	-43.408	0.153061	0.291667	2.27843	-29.315	0.163265	0.208333	1.34868	-31.534	0.166667	0.1875	1.15385
-95.056	0.166667	0.208333	1.31579	-72.048	0.79932	1	-	-74.272	0.166667	0.208333	1.31579	-54.507	0.176871	0.145833	0.794559	-49.228	0.816327	0.895833	1.935	-49.369	0.819728	0.875	1.53942	-43.406	0.153061	0.3125	2.51515	-28.879	0.163265	0.229167	1.52365	-31.078	0.166667	0.208333	1.31579
-94.783	0.170068	0.208333	1.28421	-71.886	0.795918	1	-	-73.611	0.170068	0.208333	1.28421	-54.114	0.180272	0.145833	0.776346	-49.007	0.812925	0.895833	1.97908	-48.372	0.816327	0.875	1.575	-43.071	0.156463	0.3125	2.45059	-28.783	0.163265	0.25	1.70833	-30.758	0.170068	0.208333	1.28421
-94.657	0.173469	0.208333	1.25387	-71.335	0.792517	1	-	-71.54	0.170068	0.229167	1.45081	-52.914	0.183673	0.145833	0.758808	-48.049	0.809524	0.895833	2.02353	-48.12	0.816327	0.854167	1.31786	-42.911	0.159864	0.3125	2.38878	-28.735	0.166667	0.25	1.66667	-30.491	0.173469	0.208333	1.25387
-94.516	0.176871	0.208333	1.2247	-70.461	0.789116	1	-	-71.339	0.170068	0.25	1.62667	-52.1	0.187075	0.145833	0.741907	-47.947	0.806122	0.895833	2.06835	-47.262	0.812925	0.854167	1.34788	-42.125	0.163265	0.3125	2.32955	-28.361	0.170068	0.25	1.62667	-29.684	0.176871	0.208333	1.2247
-93.854	0.180272	0.208333	1.19662	-70.227	0.785714	1	-	-70.722	0.170068	0.270833	1.81257	-50.553	0.187075	0.166667	0.869091	-47.528	0.802721	0.895833	2.11356	-46.404	0.809524	0.854167	1.37815	-40.487	0.166667	0.3125	2.27273	-27.058	0.173469	0.25	1.58824	-29.099	0.180272	0.208333	1.19662
-91.776	0.183673	0.208333	1.16959	-69.125	0.782313	1	-	-70.533	0.173469	0.270833	1.76975	-49.95	0.187075	0.1875	1.0028	-47.471	0.79932	0.895833	2.15915	-46.043	0.806122	0.854167	1.40868	-40.036	0.170068	0.3125	2.21818	-27.002	0.176871	0.25	1.55128	-29.068	0.183673	0.208333	1.16959
-91.326	0.187075	0.208333	1.14354	-68.798	0.778912	1	-	-70.339	0.173469	0.291667	1.96194	-49.676	0.187075	0.208333	1.14354	-47.465	0.795918	0.895833	2.20513	-45.842	0.802721	0.854167	1.43947	-39.486	0.173469	0.3125	2.16578	-26.991	0.180272	0.25	1.51572	-29.025	0.187075	0.208333	1.14354
-91.137	0.190476	0.208333	1.11842	-67.569	0.77551	1	-	-69.847	0.176871	0.291667	1.91629	-48.253	0.190476	0.208333	1.11842	-47.071	0.792517	0.895833	2.2515	-45.344	0.802721	0.833333	1.22881	-38.834	0.176871	0.3125	2.11538	-26.937	0.183673	0.25	1.48148	-28.872	0.187075	0.229167	1.29189
-91.125	0.190476	0.229167	1.26351	-67.142	0.772109	1	-	-68.997	0.180272	0.291667	1.87236	-47.738	0.193878	0.208333	1.09418	-46.384	0.789116	0.895833	2.29828	-45.143	0.79932	0.833333	1.25532	-38.741	0.180272	0.3125	2.0669	-26.41	0.187075	0.25	1.44848	-28.251	0.187075	0.25	1.44848
-90.983	0.193878	0.229167	1.23613	-66.875	0.768707	1	-	-67.896	0.183673	0.291667	1.83007	-46.594	0.193878	0.229167	1.23613	-46.304	0.785714	0.895833	2.34545	-44.66	0.795918	0.833333	1.28205	-37.754	0.183673	0.3125	2.0202	-25.529	0.190476	0.25	1.41667	-27.851	0.190476	0.25	1.41667
-90.844	0.197279	0.229167	1.20969	-65.668	0.765306	1	-	-67.508	0.187075	0.291667	1.7893	-46.28	0.197279	0.229167	1.20969	-46.113	0.782313	0.895833	2.39304	-44.238	0.792517	0.833333	1.30901	-37.433	0.187075	0.3125	1.97521	-25.524	0.190476	0.270833	1.57857	-27.468	0.193878	0.25	1.38596
-90.475	0.20068	0.229167	1.18415	-65.124	0.761905	1	-	-66.904	0.190476	0.291667	1.75	-44.884	0.20068	0.229167	1.18415	-45.044	0.778912	0.895833	2.44105	-43.533	0.789116	0.833333	1.33621	-37.329	0.190476	0.3125	1.93182	-25.467	0.190476	0.291667	1.75	-27.251	0.197279	0.25	1.35632
-88.301	0.204082	0.229167	1.15946	-64.753	0.758503	1	-	-64.55	0.190476	0.3125	1.93182	-43.038	0.204082	0.229167	1.15946	-44.64	0.77551	0.895833	2.48947	-43.491	0.785714	0.833333	1.36364	-37.089	0.190476	0.333333	2.125	-25.279	0.190476	0.3125	1.93182	-27.024	0.20068	0.25	1.32768
-87.094	0.207483	0.229167	1.13558	-63.468	0.755102	1	-	-63.435	0.193878	0.3125	1.88995	-42.879	0.204082	0.25	1.3	-44.435	0.772109	0.895833	2.53833	-43.13	0.782313	0.833333	1.3913	-36.861	0.193878	0.333333	2.07895	-25.252	0.193878	0.3125	1.88995	-26.553	0.204082	0.25	1.3
-86.764	0.207483	0.25	1.27322	-62.615	0.751701	1	-	-62.595	0.197279	0.3125	1.84953	-42.686	0.207483	0.25	1.27322	-43.913	0.768707	0.895833	2.58761	-42.647	0.778912	0.833333	1.41921	-36.769	0.197279	0.333333	2.03448	-25.199	0.197279	0.3125	1.84953	-26.509	0.207483	0.25	1.27322
-86.209	0.210884	0.25	1.24731	-61.744	0.748299	1	-	-61.949	0.20068	0.3125	1.81048	-42.631	0.210884	0.25	1.24731	-43.035	0.765306	0.895833	2.63733	-41.924	0.77551	0.833333	1.44737	-36.525	0.20068	0.333333	1.99153	-25.151	0.20068	0.3125	1.81048	-26.274	0.210884	0.25	1.24731
-83.334	0.210884	0.270833	1.38986	-61.11	0.744898	1	-	-59.737	0.204082	0.3125	1.77273	-40.98	0.214286	0.25	1.22222	-41.899	0.761905	0.895833	2.6875	-41.089	0.772109	0.833333	1.47577	-36.178	0.204082	0.333333	1.95	-25.129	0.20068	0.333333	1.99153	-26.175	0.214286	0.25	1.22222
-83.278	0.210884	0.291667	1.5408	-60.512	0.741497	1	-	-59.351	0.204082	0.333333	1.95	-40.88	0.214286	0.270833	1.3619	-40.484	0.758503	0.895833	2.73812	-40.787	0.768707	0.833333	1.50442	-35.999	0.207483	0.333333	1.90984	-24.787	0.204082	0.333333	1.95	-25.721	0.217687	0.25	1.19792
-82.678	0.210884	0.3125	1.70088	-59.742	0.738095	1	-	-58.41	0.207483	0.333333	1.90984	-40.4	0.217687	0.270833	1.33482	-40.376	0.755102	0.895833	2.78919	-39.913	0.765306	0.833333	1.53333	-34.269	0.210884	0.333333	1.87097	-23.866	0.207483	0.333333	1.90984	-25.443	0.221088	0.25	1.17436
-81.905	0.214286	0.3125	1.66667	-59.255	0.734694	1	-	-57.817	0.207483	0.354167	2.09466	-40.288	0.221088	0.270833	1.30857	-39.079	0.751701	0.895833	2.84072	-39.751	0.765306	0.8125	1.32889	-31.832	0.214286	0.333333	1.83333	-23.826	0.210884	0.333333	1.87097	-25.132	0.22449	0.25	1.15152
-81.685	0.217687	0.3125	1.63352	-58.843	0.731293	1	-	-57.545	0.210884	0.354167	2.05203	-39.666	0.22449	0.270833	1.28312	-38.659	0.748299	0.895833	2.89273	-39.286	0.761905	0.8125	1.35417	-31.363	0.217687	0.333333	1.79688	-23.808	0.214286	0.333333	1.83333	-24.191	0.22449	0.270833	1.28312
-81.491	0.221088	0.3125	1.6014	-58.052	0.727891	1	-	-57.097	0.214286	0.354167	2.01075	-39.579	0.227891	0.270833	1.25842	-38.022	0.744898	0.895833	2.94521	-39.036	0.758503	0.8125	1.37967	-30.502	0.221088	0.333333	1.76154	-23.7	0.214286	0.354167	2.01075	-24.174	0.227891	0.270833	1.25842
-75.809	0.22449	0.3125	1.57025	-57.193	0.72449	1	-	-56.971	0.217687	0.354167	1.97077	-39.265	0.231293	0.270833	1.23445	-37.569	0.741497	0.895833	2.99817	-38.129	0.755102	0.8125	1.40541	-30.399	0.22449	0.333333	1.72727	-23.094	0.217687	0.354167	1.97077	-23.977	0.231293	0.270833	1.23445
-72.466	0.227891	0.3125	1.54003	-56.048	0.721088	1	-	-54.971	0.221088	0.354167	1.93201	-39.248	0.231293	0.291667	1.36851	-36.521	0.738095	0.895833	3.05161	-35.86	0.751701	0.8125	1.43137	-30.373	0.227891	0.333333	1.69403	-22.908	0.221088	0.354167	1.93201	-23.881	0.234694	0.270833	1.21118
-71.904	0.231293	0.3125	1.5107	-55.861	0.717687	1	-	-54.629	0.22449	0.354167	1.89443	-39.018	0.234694	0.291667	1.34271	-36.121	0.738095	0.875	2.48387	-35.294	0.748299	0.8125	1.45758	-30.089	0.231293	0.333333	1.66176	-22.87	0.22449	0.354167	1.89443	-23.749	0.238095	0.270833	1.18857
-71.074	0.234694	0.3125	1.48221	-55.668	0.714286	1	-	-54.222	0.227891	0.354167	1.85797	-38.832	0.238095	0.291667	1.31765	-35.334	0.734694	0.875	2.52778	-34.916	0.744898	0.8125	1.48402	-28.677	0.234694	0.333333	1.63043	-22.066	0.22449	0.375	2.07273	-23.672	0.238095	0.291667	1.31765
-70.529	0.238095	0.3125	1.45455	-55.354	0.710884	1	-	-53.623	0.231293	0.354167	1.82258	-38.658	0.241497	0.291667	1.29329	-34.63	0.731293	0.875	2.57209	-34.746	0.741497	0.8125	1.5107	-28.269	0.238095	0.333333	1.6	-21.945	0.227891	0.375	2.03284	-23.635	0.241497	0.291667	1.29329
-70.47	0.241497	0.3125	1.42766	-55.023	0.707483	1	-	-53.565	0.234694	0.354167	1.78822	-38.085	0.241497	0.3125	1.42766	-33.968	0.727891	0.875	2.61682	-34.376	0.738095	0.8125	1.53763	-28.165	0.241497	0.333333	1.57042	-21.728	0.231293	0.375	1.99412	-23.532	0.244898	0.291667	1.26961
-70.088	0.241497	0.333333	1.57042	-54.214	0.704082	1	-	-51.85	0.238095	0.354167	1.75484	-37.765	0.244898	0.3125	1.40152	-33.652	0.72449	0.875	2.66197	-34.284	0.734694	0.8125	1.56481	-27.919	0.244898	0.333333	1.54167	-21.347	0.234694	0.375	1.95652	-23.079	0.248299	0.291667	1.24658
-67.403	0.244898	0.333333	1.54167	-53.777	0.70068	1	-	-51.371	0.241497	0.354167	1.7224	-37.369	0.248299	0.3125	1.37609	-33.269	0.721088	0.875	2.70755	-33.831	0.731293	0.8125	1.59225	-27.784	0.248299	0.333333	1.5137	-21.211	0.238095	0.375	1.92	-22.978	0.251701	0.291667	1.22417
-66.696	0.248299	0.333333	1.5137	-53.701	0.697279	1	-	-51.321	0.241497	0.375	1.88451	-35.417	0.251701	0.3125	1.35135	-31.812	0.717687	0.875	2.75355	-33.768	0.727891	0.8125	1.61994	-27.32	0.251701	0.333333	1.48649	-21.205	0.241497	0.375	1.88451	-22.743	0.255102	0.291667	1.20235
-66.437	0.251701	0.333333	1.48649	-53.112	0.693878	1	-	-48.814	0.244898	0.375	1.85	-33.876	0.255102	0.3125	1.32727	-31.691	0.714286	0.875	2.8	-33.014	0.72449	0.8125	1.64789	-27.283	0.255102	0.333333	1.46	-21.129	0.244898	0.375	1.85	-22.704	0.258503	0.291667	1.18111
-64.464	0.255102	0.333333	1.46	-52.069	0.690476	1	-	-48.802	0.248299	0.375	1.81644	-33.796	0.258503	0.3125	1.30383	-31.16	0.710884	0.875	2.84689	-32.259	0.721088	0.8125	1.6761	-26.715	0.255102	0.354167	1.60129	-21.075	0.244898	0.395833	2.02011	-22.644	0.261905	0.291667	1.16043
-64.054	0.255102	0.354167	1.60129	-51.803	0.687075	1	-	-47.933	0.251701	0.375	1.78378	-33.476	0.261905	0.3125	1.28099	-31.058	0.707483	0.875	2.89423	-31.463	0.721088	0.791667	1.46981	-26.708	0.255102	0.375	1.752	-20.693	0.248299	0.395833	1.98347	-22.381	0.265306	0.291667	1.14027
-62.963	0.258503	0.354167	1.57301	-51.115	0.683673	1	-	-47.666	0.255102	0.375	1.752	-33.331	0.265306	0.3125	1.25874	-30.136	0.704082	0.875	2.94203	-30.548	0.717687	0.791667	1.49479	-26.433	0.258503	0.375	1.72105	-20.616	0.251701	0.395833	1.94781	-21.937	0.268707	0.291667	1.12063
-61.812	0.261905	0.354167	1.54545	-51.064	0.680272	1	-	-47.386	0.258503	0.375	1.72105	-32.351	0.268707	0.3125	1.23705	-29.801	0.70068	0.875	2.99029	-30.088	0.714286	0.791667	1.52	-26.336	0.261905	0.375	1.69091	-20.597	0.255102	0.395833	1.9131	-21.45	0.272109	0.291667	1.10147
-61.294	0.265306	0.354167	1.51861	-49.859	0.676871	1	-	-46.098	0.261905	0.375	1.69091	-31.763	0.272109	0.3125	1.21591	-29.707	0.697279	0.875	3.03902	-29.78	0.710884	0.791667	1.54545	-26.145	0.261905	0.395833	1.84639	-20.032	0.255102	0.416667	2.08571	-20.745	0.27551	0.291667	1.08279
-58.922	0.268707	0.354167	1.49245	-47.254	0.673469	1	-	-42.185	0.265306	0.375	1.66154	-31.355	0.27551	0.3125	1.19529	-29.065	0.693878	0.875	3.08824	-29.67	0.707483	0.791667	1.57115	-25.979	0.261905	0.416667	2.01299	-19.563	0.255102	0.4375	2.27111	-20.097	0.278912	0.291667	1.06456
-57.896	0.272109	0.354167	1.46694	-47.072	0.670068	1	-	-42.172	0.268707	0.375	1.63291	-31.263	0.278912	0.3125	1.17517	-28.95	0.690476	0.875	3.13793	-29.334	0.704082	0.791667	1.5971	-24.199	0.265306	0.416667	1.97802	-19.463	0.258503	0.4375	2.23099	-19.108	0.282313	0.291667	1.04678
-57.787	0.27551	0.354167	1.44205	-46.339	0.666667	1	-	-41.766	0.272109	0.375	1.605	-31.197	0.282313	0.3125	1.15553	-28.182	0.687075	0.875	3.18812	-28.862	0.70068	0.791667	1.6233	-23.874	0.268707	0.416667	1.94394	-18.821	0.261905	0.4375	2.19192	-18.086	0.285714	0.291667	1.02941
-57.328	0.278912	0.354167	1.41778	-45.684	0.663265	1	-	-41.12	0.27551	0.375	1.57778	-31.163	0.285714	0.3125	1.13636	-26.825	0.683673	0.875	3.23881	-28.815	0.697279	0.791667	1.64976	-23.173	0.272109	0.416667	1.91071	-18.699	0.265306	0.4375	2.15385	-17.678	0.289116	0.291667	1.01246
-56.616	0.282313	0.354167	1.39409	-44.963	0.659864	1	-	-40.806	0.278912	0.375	1.55122	-30.198	0.289116	0.3125	1.11765	-26.699	0.680272	0.875	3.29	-28.207	0.693878	0.791667	1.67647	-22.917	0.272109	0.4375	2.08056	-18.593	0.268707	0.4375	2.11674	-17.66	0.292517	0.291667	0.995896
-55.591	0.282313	0.375	1.5253	-44.026	0.656463	1	-	-40.455	0.282313	0.375	1.5253	-30.021	0.292517	0.3125	1.09937	-25.872	0.676871	0.875	3.34171	-28.125	0.690476	0.791667	1.70345	-22.129	0.27551	0.4375	2.04527	-17.848	0.272109	0.4375	2.08056	-17.655	0.295918	0.291667	0.979716
-54.772	0.282313	0.395833	1.66556	-43.836	0.653061	1	-	-38.699	0.285714	0.375	1.5	-29.631	0.295918	0.3125	1.0815	-25.648	0.673469	0.875	3.39394	-27.525	0.687075	0.791667	1.73069	-21.995	0.27551	0.458333	2.22507	-17.535	0.27551	0.4375	2.04527	-17.373	0.295918	0.3125	1.0815
-52.561	0.285714	0.395833	1.63793	-43.726	0.64966	1	-	-38.332	0.289116	0.375	1.47529	-28.857	0.29932	0.3125	1.06405	-25.579	0.670068	0.875	3.4467	-26.384	0.683673	0.791667	1.75821	-21.966	0.278912	0.458333	2.18762	-16.989	0.27551	0.458333	2.22507	-16.462	0.29932	0.3125	1.06405
-52.35	0.289116	0.395833	1.61095	-43.534	0.646259	1	-	-38.168	0.292517	0.375	1.45116	-28.647	0.302721	0.3125	1.04699	-24.667	0.666667	0.875	3.5	-25.261	0.680272	0.791667	1.786	-20.733	0.282313	0.458333	2.15107	-16.513	0.27551	0.479167	2.41926	-16.454	0.302721	0.3125	1.04699
-52.248	0.292517	0.395833	1.5846	-43.395	0.642857	1	-	-38.155	0.292517	0.395833	1.5846	-28.572	0.306122	0.3125	1.0303	-24.27	0.663265	0.875	3.55385	-25.228	0.676871	0.791667	1.81407	-20.309	0.282313	0.479167	2.3388	-15.213	0.278912	0.479167	2.37854	-16.295	0.306122	0.3125	1.0303
-52.234	0.295918	0.395833	1.55886	-42.786	0.639456	1	-	-37.925	0.292517	0.416667	1.72757	-28.409	0.309524	0.3125	1.01399	-23.736	0.659864	0.875	3.60825	-24.836	0.673469	0.791667	1.84242	-19.961	0.285714	0.479167	2.3	-15.131	0.278912	0.5	2.58537	-16.091	0.306122	0.333333	1.13333
-51.688	0.295918	0.416667	1.69951	-41.474	0.636054	1	-	-36.809	0.295918	0.416667	1.69951	-28.302	0.312925	0.3125	0.998024	-23.497	0.656463	0.875	3.66321	-24.445	0.670068	0.791667	1.87107	-19.837	0.285714	0.5	2.5	-14.791	0.278912	0.520833	2.81018	-15.962	0.306122	0.354167	1.24301
-51.357	0.29932	0.416667	1.67208	-41.142	0.632653	1	-	-36.224	0.29932	0.416667	1.67208	-28.085	0.316327	0.3125	0.982405	-23.218	0.653061	0.875	3.71875	-24.285	0.666667	0.791667	1.9	-18.6	0.285714	0.520833	2.71739	-14.733	0.282313	0.520833	2.76323	-15.565	0.309524	0.354167	1.22333
-49.793	0.302721	0.416667	1.64526	-38.253	0.629252	1	-	-35.011	0.302721	0.416667	1.64526	-27.871	0.319728	0.3125	0.967118	-23.216	0.64966	0.875	3.77487	-23.898	0.663265	0.791667	1.92923	-18.462	0.289116	0.520833	2.67263	-14.674	0.285714	0.520833	2.71739	-15.439	0.312925	0.354167	1.20407
-47.428	0.302721	0.4375	1.79151	-37.75	0.62585	1	-	-34.37	0.306122	0.416667	1.61905	-27.32	0.323129	0.3125	0.952153	-22.432	0.646259	0.875	3.83158	-23.734	0.659864	0.791667	1.95876	-18.394	0.292517	0.520833	2.62892	-14.556	0.289116	0.520833	2.67263	-15.373	0.316327	0.354167	1.18522
-46.603	0.306122	0.4375	1.76296	-37.311	0.622449	1	-	-33.995	0.309524	0.416667	1.59341	-26.734	0.326531	0.3125	0.9375	-22.302	0.642857	0.875	3.88889	-22.627	0.656463	0.791667	1.9886	-18.064	0.295918	0.520833	2.58621	-14.234	0.292517	0.520833	2.62892	-15.311	0.319728	0.354167	1.16678
-46.024	0.306122	0.458333	1.91795	-36.934	0.619048	1	-	-33.883	0.312925	0.416667	1.56832	-26.066	0.329932	0.3125	0.923149	-21.172	0.642857	0.854167	3.25397	-22.455	0.653061	0.791667	2.01875	-18.011	0.29932	0.520833	2.54447	-13.142	0.292517	0.541667	2.85835	-15.02	0.323129	0.354167	1.14873
-44.803	0.309524	0.458333	1.88757	-33.949	0.615646	1	-	-33.801	0.316327	0.416667	1.54378	-25.625	0.333333	0.3125	0.909091	-20.639	0.639456	0.854167	3.30243	-22.297	0.64966	0.791667	2.04921	-17.696	0.29932	0.541667	2.76653	-12.879	0.295918	0.541667	2.81191	-14.87	0.326531	0.354167	1.13105
-44.603	0.312925	0.458333	1.85786	-33.399	0.612245	1	-	-33.348	0.319728	0.416667	1.51976	-25.528	0.333333	0.333333	1	-19.831	0.639456	0.833333	2.81915	-22.106	0.646259	0.791667	2.08	-17.586	0.302721	0.541667	2.72217	-12.82	0.29932	0.541667	2.76653	-14.811	0.329932	0.354167	1.11373
-43.772	0.316327	0.458333	1.82878	-33.23	0.608844	1	-	-33.241	0.323129	0.416667	1.49624	-25.387	0.336735	0.333333	0.984848	-19.605	0.636054	0.833333	2.86096	-21.741	0.646259	0.770833	1.84115	-17.522	0.306122	0.541667	2.67879	-12.731	0.29932	0.5625	3.00974	-14.303	0.333333	0.354167	1.09677
-43.488	0.319728	0.458333	1.80033	-32.762	0.605442	1	-	-32.44	0.326531	0.416667	1.47321	-25.041	0.340136	0.333333	0.97	-19.549	0.632653	0.833333	2.90323	-20.035	0.642857	0.770833	1.86869	-16.746	0.309524	0.541667	2.63636	-12.685	0.302721	0.5625	2.96148	-14.19	0.336735	0.354167	1.08016
-42.644	0.323129	0.458333	1.77247	-32.016	0.605442	0.979167	30.6292	-31.693	0.329932	0.416667	1.45066	-24.574	0.340136	0.354167	1.06387	-19.369	0.632653	0.8125	2.51613	-19.86	0.639456	0.770833	1.89652	-16.246	0.312925	0.541667	2.59486	-12.546	0.306122	0.5625	2.91429	-14.041	0.340136	0.354167	1.06387
-40.403	0.326531	0.458333	1.74519	-31.692	0.602041	0.979167	31.0678	-31.617	0.333333	0.416667	1.42857	-23.336	0.340136	0.375	1.164	-19.256	0.629252	0.8125	2.55315	-19.489	0.636054	0.770833	1.92465	-16.034	0.316327	0.541667	2.55425	-12.091	0.309524	0.5625	2.86813	-14.032	0.343537	0.354167	1.04791
-39.478	0.329932	0.458333	1.71848	-31.678	0.598639	0.979167	31.5114	-30.82	0.336735	0.416667	1.40693	-23.326	0.343537	0.375	1.14653	-18.912	0.62585	0.8125	2.59058	-19.396	0.632653	0.770833	1.95308	-15.883	0.319728	0.541667	2.51451	-11.924	0.309524	0.583333	3.12308	-13.777	0.346939	0.354167	1.03226
-38.358	0.333333	0.458333	1.69231	-31.149	0.595238	0.979167	31.96	-29.336	0.340136	0.416667	1.38571	-23.075	0.346939	0.375	1.12941	-18.806	0.622449	0.8125	2.62842	-18.685	0.629252	0.770833	1.98182	-15.325	0.323129	0.541667	2.4756	-11.473	0.312925	0.583333	3.07391	-13.386	0.346939	0.375	1.12941
-38.075	0.336735	0.458333	1.66667	-28.32	0.591837	0.979167	32.4138	-28.687	0.343537	0.416667	1.36492	-22.83	0.35034	0.375	1.11262	-18.523	0.619048	0.8125	2.66667	-18.369	0.62585	0.770833	2.01087	-15.273	0.326531	0.541667	2.4375	-11.346	0.316327	0.583333	3.02581	-13.335	0.35034	0.375	1.11262
-37.01	0.340136	0.458333	1.64154	-28.26	0.588435	0.979167	32.8728	-27.4	0.346939	0.416667	1.34454	-22.72	0.353741	0.375	1.09615	-17.249	0.615646	0.8125	2.70534	-17.728	0.62585	0.75	1.79348	-15.202	0.326531	0.5625	2.65179	-11.345	0.319728	0.583333	2.97872	-12.622	0.353741	0.375	1.09615
-36.835	0.343537	0.458333	1.61691	-28.241	0.585034	0.979167	33.3372	-26.358	0.346939	0.4375	1.46405	-22.052	0.357143	0.375	1.08	-16.765	0.615646	0.791667	2.37238	-17.58	0.622449	0.75	1.81967	-14.879	0.329932	0.5625	2.61119	-11.284	0.323129	0.583333	2.93263	-12.522	0.357143	0.375	1.08
-36.717	0.346939	0.458333	1.59276	-28.239	0.581633	0.979167	33.807	-25.376	0.346939	0.458333	1.59276	-20.281	0.360544	0.375	1.06415	-16.149	0.615646	0.770833	2.09995	-17.572	0.619048	0.75	1.84615	-14.392	0.329932	0.583333	2.8433	-10.624	0.326531	0.583333	2.8875	-12.443	0.360544	0.375	1.06415
-36.397	0.35034	0.458333	1.56908	-28.073	0.578231	0.979167	34.2824	-24.766	0.35034	0.458333	1.56908	-20.118	0.363946	0.375	1.0486	-15.673	0.612245	0.770833	2.1303	-17.426	0.615646	0.75	1.87293	-14.363	0.333333	0.583333	2.8	-10.604	0.326531	0.604167	3.14803	-12.29	0.363946	0.375	1.0486
-35.115	0.353741	0.458333	1.54586	-27.927	0.57483	0.979167	34.7633	-24.543	0.353741	0.458333	1.54586	-20.043	0.367347	0.375	1.03333	-15.607	0.608844	0.770833	2.161	-17.205	0.612245	0.75	1.9	-14.267	0.333333	0.604167	3.05263	-10.379	0.329932	0.604167	3.09984	-12.178	0.367347	0.375	1.03333
-34.796	0.357143	0.458333	1.52308	-26.755	0.571429	0.979167	35.25	-24.539	0.353741	0.479167	1.68077	-19.96	0.367347	0.395833	1.12835	-15.521	0.605442	0.770833	2.19203	-16.768	0.608844	0.75	1.92737	-13.619	0.336735	0.604167	3.00638	-10.293	0.333333	0.604167	3.05263	-12.144	0.370748	0.375	1.01835
-34.764	0.357143	0.479167	1.656	-26.206	0.568027	0.979167	35.7425	-23.921	0.357143	0.479167	1.656	-19.757	0.367347	0.416667	1.23016	-15.497	0.602041	0.770833	2.22342	-16.036	0.605442	0.75	1.95506	-12.987	0.340136	0.604167	2.96105	-9.4658	0.336735	0.604167	3.00638	-11.82	0.370748	0.395833	1.11199
-34.26	0.357143	0.5	1.8	-25.835	0.564626	0.979167	36.241	-23.835	0.360544	0.479167	1.6317	-19.432	0.370748	0.416667	1.21232	-15.481	0.598639	0.770833	2.25517	-15.704	0.602041	0.75	1.98305	-12.51	0.343537	0.604167	2.91662	-8.9881	0.340136	0.604167	2.96105	-11.495	0.37415	0.395833	1.09592
-34.152	0.360544	0.5	1.77358	-24.261	0.561224	0.979167	36.7455	-22.452	0.363946	0.479167	1.60785	-19.222	0.370748	0.4375	1.32008	-15.285	0.595238	0.770833	2.28727	-15.354	0.598639	0.75	2.01136	-12.266	0.346939	0.604167	2.87307	-8.6174	0.343537	0.604167	2.91662	-11.415	0.377551	0.395833	1.08015
-30.733	0.363946	0.5	1.74766	-23.964	0.557823	0.979167	37.2561	-21.608	0.367347	0.479167	1.58444	-19.145	0.37415	0.4375	1.30101	-15.056	0.591837	0.770833	2.31975	-15.199	0.595238	0.75	2.04	-12.014	0.35034	0.604167	2.83035	-8.3062	0.346939	0.604167	2.87307	-10.672	0.380952	0.395833	1.06466
-30.72	0.363946	0.520833	1.89963	-22.739	0.554422	0.979167	37.773	-19.723	0.370748	0.479167	1.56147	-16.755	0.37415	0.458333	1.41538	-15.028	0.588435	0.770833	2.3526	-14.977	0.591837	0.75	2.06897	-11.068	0.353741	0.604167	2.78846	-8.0762	0.35034	0.604167	2.83035	-10.67	0.380952	0.416667	1.16071
-29.349	0.363946	0.541667	2.06542	-22.693	0.554422	0.958333	18.4847	-18.236	0.37415	0.479167	1.53891	-16.67	0.377551	0.458333	1.39501	-14.562	0.585034	0.770833	2.38584	-14.55	0.588435	0.75	2.09827	-10.91	0.357143	0.604167	2.74737	-7.1873	0.353741	0.604167	2.78846	-10.484	0.384354	0.416667	1.14412
-29.216	0.367347	0.541667	2.03535	-20.63	0.55102	0.958333	18.7407	-17.881	0.377551	0.479167	1.51676	-16.336	0.380952	0.458333	1.375	-13.475	0.581633	0.770833	2.41946	-14.375	0.588435	0.729167	1.88306	-10.234	0.360544	0.604167	2.70705	-7.1146	0.353741	0.625	3.04487	-10.439	0.387755	0.416667	1.12782
-28.354	0.370748	0.541667	2.00584	-19.779	0.547619	0.958333	19	-17.743	0.377551	0.5	1.64865	-16.109	0.384354	0.458333	1.35534	-13.455	0.578231	0.770833	2.45348	-14.144	0.585034	0.729167	1.90966	-9.9677	0.363946	0.604167	2.66749	-6.8467	0.357143	0.625	3	-9.8071	0.391156	0.416667	1.1118
-26.542	0.37415	0.541667	1.97686	-19.454	0.544218	0.958333	19.2625	-17.48	0.380952	0.5	1.625	-16.099	0.387755	0.458333	1.33603	-13.24	0.57483	0.770833	2.4879	-13.967	0.581633	0.729167	1.93657	-9.8004	0.363946	0.625	2.91277	-6.6814	0.360544	0.625	2.95597	-9.7144	0.394558	0.416667	1.09606
-23.888	0.377551	0.541667	1.9484	-19.178	0.540816	0.958333	19.5283	-17.268	0.384354	0.5	1.60177	-15.948	0.391156	0.458333	1.31706	-13.201	0.571429	0.770833	2.52273	-13.925	0.578231	0.729167	1.9638	-9.7585	0.367347	0.625	2.87037	-6.5983	0.363946	0.625	2.91277	-8.9706	0.397959	0.416667	1.08059
-23.426	0.380952	0.541667	1.92045	-18.956	0.537415	0.958333	19.7975	-16.768	0.387755	0.5	1.57895	-15.509	0.394558	0.458333	1.29841	-12.761	0.568027	0.770833	2.55797	-13.708	0.578231	0.708333	1.77143	-9.6346	0.370748	0.625	2.82875	-6.3398	0.367347	0.625	2.87037	-8.6837	0.401361	0.416667	1.06538
-22.538	0.384354	0.541667	1.893	-18.433	0.534014	0.958333	20.0701	-16.664	0.391156	0.5	1.55652	-15.024	0.394558	0.479167	1.41172	-12.433	0.564626	0.770833	2.59365	-13.036	0.57483	0.708333	1.79628	-9.5681	0.370748	0.645833	3.09498	-6.1808	0.370748	0.625	2.82875	-8.0802	0.404762	0.416667	1.05042
-22.382	0.387755	0.541667	1.86603	-18.266	0.530612	0.958333	20.3462	-16.627	0.391156	0.520833	1.69187	-13.787	0.397959	0.479167	1.39179	-12.003	0.561224	0.770833	2.62975	-11.631	0.571429	0.708333	1.82143	-8.7913	0.370748	0.666667	3.3945	-6.1632	0.37415	0.625	2.78788	-7.9105	0.408163	0.416667	1.03571
-22.219	0.391156	0.541667	1.83953	-18.263	0.527211	0.958333	20.6258	-16.468	0.394558	0.520833	1.66792	-13.168	0.401361	0.479167	1.3722	-11.541	0.557823	0.770833	2.6663	-11.394	0.568027	0.708333	1.84688	-8.7425	0.370748	0.6875	3.73394	-5.9807	0.377551	0.625	2.74775	-7.8349	0.411565	0.416667	1.02125
-20.799	0.394558	0.541667	1.81348	-17.698	0.52381	0.958333	20.9091	-16.444	0.397959	0.520833	1.64437	-13.107	0.404762	0.479167	1.35294	-11.285	0.554422	0.770833	2.70329	-11.111	0.568027	0.6875	1.67305	-8.6016	0.37415	0.6875	3.68	-5.8133	0.380952	0.625	2.70833	-7.4563	0.414966	0.416667	1.00703
-19.216	0.397959	0.541667	1.78788	-17.67	0.520408	0.958333	21.1961	-15.964	0.397959	0.541667	1.78788	-12.6	0.408163	0.479167	1.334	-9.9072	0.55102	0.770833	2.74074	-9.7638	0.564626	0.6875	1.69639	-8.0957	0.37415	0.708333	4.06234	-5.7081	0.384354	0.625	2.66962	-7.3974	0.418367	0.416667	0.993031
-17.72	0.397959	0.5625	1.94505	-14.874	0.520408	0.9375	13.8235	-15.105	0.401361	0.541667	1.76271	-11.892	0.408163	0.5	1.45	-9.1687	0.547619	0.770833	2.77866	-9.6047	0.561224	0.6875	1.72	-7.0193	0.377551	0.708333	4.00386	-5.6565	0.387755	0.625	2.63158	-7.254	0.421769	0.416667	0.979263
-16.688	0.397959	0.583333	2.11795	-13.692	0.517007	0.9375	14.0132	-15.089	0.404762	0.541667	1.73797	-11.87	0.411565	0.5	1.42975	-8.3579	0.544218	0.770833	2.81705	-9.1357	0.561224	0.666667	1.56364	-6.7976	0.380952	0.708333	3.94643	-5.472	0.391156	0.625	2.5942	-7.0429	0.421769	0.4375	1.06631
-16.336	0.401361	0.583333	2.08814	-13.565	0.513605	0.9375	14.2053	-14.838	0.408163	0.541667	1.71364	-11.835	0.411565	0.520833	1.55408	-7.6782	0.544218	0.75	2.5125	-9.083	0.557823	0.666667	1.58537	-6.5789	0.384354	0.708333	3.89001	-5.1338	0.394558	0.625	2.55747	-6.992	0.42517	0.4375	1.05156
-15.956	0.401361	0.604167	2.27654	-13.44	0.510204	0.9375	14.4	-13.705	0.411565	0.541667	1.68971	-11.653	0.414966	0.520833	1.53243	-7.4294	0.540816	0.75	2.54717	-8.9419	0.554422	0.666667	1.60736	-6.2126	0.387755	0.708333	3.83459	-5.078	0.394558	0.645833	2.79817	-6.9654	0.428571	0.4375	1.03704
-15.844	0.404762	0.604167	2.24458	-12.495	0.506803	0.9375	14.5973	-13.669	0.411565	0.5625	1.83825	-11.511	0.418367	0.520833	1.51113	-7.1109	0.540816	0.729167	2.28592	-8.0073	0.55102	0.666667	1.62963	-5.6627	0.387755	0.729167	4.25101	-5.0304	0.397959	0.645833	2.75867	-6.3354	0.431973	0.4375	1.02275
-15.47	0.408163	0.604167	2.21316	-11.597	0.503401	0.9375	14.7973	-13.282	0.414966	0.5625	1.81265	-10.672	0.421769	0.520833	1.49018	-6.9549	0.537415	0.729167	2.31743	-7.7962	0.547619	0.666667	1.65217	-5.1201	0.391156	0.729167	4.19064	-4.9991	0.401361	0.645833	2.71984	-6.3152	0.435374	0.4375	1.00868
-14.395	0.411565	0.604167	2.18225	-11.321	0.5	0.9375	15	-12.514	0.418367	0.5625	1.78746	-10.634	0.42517	0.520833	1.46957	-6.7356	0.537415	0.708333	2.09042	-7.7028	0.544218	0.666667	1.675	-5.0073	0.394558	0.729167	4.1313	-4.8324	0.404762	0.645833	2.68166	-6.2901	0.438776	0.4375	0.994832
-14.196	0.414966	0.604167	2.15186	-11.155	0.5	0.916667	11	-12.365	0.421769	0.5625	1.76267	-9.8361	0.428571	0.520833	1.44928	-5.2853	0.534014	0.708333	2.1192	-7.6086	0.544218	0.645833	1.52721	-4.1756	0.397959	0.729167	4.07298	-4.6997	0.408163	0.645833	2.64412	-5.6371	0.442177	0.4375	0.981197
-14.111	0.418367	0.604167	2.12195	-11.154	0.496599	0.916667	11.1507	-11.954	0.42517	0.5625	1.73829	-9.3022	0.431973	0.520833	1.42931	-5.2721	0.530612	0.708333	2.14835	-7.5433	0.540816	0.645833	1.54828	-4.1182	0.401361	0.729167	4.01565	-4.4922	0.408163	0.666667	2.9	-5.506	0.445578	0.4375	0.967769
-12.467	0.421769	0.604167	2.09253	-11.092	0.493197	0.916667	11.3034	-11.853	0.42517	0.583333	1.8928	-8.1772	0.435374	0.520833	1.40965	-5.2383	0.530612	0.6875	1.94615	-7.4923	0.537415	0.645833	1.56962	-4.012	0.404762	0.729167	3.95928	-4.4688	0.411565	0.666667	2.8595	-5.3838	0.44898	0.4375	0.954545
-11.762	0.42517	0.604167	2.06358	-8.8996	0.489796	0.916667	11.4583	-11.67	0.428571	0.583333	1.86667	-7.9002	0.438776	0.520833	1.39029	-4.4341	0.527211	0.6875	1.9729	-7.0543	0.537415	0.625	1.4346	-3.3186	0.408163	0.729167	3.90385	-4.0333	0.411565	0.6875	3.14545	-5.2712	0.44898	0.458333	1.03846
-11.365	0.428571	0.604167	2.03509	-8.1238	0.486395	0.916667	11.6154	-11.472	0.431973	0.583333	1.84094	-7.8116	0.442177	0.520833	1.37124	-3.7827	0.527211	0.666667	1.79355	-6.9939	0.537415	0.604167	1.31379	-3.276	0.408163	0.75	4.35	-3.9167	0.414966	0.6875	3.10164	-5.2065	0.44898	0.479167	1.12909
-11.142	0.431973	0.604167	2.00705	-6.8863	0.482993	0.916667	11.7746	-10.876	0.435374	0.583333	1.81563	-7.3659	0.445578	0.520833	1.35247	-3.6204	0.52381	0.666667	1.81818	-6.7351	0.534014	0.604167	1.33188	-2.9421	0.411565	0.75	4.28926	-3.1995	0.418367	0.6875	3.05854	-5.1511	0.452381	0.479167	1.11368
-10.885	0.435374	0.604167	1.97944	-5.698	0.479592	0.916667	11.9362	-10.672	0.438776	0.583333	1.7907	-7.3582	0.44898	0.520833	1.33399	-3.5061	0.520408	0.666667	1.84314	-6.6905	0.530612	0.604167	1.3502	-2.42	0.414966	0.75	4.22951	-2.9352	0.421769	0.6875	3.01613	-4.6702	0.455782	0.479167	1.09851
-9.4893	0.438776	0.604167	1.95226	-4.4605	0.47619	0.916667	12.1	-10.386	0.442177	0.583333	1.76615	-7.2496	0.452381	0.520833	1.31579	-3.4744	0.517007	0.666667	1.86842	-5.9507	0.527211	0.604167	1.36876	-2.3946	0.418367	0.75	4.17073	-2.6719	0.42517	0.6875	2.9744	-4.1397	0.459184	0.479167	1.08356
-8.0456	0.442177	0.604167	1.92551	-4.063	0.472789	0.916667	12.2662	-9.5961	0.445578	0.583333	1.74198	-6.9255	0.455782	0.520833	1.29786	-3.4608	0.513605	0.666667	1.89404	-5.713	0.52381	0.604167	1.38756	-2.3102	0.421769	0.75	4.1129	-2.445	0.428571	0.6875	2.93333	-4.1163	0.462585	0.479167	1.06882
-6.8869	0.445578	0.604167	1.89916	-3.7076	0.469388	0.916667	12.4348	-7.9623	0.44898	0.583333	1.71818	-6.2877	0.459184	0.520833	1.28019	-3.397	0.513605	0.645833	1.72692	-4.2923	0.520408	0.604167	1.4066	-2.2788	0.42517	0.75	4.056	-2.4293	0.431973	0.6875	2.89291	-3.6216	0.465986	0.479167	1.05431
-5.9777	0.44898	0.604167	1.87321	-3.7003	0.465986	0.916667	12.6058	-7.9213	0.452381	0.583333	1.69474	-5.9935	0.459184	0.541667	1.39192	-3.2928	0.510204	0.645833	1.75059	-4.0359	0.517007	0.604167	1.4259	-2.1759	0.428571	0.75	4	-2.3833	0.435374	0.6875	2.85312	-3.0207	0.469388	0.479167	1.04
-5.4031	0.452381	0.604167	1.84765	-3.4821	0.462585	0.916667	12.7794	-7.2269	0.455782	0.583333	1.67164	-5.3741	0.459184	0.5625	1.51429	-3.0893	0.506803	0.645833	1.77458	-2.4913	0.513605	0.604167	1.44545	-1.3668	0.431973	0.75	3.94488	-2.3463	0.435374	0.708333	3.14955	-2.9836	0.472789	0.479167	1.0259
-5.4015	0.455782	0.604167	1.82247	-1.196	0.459184	0.916667	12.9556	-6.5032	0.459184	0.583333	1.64889	-5.1316	0.459184	0.583333	1.64889	-2.6573	0.503401	0.645833	1.79889	-2.1982	0.510204	0.604167	1.46526	-1.3256	0.435374	0.75	3.89062	-2.2755	0.438776	0.708333	3.10631	-2.7957	0.47619	0.479167	1.012
-5.3153	0.459184	0.604167	1.79766	-0.5764	0.455782	0.916667	13.1343	-6.3713	0.462585	0.583333	1.62647	-4.5145	0.462585	0.583333	1.62647	-2.6117	0.5	0.645833	1.82353	-2.0812	0.506803	0.604167	1.48534	-1.0875	0.438776	0.75	3.83721	-2.0761	0.442177	0.708333	3.06374	-2.6439	0.479592	0.479167	0.998298
-4.2625	0.462585	0.604167	1.77322	-0.4028	0.452381	0.916667	13.3158	-6.1228	0.465986	0.583333	1.60438	-4.1814	0.465986	0.583333	1.60438	-2.6028	0.496599	0.645833	1.84851	-2.0624	0.503401	0.604167	1.50569	-0.93225	0.442177	0.75	3.78462	-1.6599	0.445578	0.708333	3.02181	-2.313	0.479592	0.5	1.08511
-3.9008	0.462585	0.625	1.93627	0.54752	0.44898	0.916667	13.5	-5.9473	0.469388	0.583333	1.58261	-3.4913	0.469388	0.583333	1.58261	-2.0613	0.493197	0.645833	1.87383	-1.7539	0.5	0.604167	1.52632	-0.87964	0.445578	0.75	3.73282	-1.3895	0.44898	0.708333	2.98052	-2.146	0.482993	0.5	1.07042
-3.5569	0.465986	0.625	1.90998	0.60103	0.44898	0.895833	10.5545	-5.3222	0.472789	0.583333	1.56115	-3.4698	0.472789	0.583333	1.56115	-1.3151	0.489796	0.645833	1.89951	-1.3901	0.496599	0.604167	1.54722	-0.84978	0.44898	0.75	3.68182	-0.95504	0.452381	0.708333	2.93985	-2.078	0.486395	0.5	1.05594
-2.3877	0.465986	0.645833	2.08974	1.2144	0.44898	0.875	8.59091	-4.7515	0.47619	0.583333	1.54	-2.1712	0.472789	0.604167	1.70201	-1.2538	0.486395	0.645833	1.92555	-0.93189	0.493197	0.604167	1.56842	-0.65641	0.452381	0.75	3.63158	-0.41722	0.455782	0.708333	2.89979	-1.4003	0.489796	0.5	1.04167
0.31832	0.469388	0.645833	2.06138	1.4807	0.445578	0.875	8.70992	-3.904	0.479592	0.583333	1.51915	-1.8852	0.47619	0.604167	1.67895	-1.1178	0.482993	0.645833	1.95195	-0.1098	0.489796	0.604167	1.58991	-0.45505	0.455782	0.75	3.58209	-0.2581	0.455782	0.729167	3.2147	-1.3252	0.493197	0.5	1.02759
2.0127	0.472789	0.645833	2.03343	1.8624	0.445578	0.854167	7.2879	-3.6475	0.479592	0.604167	1.65622	-1.2438	0.479592	0.604167	1.65622	-0.69944	0.479592	0.645833	1.97872	0.91212	0.486395	0.604167	1.6117	-0.10876	0.459184	0.75	3.53333	-0.18414	0.459184	0.729167	3.17094	-0.94819	0.496599	0.5	1.0137
2.0278	0.47619	0.645833	2.00588	1.9447	0.442177	0.854167	7.38901	-3.5068	0.482993	0.604167	1.6338	0.086248	0.482993	0.604167	1.6338	-0.5752	0.47619	0.645833	2.00588	0.92476	0.482993	0.604167	1.6338	0.1318	0.462585	0.75	3.48529	0.081829	0.462585	0.729167	3.12783	-0.79494	0.5	0.5	1
2.4331	0.479592	0.645833	1.97872	2.3818	0.438776	0.854167	7.49169	-2.9079	0.486395	0.604167	1.6117	0.25504	0.486395	0.604167	1.6117	-0.38246	0.472789	0.645833	2.03343	1.3947	0.479592	0.604167	1.65622	0.29893	0.465986	0.75	3.43796	0.42213	0.465986	0.729167	3.08535	-0.50844	0.503401	0.5	0.986486
2.9385	0.482993	0.645833	1.95195	2.6588	0.435374	0.854167	7.59598	-1.5487	0.489796	0.604167	1.58991	1.5637	0.489796	0.604167	1.58991	-0.084209	0.469388	0.645833	2.06138	1.6032	0.47619	0.604167	1.67895	0.87414	0.469388	0.75	3.3913	0.54049	0.465986	0.75	3.43796	0.40716	0.506803	0.5	0.973154
3.2831	0.486395	0.645833	1.92555	3.2203	0.431973	0.854167	7.70191	-1.1315	0.493197	0.604167	1.56842	1.6739	0.493197	0.604167	1.56842	0.742	0.465986	0.645833	2.08974	2.0052	0.472789	0.604167	1.70201	1.1131	0.469388	0.770833	3.80237	0.57137	0.465986	0.770833	3.85468	0.63679	0.510204	0.5	0.96
3.7568	0.489796	0.645833	1.89951	3.6378	0.428571	0.854167	7.80952	-0.19158	0.496599	0.604167	1.54722	1.7543	0.496599	0.604167	1.54722	1.3888	0.462585	0.645833	2.11851	2.2196	0.469388	0.604167	1.7254	1.4656	0.472789	0.770833	3.75082	1.2574	0.469388	0.770833	3.80237	0.72447	0.513605	0.5	0.94702
6.2995	0.493197	0.645833	1.87383	3.893	0.42517	0.854167	7.91886	-0.081196	0.5	0.604167	1.52632	2.6236	0.5	0.604167	1.52632	2.6124	0.459184	0.645833	2.14771	2.3119	0.469388	0.583333	1.58261	1.5297	0.47619	0.770833	3.7	1.2595	0.472789	0.770833	3.75082	0.78285	0.517007	0.5	0.934211
6.7102	0.496599	0.645833	1.84851	4.9527	0.421769	0.854167	8.02995	0.28682	0.503401	0.604167	1.50569	3.52	0.503401	0.604167	1.50569	3.098	0.455782	0.645833	2.17735	2.4285	0.465986	0.583333	1.60438	1.8919	0.479592	0.770833	3.6499	1.7233	0.47619	0.770833	3.7	0.92394	0.520408	0.5	0.921569
8.1732	0.496599	0.666667	2.0274	5.2249	0.418367	0.854167	8.14286	0.48992	0.506803	0.604167	1.48534	3.9603	0.506803	0.604167	1.48534	3.1868	0.452381	0.645833	2.20743	2.9152	0.462585	0.583333	1.62647	2.0289	0.479592	0.791667	4.1234	1.749	0.479592	0.770833	3.6499	1.1002	0.52381	0.5	0.909091
8.6021	0.5	0.666667	2	6.8824	0.414966	0.854167	8.25761	0.71394	0.510204	0.604167	1.46526	4.4816	0.510204	0.604167	1.46526	3.9799	0.452381	0.625	2.01754	2.9762	0.459184	0.583333	1.64889	3.4732	0.482993	0.791667	4.06761	1.9285	0.482993	0.770833	3.60051	1.3576	0.527211	0.5	0.896774
9.6429	0.503401	0.666667	1.97297	6.9563	0.411565	0.854167	8.37426	0.98577	0.513605	0.604167	1.44545	4.9439	0.513605	0.604167	1.44545	4.6556	0.452381	0.604167	1.84765	5.4618	0.455782	0.583333	1.67164	3.5616	0.486395	0.791667	4.01259	1.9837	0.486395	0.770833	3.55181	1.5158	0.530612	0.5	0.884615
11.454	0.506803	0.666667	1.94631	7.198	0.408163	0.854167	8.49286	2.3019	0.517007	0.604167	1.4259	5.1531	0.513605	0.625	1.57837	5.1616	0.44898	0.604167	1.87321	5.5864	0.452381	0.583333	1.69474	3.6795	0.489796	0.791667	3.95833	2.0914	0.489796	0.770833	3.50379	1.5437	0.534014	0.5	0.872611
12.083	0.510204	0.666667	1.92	7.6513	0.404762	0.854167	8.61345	3.3596	0.520408	0.604167	1.4066	5.4867	0.517007	0.625	1.55702	6.0787	0.445578	0.604167	1.89916	5.6645	0.44898	0.583333	1.71818	3.7135	0.493197	0.791667	3.90483	2.3066	0.493197	0.770833	3.45643	1.9455	0.537415	0.5	0.860759
12.221	0.513605	0.666667	1.89404	9.4924	0.401361	0.854167	8.73608	4.0919	0.52381	0.604167	1.38756	5.5306	0.520408	0.625	1.53595	6.3012	0.442177	0.604167	1.92551	6.2816	0.445578	0.583333	1.74198	3.8781	0.496599	0.791667	3.85205	2.5592	0.496599	0.770833	3.40971	2.3358	0.540816	0.5	0.849057
12.314	0.517007	0.666667	1.86842	9.715	0.397959	0.854167	8.86081	5.0132	0.527211	0.604167	1.36876	5.7326	0.520408	0.645833	1.68051	7.305	0.438776	0.604167	1.95226	6.672	0.442177	0.583333	1.76615	3.9141	0.5	0.791667	3.8	2.5845	0.5	0.770833	3.36364	2.7167	0.544218	0.5	0.8375
13.527	0.520408	0.666667	1.84314	10.079	0.394558	0.854167	8.98768	8.3765	0.530612	0.604167	1.3502	6.0341	0.52381	0.645833	1.65775	8.0801	0.435374	0.604167	1.97944	6.7673	0.438776	0.583333	1.7907	4.157	0.503401	0.791667	3.74865	2.7041	0.503401	0.770833	3.31818	2.8652	0.547619	0.5	0.826087
13.85	0.52381	0.666667	1.81818	10.694	0.391156	0.854167	9.11677	9.1407	0.534014	0.604167	1.33188	6.8329	0.52381	0.666667	1.81818	9.0392	0.435374	0.583333	1.81563	6.7967	0.435374	0.583333	1.81563	4.3076	0.503401	0.8125	4.27477	2.7839	0.506803	0.770833	3.27334	3.0179	0.55102	0.5	0.814815
14.519	0.527211	0.666667	1.79355	10.818	0.391156	0.833333	7.78261	9.2504	0.537415	0.604167	1.31379	7.6463	0.527211	0.666667	1.79355	9.7401	0.431973	0.583333	1.84094	7.241	0.431973	0.583333	1.84094	4.3776	0.506803	0.8125	4.217	2.8475	0.510204	0.770833	3.22909	3.0644	0.554422	0.5	0.803681
15.189	0.530612	0.666667	1.76923	11.358	0.387755	0.833333	7.89474	9.6595	0.540816	0.604167	1.29593	7.6737	0.530612	0.666667	1.76923	9.9794	0.428571	0.583333	1.86667	7.2739	0.428571	0.583333	1.86667	4.4265	0.506803	0.833333	4.86577	3.086	0.513605	0.770833	3.18543	3.2463	0.557823	0.5	0.792683
16.439	0.534014	0.666667	1.74522	11.632	0.384354	0.833333	8.00885	9.7511	0.544218	0.604167	1.27829	8.4014	0.530612	0.6875	1.94615	10.338	0.42517	0.583333	1.8928	7.3449	0.42517	0.583333	1.8928	4.709	0.510204	0.833333	4.8	3.1556	0.513605	0.791667	3.59868	3.4408	0.561224	0.5	0.781818
16.711	0.537415	0.666667	1.72152	12.038	0.380952	0.833333	8.125	11.24	0.547619	0.604167	1.26087	8.6166	0.534014	0.6875	1.91975	10.531	0.421769	0.583333	1.91935	7.9434	0.421769	0.583333	1.91935	4.7445	0.513605	0.833333	4.7351	3.2519	0.517007	0.791667	3.55	3.4906	0.561224	0.520833	0.849802
16.945	0.537415	0.6875	1.89367	13.796	0.377551	0.833333	8.24324	12.529	0.55102	0.604167	1.24366	9.8887	0.537415	0.6875	1.89367	10.913	0.418367	0.583333	1.94634	8.0492	0.418367	0.583333	1.94634	5.1116	0.517007	0.833333	4.67105	3.6438	0.517007	0.8125	4.04825	3.8194	0.564626	0.520833	0.838135
17.009	0.540816	0.6875	1.86792	14.159	0.37415	0.833333	8.36364	12.872	0.554422	0.604167	1.22667	10.727	0.540816	0.6875	1.86792	10.953	0.418367	0.5625	1.78746	8.553	0.414966	0.583333	1.97377	6.1128	0.520408	0.833333	4.60784	3.7577	0.520408	0.8125	3.99346	4.1023	0.568027	0.520833	0.826608
17.184	0.544218	0.6875	1.8425	14.944	0.370748	0.833333	8.48624	13.101	0.557823	0.604167	1.20988	10.846	0.544218	0.6875	1.8425	11	0.414966	0.5625	1.81265	8.6068	0.411565	0.583333	2.00165	6.1569	0.52381	0.833333	4.54545	4.1789	0.52381	0.8125	3.93939	4.2821	0.568027	0.541667	0.898748
18.016	0.547619	0.6875	1.81739	15.018	0.367347	0.833333	8.61111	13.115	0.561224	0.604167	1.1933	11.095	0.547619	0.6875	1.81739	11.127	0.411565	0.5625	1.83825	8.7946	0.408163	0.583333	2.03	6.2844	0.527211	0.833333	4.48387	4.4637	0.527211	0.8125	3.88602	4.2964	0.571429	0.541667	0.886364
18.027	0.55102	0.6875	1.79259	16.795	0.363946	0.833333	8.73832	14.814	0.564626	0.604167	1.17692	12.21	0.55102	0.6875	1.79259	11.18	0.408163	0.5625	1.86429	8.9467	0.404762	0.583333	2.05882	6.4593	0.527211	0.854167	5.25253	4.8208	0.530612	0.8125	3.83333	4.3647	0.57483	0.541667	0.874126
18.057	0.554422	0.6875	1.7681	17.111	0.360544	0.833333	8.86792	15.537	0.568027	0.604167	1.16073	12.651	0.554422	0.6875	1.7681	12.29	0.408163	0.541667	1.71364	9.2412	0.401361	0.583333	2.08814	6.4639	0.530612	0.854167	5.18132	5.1047	0.534014	0.8125	3.78132	4.9526	0.578231	0.541667	0.862032
18.29	0.557823	0.6875	1.7439	18.66	0.357143	0.833333	9	15.631	0.571429	0.604167	1.14474	12.747	0.557823	0.6875	1.7439	12.832	0.404762	0.541667	1.73797	9.6789	0.397959	0.583333	2.11795	6.5279	0.534014	0.854167	5.11101	5.7633	0.537415	0.8125	3.72996	4.9839	0.581633	0.541667	0.85008
18.328	0.561224	0.6875	1.72	19.585	0.353741	0.833333	9.13462	16.296	0.57483	0.604167	1.12893	13.206	0.561224	0.6875	1.72	12.956	0.404762	0.520833	1.59847	11.412	0.394558	0.583333	2.14828	6.7074	0.537415	0.854167	5.04159	6.0961	0.540816	0.8125	3.67925	5.1281	0.585034	0.541667	0.838266
18.331	0.564626	0.6875	1.69639	21.042	0.35034	0.833333	9.27184	16.358	0.578231	0.604167	1.11331	14.093	0.561224	0.708333	1.8987	13.378	0.401361	0.520833	1.62122	11.417	0.394558	0.5625	1.97291	6.7484	0.540816	0.854167	4.97305	6.2286	0.540816	0.833333	4.24528	5.9841	0.588435	0.541667	0.82659
21.188	0.568027	0.6875	1.67305	21.18	0.346939	0.833333	9.41176	16.761	0.581633	0.604167	1.09788	15.606	0.564626	0.708333	1.87263	13.711	0.397959	0.520833	1.64437	11.997	0.394558	0.541667	1.81348	6.7557	0.544218	0.854167	4.90536	6.5082	0.544218	0.833333	4.1875	6.211	0.591837	0.541667	0.815047
23.103	0.571429	0.6875	1.65	23.555	0.343537	0.833333	9.55446	17.114	0.585034	0.604167	1.08262	15.643	0.564626	0.729167	2.076	13.874	0.394558	0.520833	1.66792	12.087	0.391156	0.541667	1.83953	6.8277	0.547619	0.854167	4.83851	6.8602	0.547619	0.833333	4.13043	6.3678	0.595238	0.541667	0.803636
23.308	0.571429	0.708333	1.82143	23.634	0.340136	0.833333	9.7	17.243	0.588435	0.604167	1.06754	15.872	0.568027	0.729167	2.04744	14.34	0.391156	0.520833	1.69187	13.147	0.387755	0.541667	1.86603	7.9179	0.55102	0.854167	4.77249	6.8894	0.55102	0.833333	4.07407	6.4651	0.598639	0.541667	0.792355
24.126	0.57483	0.708333	1.79628	23.686	0.336735	0.833333	9.84848	18.973	0.588435	0.625	1.1657	15.919	0.571429	0.729167	2.01923	15.544	0.387755	0.520833	1.71625	13.555	0.384354	0.541667	1.893	8.5065	0.554422	0.854167	4.70727	7.338	0.554422	0.833333	4.0184	6.5068	0.598639	0.5625	0.862013
24.555	0.578231	0.708333	1.77143	24.24	0.333333	0.833333	10	19.135	0.591837	0.625	1.14943	16.375	0.57483	0.729167	1.99135	15.564	0.384354	0.520833	1.74105	13.827	0.380952	0.541667	1.92045	8.524	0.557823	0.854167	4.64286	7.3888	0.557823	0.833333	3.96341	6.6369	0.602041	0.5625	0.849879
24.784	0.581633	0.708333	1.74687	24.649	0.329932	0.833333	10.1546	19.669	0.591837	0.645833	1.25761	16.958	0.578231	0.729167	1.9638	15.613	0.380952	0.520833	1.7663	14.135	0.377551	0.541667	1.9484	8.5543	0.561224	0.854167	4.57922	7.874	0.561224	0.833333	3.90909	6.6901	0.605442	0.5625	0.837881
26.331	0.585034	0.708333	1.72259	24.815	0.326531	0.833333	10.3125	21.375	0.595238	0.645833	1.24	17.402	0.581633	0.729167	1.93657	15.806	0.380952	0.5	1.625	14.233	0.37415	0.541667	1.97686	8.7275	0.564626	0.854167	4.51635	8.2008	0.564626	0.833333	3.85542	6.8833	0.608844	0.5625	0.826018
26.609	0.585034	0.729167	1.90966	25.176	0.323129	0.833333	10.4737	21.878	0.595238	0.666667	1.36	17.865	0.585034	0.729167	1.90966	16.64	0.380952	0.479167	1.495	14.507	0.370748	0.541667	2.00584	9.3038	0.564626	0.875	5.39759	8.3515	0.568027	0.833333	3.8024	7.0374	0.612245	0.5625	0.814286
26.767	0.588435	0.729167	1.88306	25.859	0.319728	0.833333	10.6383	22.063	0.598639	0.666667	1.34091	18.921	0.588435	0.729167	1.88306	18.083	0.377551	0.479167	1.51676	14.9	0.367347	0.541667	2.03535	9.3095	0.568027	0.875	5.32335	8.7416	0.571429	0.833333	3.75	7.2161	0.615646	0.5625	0.802684
27.496	0.591837	0.729167	1.85676	26.022	0.319728	0.8125	9.21986	22.201	0.602041	0.666667	1.32203	18.927	0.591837	0.729167	1.85676	19.002	0.37415	0.479167	1.53891	15.341	0.363946	0.541667	2.06542	9.3444	0.571429	0.875	5.25	8.7874	0.57483	0.833333	3.69822	7.24	0.619048	0.5625	0.791209
28.098	0.591837	0.75	2.06897	27.227	0.316327	0.8125	9.36559	23.679	0.605442	0.666667	1.30337	19.467	0.595238	0.729167	1.83077	19.635	0.370748	0.479167	1.56147	15.369	0.360544	0.541667	2.09605	10.365	0.57483	0.875	5.17751	9.2654	0.578231	0.833333	3.64706	8.5204	0.622449	0.5625	0.779859
29.286	0.595238	0.75	2.04	27.24	0.312925	0.8125	9.51449	23.823	0.608844	0.666667	1.28492	19.978	0.598639	0.729167	1.80507	19.908	0.367347	0.479167	1.58444	16.2	0.360544	0.520833	1.92781	10.44	0.578231	0.875	5.10588	9.2707	0.581633	0.833333	3.59649	8.5433	0.62585	0.5625	0.768634
29.33	0.598639	0.75	2.01136	28.011	0.309524	0.8125	9.66667	23.905	0.612245	0.666667	1.26667	20.082	0.602041	0.729167	1.77966	20.32	0.367347	0.458333	1.45726	16.27	0.360544	0.5	1.77358	10.496	0.581633	0.875	5.03509	9.3545	0.585034	0.833333	3.54651	8.5847	0.629252	0.5625	0.757529
29.406	0.602041	0.75	1.98305	29.505	0.306122	0.8125	9.82222	24.026	0.615646	0.666667	1.24862	20.186	0.605442	0.729167	1.75454	20.88	0.363946	0.458333	1.47879	16.642	0.357143	0.5	1.8	10.967	0.585034	0.875	4.96512	9.7331	0.585034	0.854167	4.15449	9.1215	0.629252	0.583333	0.824865
29.772	0.605442	0.75	1.95506	29.761	0.302721	0.8125	9.98127	24.456	0.619048	0.666667	1.23077	20.678	0.608844	0.729167	1.72969	21.294	0.360544	0.458333	1.50073	16.905	0.353741	0.5	1.82692	11.035	0.588435	0.875	4.89595	10.167	0.588435	0.854167	4.09661	9.1315	0.632653	0.583333	0.812903
31.127	0.605442	0.770833	2.19203	30.338	0.29932	0.8125	10.1439	24.698	0.619048	0.6875	1.35385	21.868	0.612245	0.729167	1.70513	21.648	0.357143	0.458333	1.52308	17.15	0.35034	0.5	1.85437	11.33	0.591837	0.875	4.82759	10.357	0.591837	0.854167	4.03941	9.602	0.636054	0.583333	0.80107
31.353	0.605442	0.791667	2.4764	31.112	0.295918	0.8125	10.3103	26.086	0.622449	0.6875	1.33443	22.167	0.615646	0.729167	1.68083	21.674	0.353741	0.458333	1.54586	17.861	0.346939	0.5	1.88235	11.742	0.591837	0.895833	5.93103	10.367	0.595238	0.854167	3.98286	10.342	0.639456	0.583333	0.789362
32.401	0.608844	0.791667	2.44134	31.13	0.292517	0.8125	10.4806	26.701	0.62585	0.6875	1.31522	22.388	0.619048	0.729167	1.6568	21.857	0.353741	0.4375	1.42094	18.295	0.343537	0.5	1.91089	11.839	0.595238	0.895833	5.848	10.446	0.598639	0.854167	3.92695	10.408	0.642857	0.583333	0.777778
33.043	0.612245	0.791667	2.40667	31.907	0.289116	0.8125	10.6549	27.648	0.629252	0.6875	1.29622	23.473	0.622449	0.729167	1.63304	21.978	0.353741	0.416667	1.30495	18.479	0.340136	0.5	1.94	12.365	0.598639	0.895833	5.76591	10.579	0.602041	0.854167	3.87167	10.633	0.646259	0.583333	0.766316
33.261	0.615646	0.791667	2.37238	33.512	0.285714	0.8125	10.8333	27.702	0.632653	0.6875	1.27742	23.619	0.62585	0.729167	1.60953	22.179	0.35034	0.416667	1.32455	18.904	0.336735	0.5	1.9697	12.849	0.602041	0.895833	5.68475	10.676	0.605442	0.854167	3.81701	10.957	0.64966	0.583333	0.754974
33.4	0.619048	0.791667	2.33846	33.851	0.282313	0.8125	11.0161	28.743	0.632653	0.708333	1.41014	23.933	0.629252	0.729167	1.58628	22.866	0.346939	0.416667	1.34454	18.969	0.333333	0.5	2	13.328	0.605442	0.895833	5.60449	10.84	0.608844	0.854167	3.76297	11.437	0.64966	0.604167	0.823092
34.089	0.622449	0.791667	2.30492	34.084	0.282313	0.791667	9.66024	28.813	0.636054	0.708333	1.38961	24.132	0.632653	0.729167	1.56328	23.092	0.346939	0.395833	1.23327	19.248	0.329932	0.5	2.03093	13.959	0.608844	0.895833	5.52514	11.571	0.608844	0.875	4.49721	11.812	0.653061	0.604167	0.810855
36.564	0.62585	0.791667	2.27174	34.372	0.278912	0.791667	9.82439	29.538	0.636054	0.729167	1.54052	24.133	0.636054	0.729167	1.54052	23.154	0.343537	0.395833	1.25196	20.059	0.326531	0.5	2.0625	14.003	0.612245	0.895833	5.44667	12.431	0.612245	0.875	4.43333	12.24	0.656463	0.604167	0.798746
37.34	0.629252	0.791667	2.23892	35.463	0.27551	0.791667	9.99259	29.996	0.639456	0.729167	1.518	25.124	0.639456	0.729167	1.518	26.1	0.340136	0.395833	1.27103	20.109	0.323129	0.5	2.09474	14.1	0.615646	0.895833	5.36906	12.653	0.615646	0.875	4.37017	12.295	0.659864	0.604167	0.786761
39.865	0.632653	0.791667	2.20645	36.191	0.272109	0.791667	10.165	30.031	0.639456	0.75	1.69149	26.333	0.642857	0.729167	1.49573	27.309	0.336735	0.395833	1.29049	20.857	0.323129	0.479167	1.92716	16.213	0.619048	0.895833	5.29231	12.753	0.619048	0.875	4.30769	12.347	0.663265	0.604167	0.774899
40.435	0.636054	0.791667	2.17433	37	0.268707	0.791667	10.3418	31.174	0.642857	0.75	1.66667	26.526	0.642857	0.75	1.66667	27.558	0.333333	0.395833	1.31034	21.327	0.323129	0.458333	1.77247	16.324	0.622449	0.895833	5.21639	12.788	0.622449	0.875	4.2459	12.565	0.666667	0.604167	0.763158
40.967	0.636054	0.8125	2.4795	37.023	0.265306	0.791667	10.5231	31.19	0.646259	0.75	1.64211	26.544	0.646259	0.75	1.64211	28.278	0.329932	0.395833	1.33061	22.243	0.319728	0.458333	1.80033	16.634	0.62585	0.895833	5.1413	12.881	0.62585	0.875	4.18478	12.591	0.666667	0.625	0.833333
41.002	0.639456	0.8125	2.44326	37.102	0.261905	0.791667	10.7091	31.255	0.64966	0.75	1.6178	26.925	0.64966	0.75	1.6178	28.287	0.326531	0.395833	1.35129	22.655	0.319728	0.4375	1.65485	17.09	0.629252	0.895833	5.06703	12.899	0.629252	0.875	4.12432	13.337	0.666667	0.645833	0.911765
41.298	0.642857	0.8125	2.40741	38.536	0.261905	0.770833	9.47934	33.193	0.653061	0.75	1.59375	28.424	0.653061	0.75	1.59375	28.56	0.323129	0.395833	1.37241	22.793	0.316327	0.4375	1.681	17.452	0.632653	0.895833	4.99355	12.908	0.629252	0.895833	5.06703	14.144	0.670068	0.645833	0.89788
41.612	0.646259	0.8125	2.37193	41.45	0.258503	0.770833	9.64833	33.769	0.656463	0.75	1.56995	28.475	0.656463	0.75	1.56995	28.692	0.319728	0.395833	1.39398	23.079	0.312925	0.4375	1.70773	17.86	0.636054	0.895833	4.92086	13.148	0.632653	0.895833	4.99355	14.256	0.673469	0.645833	0.884135
41.874	0.64966	0.8125	2.33682	41.714	0.255102	0.770833	9.82182	36.087	0.659864	0.75	1.54639	29.312	0.659864	0.75	1.54639	28.989	0.319728	0.375	1.2766	23.26	0.309524	0.4375	1.73504	18.216	0.639456	0.895833	4.84894	13.727	0.636054	0.895833	4.92086	14.598	0.676871	0.645833	0.870529
42.712	0.653061	0.8125	2.30208	42.242	0.251701	0.770833	10	36.192	0.659864	0.770833	1.73383	30.35	0.663265	0.75	1.52308	28.998	0.316327	0.375	1.29677	23.468	0.306122	0.4375	1.76296	18.358	0.642857	0.895833	4.77778	15.128	0.639456	0.895833	4.84894	15.192	0.676871	0.666667	0.954774
44.241	0.656463	0.8125	2.2677	42.359	0.248299	0.770833	10.1831	36.916	0.663265	0.770833	1.70769	31.009	0.663265	0.770833	1.70769	29.547	0.316327	0.354167	1.18522	23.492	0.302721	0.4375	1.79151	18.528	0.646259	0.895833	4.70737	15.271	0.642857	0.895833	4.77778	15.596	0.680272	0.666667	0.94
44.439	0.659864	0.8125	2.23368	42.643	0.244898	0.770833	10.3712	36.977	0.666667	0.770833	1.68182	31.913	0.666667	0.770833	1.68182	30.295	0.312925	0.354167	1.20407	23.856	0.29932	0.4375	1.82071	18.723	0.64966	0.895833	4.6377	15.399	0.646259	0.895833	4.70737	15.613	0.683673	0.666667	0.925373
46.345	0.663265	0.8125	2.2	43.15	0.241497	0.770833	10.5647	37.118	0.670068	0.770833	1.65621	33.423	0.670068	0.770833	1.65621	30.826	0.309524	0.354167	1.22333	24.042	0.295918	0.4375	1.85057	18.949	0.653061	0.895833	4.56875	15.711	0.64966	0.895833	4.6377	15.741	0.687075	0.666667	0.910891
46.75	0.666667	0.8125	2.16667	43.214	0.238095	0.770833	10.7636	37.929	0.673469	0.770833	1.63085	33.768	0.673469	0.770833	1.63085	30.84	0.306122	0.354167	1.24301	24.969	0.292517	0.4375	1.88114	19.108	0.656463	0.895833	4.50052	15.97	0.653061	0.895833	4.56875	15.834	0.687075	0.6875	1.00198
47.767	0.666667	0.833333	2.5	43.343	0.234694	0.770833	10.9684	39.363	0.676871	0.770833	1.60576	35.133	0.676871	0.770833	1.60576	30.914	0.302721	0.354167	1.26314	25.536	0.289116	0.4375	1.91242	19.194	0.659864	0.895833	4.43299	16.191	0.656463	0.895833	4.50052	15.845	0.687075	0.708333	1.10608
48.339	0.670068	0.833333	2.46193	44.888	0.231293	0.770833	11.1791	39.767	0.680272	0.770833	1.58091	35.822	0.680272	0.770833	1.58091	31.058	0.29932	0.354167	1.28372	25.725	0.285714	0.4375	1.94444	19.649	0.663265	0.895833	4.36615	16.204	0.656463	0.916667	5.75648	16.102	0.690476	0.708333	1.08867
48.505	0.673469	0.833333	2.42424	46.881	0.227891	0.770833	11.3962	41.287	0.683673	0.770833	1.55631	36.438	0.683673	0.770833	1.55631	31.897	0.295918	0.354167	1.30478	25.735	0.282313	0.4375	1.97724	20.228	0.666667	0.895833	4.3	16.524	0.659864	0.916667	5.6701	16.349	0.690476	0.729167	1.2069
49.001	0.676871	0.833333	2.38693	47.296	0.22449	0.770833	11.6198	41.575	0.687075	0.770833	1.53195	36.621	0.687075	0.770833	1.53195	31.924	0.292517	0.354167	1.32633	26.131	0.278912	0.4375	2.01084	20.317	0.670068	0.895833	4.23452	16.637	0.663265	0.916667	5.58462	16.837	0.693878	0.729167	1.18778
54.637	0.680272	0.833333	2.35	48.364	0.221088	0.770833	11.8503	41.949	0.690476	0.770833	1.50784	37.227	0.690476	0.770833	1.50784	32.032	0.289116	0.354167	1.34839	26.749	0.27551	0.4375	2.04527	21.397	0.673469	0.895833	4.1697	16.691	0.666667	0.916667	5.5	16.887	0.697279	0.729167	1.16886
56.113	0.683673	0.833333	2.31343	49.376	0.217687	0.770833	12.0881	42.607	0.693878	0.770833	1.48396	37.549	0.693878	0.770833	1.48396	32.048	0.285714	0.354167	1.37097	28.372	0.272109	0.4375	2.08056	22.33	0.676871	0.895833	4.10553	17.033	0.670068	0.916667	5.41624	16.918	0.70068	0.729167	1.15011
57.193	0.687075	0.833333	2.27723	49.949	0.214286	0.770833	12.3333	43.686	0.697279	0.770833	1.46031	37.697	0.697279	0.770833	1.46031	32.136	0.282313	0.354167	1.39409	29.764	0.268707	0.4375	2.11674	22.644	0.680272	0.895833	4.042	17.109	0.673469	0.916667	5.33333	17.502	0.704082	0.729167	1.13155
57.794	0.690476	0.833333	2.24138	53.835	0.210884	0.770833	12.5865	43.987	0.70068	0.770833	1.43689	38.08	0.70068	0.770833	1.43689	32.166	0.282313	0.333333	1.27108	29.879	0.265306	0.4375	2.15385	22.959	0.683673	0.895833	3.9791	17.51	0.676871	0.916667	5.25126	17.659	0.707483	0.729167	1.11317
59.296	0.693878	0.833333	2.20588	53.845	0.207483	0.770833	12.848	44.622	0.704082	0.770833	1.4137	38.958	0.704082	0.770833	1.4137	33.211	0.278912	0.333333	1.29268	30.275	0.261905	0.4375	2.19192	23.33	0.687075	0.895833	3.91683	17.594	0.680272	0.916667	5.17	18.255	0.710884	0.729167	1.09496
59.906	0.697279	0.833333	2.17073	54.315	0.204082	0.770833	13.1182	44.737	0.707483	0.770833	1.39073	39.339	0.707483	0.770833	1.39073	33.229	0.278912	0.3125	1.17517	30.494	0.258503	0.4375	2.23099	23.729	0.690476	0.895833	3.85517	17.66	0.683673	0.916667	5.08955	18.287	0.714286	0.729167	1.07692
61.002	0.70068	0.833333	2.13592	54.337	0.20068	0.770833	13.3975	45.513	0.710884	0.770833	1.36799	40.009	0.710884	0.770833	1.36799	35.101	0.27551	0.3125	1.19529	30.529	0.255102	0.4375	2.27111	24.338	0.693878	0.895833	3.79412	17.732	0.687075	0.916667	5.0099	18.65	0.717687	0.729167	1.05906
62.289	0.704082	0.833333	2.10145	54.723	0.20068	0.75	11.9492	45.754	0.714286	0.770833	1.34545	40.201	0.710884	0.791667	1.54545	35.834	0.272109	0.3125	1.21591	30.95	0.251701	0.4375	2.31231	24.709	0.697279	0.895833	3.73366	17.824	0.690476	0.916667	4.93103	18.861	0.721088	0.729167	1.04136
62.571	0.707483	0.833333	2.06731	54.763	0.197279	0.75	12.2069	46.321	0.717687	0.770833	1.32314	41.08	0.714286	0.791667	1.52	36.416	0.268707	0.3125	1.23705	31.23	0.248299	0.4375	2.35464	24.874	0.70068	0.895833	3.67379	18.024	0.693878	0.916667	4.85294	19.411	0.72449	0.729167	1.02384
63.618	0.707483	0.854167	2.4217	56.024	0.193878	0.75	12.4737	46.596	0.721088	0.770833	1.30103	41.841	0.717687	0.791667	1.49479	36.592	0.265306	0.3125	1.25874	31.324	0.244898	0.4375	2.39815	25.333	0.704082	0.895833	3.61449	18.742	0.697279	0.916667	4.77561	19.446	0.727891	0.729167	1.00647
65.12	0.710884	0.854167	2.38209	56.218	0.190476	0.75	12.75	46.647	0.721088	0.791667	1.46981	42.142	0.721088	0.791667	1.46981	37.39	0.261905	0.3125	1.28099	31.701	0.241497	0.4375	2.44288	25.437	0.707483	0.895833	3.55577	19.859	0.70068	0.916667	4.69903	19.524	0.731293	0.729167	0.989267
65.511	0.714286	0.854167	2.34286	56.466	0.187075	0.75	13.0364	47.158	0.721088	0.8125	1.6761	42.686	0.72449	0.791667	1.44507	37.694	0.258503	0.3125	1.30383	32.421	0.241497	0.416667	2.24346	25.521	0.710884	0.895833	3.49761	20.221	0.704082	0.916667	4.62319	19.56	0.734694	0.729167	0.972222
67.359	0.717687	0.854167	2.30399	57.853	0.187075	0.729167	11.6993	48.611	0.72449	0.8125	1.64789	43.596	0.727891	0.791667	1.42056	38.316	0.255102	0.3125	1.32727	32.712	0.238095	0.416667	2.28571	25.544	0.714286	0.895833	3.44	20.502	0.707483	0.916667	4.54808	19.845	0.738095	0.729167	0.955335
67.834	0.721088	0.854167	2.2655	58.806	0.183673	0.729167	11.9658	49.397	0.727891	0.8125	1.61994	43.773	0.731293	0.791667	1.39628	39.024	0.251701	0.3125	1.35135	33.903	0.234694	0.416667	2.32919	25.583	0.717687	0.895833	3.38294	20.678	0.710884	0.916667	4.47368	20.101	0.741497	0.729167	0.938603
70.306	0.72449	0.854167	2.22736	58.833	0.183673	0.708333	10.7937	49.982	0.727891	0.833333	1.86916	44.067	0.734694	0.791667	1.37222	39.967	0.251701	0.291667	1.22417	34.501	0.231293	0.416667	2.37395	26.217	0.721088	0.895833	3.32642	20.692	0.714286	0.916667	4.4	20.178	0.744898	0.729167	0.922023
70.441	0.727891	0.854167	2.18959	59.221	0.180272	0.708333	11.0431	51.083	0.731293	0.833333	1.83721	45.369	0.738095	0.791667	1.34839	40.622	0.248299	0.291667	1.24658	34.775	0.227891	0.416667	2.42004	27.052	0.72449	0.895833	3.27042	20.709	0.717687	0.916667	4.32701	20.182	0.744898	0.75	1.0274
70.753	0.731293	0.854167	2.15216	59.712	0.176871	0.708333	11.3022	51.594	0.734694	0.833333	1.80556	48.147	0.741497	0.791667	1.32477	41.426	0.244898	0.291667	1.26961	35.704	0.227891	0.395833	2.21976	27.079	0.727891	0.895833	3.21495	20.822	0.721088	0.916667	4.25472	20.204	0.748299	0.75	1.00909
71.882	0.734694	0.854167	2.11508	60.086	0.176871	0.6875	10.2385	52.193	0.734694	0.854167	2.11508	49.9	0.744898	0.791667	1.30137	41.99	0.244898	0.270833	1.14524	37.414	0.227891	0.375	2.03284	27.199	0.731293	0.895833	3.16	20.858	0.72449	0.916667	4.1831	20.395	0.751701	0.75	0.99095
72.152	0.738095	0.854167	2.07834	60.841	0.176871	0.666667	9.30769	52.361	0.734694	0.875	2.52778	50.026	0.748299	0.791667	1.27818	42.92	0.241497	0.270833	1.1666	37.543	0.22449	0.375	2.07273	27.361	0.734694	0.895833	3.10556	21.09	0.727891	0.916667	4.11215	20.475	0.755102	0.75	0.972973
73.496	0.741497	0.854167	2.04194	62.091	0.173469	0.666667	9.52941	52.812	0.738095	0.875	2.48387	50.198	0.751701	0.791667	1.2552	43.256	0.238095	0.270833	1.18857	37.635	0.221088	0.375	2.11385	28.503	0.738095	0.895833	3.05161	21.236	0.731293	0.916667	4.04186	21.031	0.758503	0.75	0.955157
73.905	0.744898	0.854167	2.00587	62.415	0.170068	0.666667	9.76	53.198	0.741497	0.875	2.44037	50.353	0.755102	0.791667	1.23243	43.832	0.238095	0.25	1.06667	37.764	0.217687	0.375	2.15625	28.818	0.741497	0.895833	2.99817	21.447	0.734694	0.916667	3.97222	21.056	0.761905	0.75	0.9375
74.93	0.748299	0.854167	1.97013	63.278	0.170068	0.645833	8.89882	53.417	0.744898	0.875	2.39726	51.285	0.758503	0.791667	1.20987	44.181	0.234694	0.25	1.08696	37.788	0.214286	0.375	2.2	29.364	0.741497	0.916667	3.83486	21.815	0.738095	0.916667	3.90323	21.129	0.765306	0.75	0.92
75.727	0.751701	0.854167	1.93471	66.219	0.170068	0.625	8.13333	55.125	0.748299	0.875	2.35455	51.604	0.758503	0.8125	1.37967	45.298	0.231293	0.25	1.10784	38.792	0.214286	0.354167	2.01075	29.528	0.744898	0.916667	3.76712	21.892	0.741497	0.916667	3.83486	21.908	0.768707	0.75	0.902655
77.491	0.755102	0.854167	1.89961	67.322	0.166667	0.625	8.33333	55.996	0.751701	0.875	2.31222	51.887	0.761905	0.8125	1.35417	45.447	0.227891	0.25	1.12935	38.927	0.210884	0.354167	2.05203	29.756	0.748299	0.916667	3.7	22.422	0.744898	0.916667	3.76712	22.169	0.772109	0.75	0.885463
79.119	0.758503	0.854167	1.86483	67.551	0.163265	0.625	8.54167	56.76	0.755102	0.875	2.27027	51.899	0.765306	0.8125	1.32889	45.476	0.22449	0.25	1.15152	38.945	0.210884	0.333333	1.87097	30.153	0.751701	0.916667	3.63348	22.525	0.748299	0.916667	3.7	22.206	0.77551	0.75	0.868421
80.304	0.758503	0.875	2.2287	67.604	0.159864	0.625	8.75887	57.331	0.758503	0.875	2.2287	52.312	0.768707	0.8125	1.30383	45.788	0.22449	0.229167	1.02703	39.721	0.207483	0.333333	1.90984	30.921	0.755102	0.916667	3.56757	22.628	0.751701	0.916667	3.63348	22.346	0.77551	0.770833	0.973684
81.342	0.761905	0.875	2.1875	69.519	0.156463	0.625	8.98551	58.02	0.761905	0.875	2.1875	52.923	0.772109	0.8125	1.279	45.994	0.221088	0.229167	1.0474	41.079	0.204082	0.333333	1.95	31.111	0.758503	0.916667	3.50224	23.044	0.755102	0.916667	3.56757	22.594	0.778912	0.770833	0.954744
85.343	0.765306	0.875	2.14667	70.027	0.153061	0.625	9.22222	59.045	0.765306	0.875	2.14667	53.541	0.772109	0.833333	1.47577	46.1	0.221088	0.208333	0.927126	41.258	0.20068	0.333333	1.99153	33.058	0.761905	0.916667	3.4375	23.203	0.758503	0.916667	3.50224	22.815	0.782313	0.770833	0.935968
88.931	0.765306	0.895833	2.63733	70.035	0.14966	0.625	9.4697	59.079	0.768707	0.875	2.10619	53.947	0.77551	0.833333	1.44737	46.536	0.217687	0.208333	0.945724	41.312	0.20068	0.3125	1.81048	34.114	0.765306	0.916667	3.37333	23.368	0.761905	0.916667	3.4375	23.382	0.785714	0.770833	0.917355
89.478	0.768707	0.895833	2.58761	71.862	0.14966	0.604167	8.67225	59.447	0.772109	0.875	2.06608	54.922	0.77551	0.854167	1.69549	47.088	0.214286	0.208333	0.964912	41.878	0.197279	0.3125	1.84953	34.725	0.768707	0.916667	3.30973	23.769	0.765306	0.916667	3.37333	23.412	0.789116	0.770833	0.898903
91.618	0.772109	0.895833	2.53833	71.879	0.146259	0.604167	8.90942	60.055	0.77551	0.875	2.02632	55.599	0.778912	0.854167	1.66251	47.718	0.210884	0.208333	0.98472	41.99	0.193878	0.3125	1.88995	34.984	0.772109	0.916667	3.2467	24.303	0.768707	0.916667	3.30973	23.696	0.792517	0.770833	0.880609
92.692	0.772109	0.916667	3.2467	72.381	0.142857	0.604167	9.15789	61.384	0.778912	0.875	1.9869	58.657	0.782313	0.854167	1.62981	48.139	0.207483	0.208333	1.00518	43.189	0.190476	0.3125	1.93182	35.105	0.77551	0.916667	3.18421	24.377	0.772109	0.916667	3.2467	23.779	0.795918	0.770833	0.862471
92.913	0.77551	0.916667	3.18421	72.625	0.139456	0.604167	9.41849	63.463	0.782313	0.875	1.94783	59.267	0.785714	0.854167	1.5974	48.641	0.204082	0.208333	1.02632	44.562	0.187075	0.3125	1.97521	35.445	0.778912	0.916667	3.12227	24.408	0.77551	0.916667	3.18421	24.058	0.79932	0.770833	0.844487
95.446	0.778912	0.916667	3.12227	72.945	0.136054	0.604167	9.69211	63.737	0.785714	0.875	1.90909	59.335	0.789116	0.854167	1.56527	48.912	0.20068	0.208333	1.04817	44.939	0.183673	0.3125	2.0202	35.556	0.782313	0.916667	3.06087	24.888	0.778912	0.916667	3.12227	24.722	0.802721	0.770833	0.826656
95.816	0.782313	0.916667	3.06087	73.293	0.132653	0.604167	9.97976	66.61	0.789116	0.875	1.87069	59.493	0.792517	0.854167	1.53342	49.169	0.197279	0.208333	1.07078	45.081	0.180272	0.3125	2.0669	36.231	0.785714	0.916667	3	25.118	0.782313	0.916667	3.06087	24.804	0.806122	0.770833	0.808976
96.134	0.785714	0.916667	3	74.728	0.129252	0.604167	10.2825	67.926	0.789116	0.895833	2.29828	59.805	0.795918	0.854167	1.50183	49.424	0.193878	0.208333	1.09418	45.19	0.176871	0.3125	2.11538	36.775	0.785714	0.9375	4.09091	25.564	0.785714	0.916667	3	25.091	0.809524	0.770833	0.791444
96.532	0.789116	0.916667	2.93966	75.649	0.12585	0.604167	10.6017	68.9	0.792517	0.895833	2.2515	60.471	0.79932	0.854167	1.47052	49.478	0.190476	0.208333	1.11842	45.707	0.173469	0.3125	2.16578	36.79	0.789116	0.9375	4.00862	25.82	0.789116	0.916667	2.93966	25.363	0.812925	0.770833	0.774059
97.193	0.792517	0.916667	2.87983	75.689	0.12585	0.583333	9.72432	69.011	0.795918	0.895833	2.20513	60.537	0.802721	0.854167	1.43947	49.812	0.190476	0.1875	0.980769	46	0.170068	0.3125	2.21818	36.938	0.792517	0.9375	3.92704	26.126	0.792517	0.916667	2.87983	25.856	0.816327	0.770833	0.756818
97.606	0.795918	0.916667	2.82051	76.617	0.12585	0.5625	8.9305	69.197	0.79932	0.895833	2.15915	60.541	0.806122	0.854167	1.40868	50.986	0.187075	0.1875	1.0028	46.149	0.170068	0.291667	2.00941	37.378	0.795918	0.9375	3.84615	26.323	0.795918	0.916667	2.82051	26.28	0.819728	0.770833	0.739721
101.15	0.79932	0.916667	2.7617	77.096	0.122449	0.5625	9.21429	70.152	0.802721	0.895833	2.11356	60.956	0.806122	0.875	1.68354	52.278	0.183673	0.1875	1.02564	46.317	0.166667	0.291667	2.05882	38.209	0.79932	0.9375	3.76596	26.34	0.79932	0.916667	2.7617	26.438	0.823129	0.770833	0.722765
107.32	0.802721	0.916667	2.70339	77.312	0.119048	0.5625	9.51429	71.268	0.806122	0.895833	2.06835	61.267	0.809524	0.875	1.64706	53.065	0.183673	0.166667	0.888889	47.422	0.163265	0.291667	2.11029	38.579	0.802721	0.9375	3.68644	26.351	0.802721	0.916667	2.70339	26.822	0.826531	0.770833	0.705948
108.92	0.806122	0.916667	2.64557	77.833	0.115646	0.5625	9.83193	71.642	0.806122	0.916667	2.64557	61.55	0.812925	0.875	1.61088	53.728	0.180272	0.166667	0.909434	48.241	0.163265	0.270833	1.90357	39.196	0.806122	0.9375	3.60759	26.9	0.806122	0.916667	2.64557	26.849	0.829932	0.770833	0.68927
109.61	0.806122	0.9375	3.60759	77.961	0.115646	0.541667	9.03743	73.04	0.809524	0.916667	2.58824	61.65	0.816327	0.875	1.575	53.978	0.176871	0.166667	0.930769	48.295	0.159864	0.270833	1.95198	39.402	0.809524	0.9375	3.52941	27.272	0.809524	0.916667	2.58824	26.853	0.833333	0.770833	0.672727
109.98	0.809524	0.9375	3.52941	78.059	0.115646	0.520833	8.31202	74.29	0.812925	0.916667	2.53138	63.048	0.819728	0.875	1.53942	54.17	0.173469	0.166667	0.952941	48.705	0.159864	0.25	1.75177	39.495	0.812925	0.9375	3.45188	27.499	0.809524	0.9375	3.52941	27.529	0.836735	0.770833	0.656319
110.59	0.812925	0.9375	3.45188	78.908	0.112245	0.520833	8.59684	74.871	0.816327	0.916667	2.475	63.761	0.823129	0.875	1.50413	54.989	0.170068	0.166667	0.976	49.079	0.156463	0.25	1.7971	39.528	0.816327	0.9375	3.375	27.519	0.812925	0.9375	3.45188	27.833	0.840136	0.770833	0.640044
110.77	0.816327	0.9375	3.375	79.616	0.108844	0.520833	8.89946	77.274	0.819728	0.916667	2.41909	63.951	0.823129	0.895833	1.84793	55.718	0.166667	0.166667	1	49.382	0.153061	0.25	1.84444	40.807	0.819728	0.9375	3.29876	28.524	0.816327	0.9375	3.375	28.305	0.843537	0.770833	0.6239
112.63	0.819728	0.9375	3.29876	79.672	0.108844	0.5	8.1875	77.935	0.823129	0.916667	2.36364	65.269	0.826531	0.895833	1.80494	56.252	0.163265	0.166667	1.025	51.547	0.14966	0.25	1.89394	42.464	0.823129	0.9375	3.22314	28.659	0.819728	0.9375	3.29876	28.421	0.846939	0.770833	0.607886
115.82	0.823129	0.9375	3.22314	80.498	0.105442	0.5	8.48387	79.03	0.826531	0.916667	2.30864	65.307	0.829932	0.895833	1.7623	56.667	0.159864	0.166667	1.05106	51.728	0.146259	0.25	1.94574	43.125	0.826531	0.9375	3.14815	30.866	0.823129	0.9375	3.22314	29.497	0.846939	0.791667	0.686747
116.2	0.826531	0.9375	3.14815	80.609	0.105442	0.479167	7.80516	79.484	0.829932	0.916667	2.2541	65.335	0.833333	0.895833	1.72	57.412	0.159864	0.145833	0.89725	52.501	0.142857	0.25	2	43.488	0.829932	0.9375	3.07377	31.177	0.826531	0.9375	3.14815	30.128	0.846939	0.8125	0.783133
116.46	0.829932	0.9375	3.07377	82.188	0.102041	0.479167	8.096	79.54	0.833333	0.916667	2.2	66.583	0.836735	0.895833	1.67805	58.03	0.156463	0.145833	0.920467	52.688	0.139456	0.25	2.05691	44.092	0.833333	0.9375	3	31.432	0.829932	0.9375	3.07377	31.23	0.85034	0.8125	0.762667
117.94	0.833333	0.9375	3	84.55	0.102041	0.458333	7.44615	79.887	0.836735	0.916667	2.14634	66.73	0.840136	0.895833	1.63644	58.073	0.153061	0.145833	0.944715	53.424	0.136054	0.25	2.11667	44.108	0.836735	0.9375	2.92683	31.467	0.829932	0.958333	4.71311	31.249	0.853741	0.8125	0.742364
121.87	0.836735	0.9375	2.92683	85.902	0.0986395	0.458333	7.7321	80.454	0.840136	0.916667	2.09312	67.096	0.840136	0.916667	2.09312	58.346	0.14966	0.145833	0.970067	54.83	0.136054	0.229167	1.88784	44.195	0.840136	0.9375	2.85425	32.108	0.833333	0.958333	4.6	31.726	0.857143	0.8125	0.722222
127.95	0.840136	0.9375	2.85425	86.348	0.0952381	0.458333	8.03846	81.409	0.843537	0.916667	2.04032	67.802	0.843537	0.916667	2.04032	59.809	0.14966	0.125	0.811688	56.155	0.132653	0.229167	1.94387	44.976	0.843537	0.9375	2.78226	32.549	0.836735	0.958333	4.4878	33.262	0.860544	0.8125	0.70224
128.15	0.843537	0.9375	2.78226	86.593	0.0952381	0.4375	7.38889	81.487	0.846939	0.916667	1.98795	67.89	0.843537	0.9375	2.78226	59.838	0.14966	0.104167	0.660677	56.953	0.132653	0.208333	1.72065	45.074	0.846939	0.9375	2.71084	33.567	0.840136	0.958333	4.37652	33.313	0.860544	0.833333	0.810277
131.1	0.846939	0.9375	2.71084	87.507	0.0918367	0.4375	7.69136	81.847	0.85034	0.916667	1.936	68.098	0.846939	0.9375	2.71084	60.183	0.146259	0.104167	0.678745	58.33	0.129252	0.208333	1.77285	45.132	0.85034	0.9375	2.64	34.28	0.843537	0.958333	4.26613	33.939	0.860544	0.854167	0.949181
131.71	0.85034	0.9375	2.64	87.887	0.0918367	0.416667	7.06349	82.489	0.853741	0.916667	1.88446	68.783	0.85034	0.9375	2.64	61.306	0.142857	0.104167	0.697674	58.613	0.129252	0.1875	1.55466	45.309	0.853741	0.9375	2.56972	34.961	0.846939	0.958333	4.15663	34.415	0.863946	0.854167	0.922385
132.28	0.853741	0.9375	2.56972	88.162	0.0884354	0.416667	7.36264	85.944	0.857143	0.916667	1.83333	69.618	0.853741	0.9375	2.56972	62.161	0.139456	0.104167	0.717527	58.632	0.12585	0.1875	1.60291	45.579	0.857143	0.9375	2.5	35.956	0.85034	0.958333	4.048	34.475	0.863946	0.875	1.10236
134.24	0.857143	0.9375	2.5	88.394	0.085034	0.416667	7.68571	86.694	0.860544	0.916667	1.78261	70.954	0.857143	0.9375	2.5	63.145	0.136054	0.104167	0.738372	59.628	0.122449	0.1875	1.65385	45.63	0.860544	0.9375	2.43083	37.525	0.85034	0.979167	8.272	34.531	0.867347	0.875	1.07059
134.79	0.860544	0.9375	2.43083	88.726	0.085034	0.395833	7.04966	86.787	0.863946	0.916667	1.73228	71.236	0.860544	0.9375	2.43083	63.473	0.132653	0.104167	0.760286	60	0.119048	0.1875	1.70769	45.907	0.863946	0.9375	2.3622	38.76	0.853741	0.979167	8.05179	34.882	0.870748	0.875	1.03906
136.14	0.860544	0.958333	3.72727	89.503	0.0816327	0.395833	7.37069	89.762	0.867347	0.916667	1.68235	71.601	0.863946	0.9375	2.3622	63.917	0.129252	0.104167	0.783354	60.967	0.115646	0.1875	1.76471	46.001	0.867347	0.9375	2.29412	38.819	0.857143	0.979167	7.83333	34.908	0.870748	0.895833	1.27656
138.99	0.863946	0.958333	3.62205	90.806	0.0782313	0.395833	7.71964	91.653	0.870748	0.916667	1.63281	72.17	0.867347	0.9375	2.29412	64.424	0.129252	0.0833333	0.61244	61.73	0.112245	0.1875	1.82517	47.189	0.867347	0.958333	3.51765	39.24	0.860544	0.979167	7.6166	35.331	0.870748	0.916667	1.63281
139.31	0.867347	0.958333	3.51765	92.409	0.0748299	0.395833	8.10031	92.332	0.87415	0.916667	1.58366	72.504	0.870748	0.9375	2.22656	64.878	0.12585	0.0833333	0.63145	61.822	0.112245	0.166667	1.58182	47.792	0.867347	0.979167	7.18824	39.608	0.863946	0.979167	7.40157	36.61	0.87415	0.916667	1.58366
139.79	0.870748	0.958333	3.41406	93.552	0.0714286	0.395833	8.51724	92.415	0.877551	0.916667	1.53488	72.613	0.87415	0.9375	2.15953	65.054	0.122449	0.0833333	0.651515	62.93	0.108844	0.166667	1.6375	48.26	0.870748	0.979167	6.97656	39.936	0.867347	0.979167	7.18824	36.903	0.877551	0.916667	1.53488
144.59	0.87415	0.958333	3.31128	94.651	0.0714286	0.375	7.8	97.093	0.880952	0.916667	1.48649	72.739	0.877551	0.9375	2.09302	65.055	0.119048	0.0833333	0.672727	65.679	0.105442	0.166667	1.69677	52.015	0.87415	0.979167	6.76654	40.18	0.870748	0.979167	6.97656	37.812	0.880952	0.916667	1.48649
148.75	0.877551	0.958333	3.2093	95.424	0.0680272	0.375	8.22	97.225	0.884354	0.916667	1.43846	73.784	0.880952	0.9375	2.02703	65.343	0.115646	0.0833333	0.695187	65.843	0.102041	0.166667	1.76	52.044	0.877551	0.979167	6.55814	40.23	0.87415	0.979167	6.76654	38.558	0.884354	0.916667	1.43846
149.06	0.880952	0.958333	3.10811	96.11	0.0680272	0.354167	7.5129	98.134	0.887755	0.916667	1.3908	74.348	0.884354	0.9375	1.96154	65.561	0.112245	0.0833333	0.719008	66.246	0.0986395	0.166667	1.82759	52.222	0.880952	0.979167	6.35135	40.367	0.877551	0.979167	6.55814	39.346	0.884354	0.9375	1.96154
152.33	0.884354	0.958333	3.00769	97.085	0.0646259	0.354167	7.93718	98.15	0.891156	0.916667	1.34351	74.362	0.887755	0.9375	1.89655	65.998	0.112245	0.0625	0.527273	68.039	0.0986395	0.145833	1.56013	52.392	0.884354	0.979167	6.14615	40.448	0.880952	0.979167	6.35135	40.523	0.887755	0.9375	1.89655
159.35	0.887755	0.958333	2.90805	97.15	0.0646259	0.333333	7.23684	99.222	0.894558	0.916667	1.29658	75.4	0.891156	0.9375	1.83206	66.162	0.108844	0.0625	0.545833	68.276	0.0952381	0.145833	1.62195	52.46	0.887755	0.979167	5.94253	40.481	0.884354	0.979167	6.14615	40.976	0.891156	0.9375	1.83206
159.48	0.891156	0.958333	2.80916	97.398	0.0612245	0.333333	7.66667	99.541	0.897959	0.916667	1.25	77.791	0.894558	0.9375	1.76806	68.714	0.105442	0.0625	0.565591	70.593	0.0952381	0.125	1.35714	52.949	0.891156	0.979167	5.74046	40.745	0.887755	0.979167	5.94253	41.962	0.894558	0.9375	1.76806
160.05	0.894558	0.958333	2.71103	100.1	0.0578231	0.333333	8.14706	100.49	0.901361	0.916667	1.20377	78.473	0.897959	0.9375	1.70455	69.747	0.102041	0.0625	0.586667	72.946	0.0918367	0.125	1.4127	53.614	0.894558	0.979167	5.53992	42.791	0.891156	0.979167	5.74046	42.329	0.897959	0.9375	1.70455
160.12	0.897959	0.958333	2.61364	111.2	0.0544218	0.333333	8.6875	101.04	0.904762	0.916667	1.15789	78.824	0.901361	0.9375	1.64151	70.108	0.0986395	0.0625	0.609195	73.755	0.0884354	0.125	1.47253	54.748	0.897959	0.979167	5.34091	43.003	0.894558	0.979167	5.53992	42.961	0.901361	0.9375	1.64151
160.52	0.901361	0.958333	2.51698	111.24	0.0544218	0.3125	7.89773	101.48	0.908163	0.916667	1.11236	80.307	0.904762	0.9375	1.57895	70.475	0.0952381	0.0625	0.633333	73.79	0.085034	0.125	1.53714	54.75	0.901361	0.979167	5.1434	44.558	0.897959	0.979167	5.34091	43.734	0.904762	0.9375	1.57895
162.61	0.904762	0.958333	2.42105	111.46	0.0510204	0.3125	8.45455	104.46	0.911565	0.916667	1.06716	80.523	0.908163	0.9375	1.51685	70.533	0.0918367	0.0625	0.659259	74.722	0.0816327	0.125	1.60714	54.754	0.904762	0.979167	4.94737	46.797	0.901361	0.979167	5.1434	43.911	0.908163	0.9375	1.51685
166.19	0.908163	0.958333	2.32584	117.63	0.0510204	0.270833	6.90857	104.5	0.914966	0.916667	1.0223	80.741	0.911565	0.9375	1.45522	70.602	0.0884354	0.0625	0.687179	74.919	0.0782313	0.125	1.68323	54.95	0.908163	0.979167	4.75281	47.136	0.904762	0.979167	4.94737	44.308	0.911565	0.9375	1.45522
167.11	0.911565	0.958333	2.23134	118.18	0.047619	0.270833	7.42857	105.86	0.918367	0.916667	0.977778	81.121	0.914966	0.9375	1.39405	71.062	0.085034	0.0625	0.717333	75.466	0.0748299	0.125	1.76623	57.752	0.911565	0.979167	4.5597	47.138	0.908163	0.979167	4.75281	46.634	0.914966	0.9375	1.39405
172.39	0.914966	0.958333	2.13755	123.46	0.0442177	0.270833	8.02857	106.44	0.921769	0.916667	0.933579	82.991	0.918367	0.9375	1.33333	71.68	0.0816327	0.0625	0.75	77.991	0.0714286	0.125	1.85714	57.849	0.914966	0.979167	4.36803	47.557	0.911565	0.979167	4.5597	48.383	0.918367	0.9375	1.33333
173.48	0.918367	0.958333	2.04444	124.39	0.0408163	0.270833	8.72857	107.66	0.92517	0.916667	0.889706	84.593	0.921769	0.9375	1.27306	72.97	0.0782313	0.0625	0.785507	78.917	0.0680272	0.125	1.95714	58.612	0.918367	0.979167	4.17778	48.346	0.914966	0.979167	4.36803	49.397	0.921769	0.9375	1.27306
176.42	0.921769	0.958333	1.95203	124.84	0.0408163	0.25	7.83333	107.69	0.928571	0.916667	0.846154	86.187	0.92517	0.9375	1.21324	74.196	0.0748299	0.0625	0.824242	82.655	0.0646259	0.125	2.06767	61.176	0.921769	0.979167	3.98893	49.274	0.918367	0.979167	4.17778	50.226	0.92517	0.9375	1.21324
176.47	0.92517	0.958333	1.86029	125.82	0.037415	0.25	8.57576	107.84	0.928571	0.9375	1.15385	86.281	0.928571	0.9375	1.15385	75.403	0.0748299	0.0416667	0.537549	85.117	0.0578231	0.125	2.32773	61.289	0.92517	0.979167	3.80147	49.596	0.921769	0.979167	3.98893	50.528	0.92517	0.958333	1.86029
182	0.928571	0.958333	1.76923	126.41	0.0340136	0.25	9.46667	109.16	0.931973	0.9375	1.09489	88.925	0.928571	0.958333	1.76923	75.471	0.0714286	0.0416667	0.565217	86	0.0544218	0.125	2.48214	61.809	0.928571	0.979167	3.61538	49.925	0.92517	0.979167	3.80147	50.707	0.928571	0.958333	1.76923
183.98	0.931973	0.958333	1.67883	126.45	0.0340136	0.229167	8.44324	110.34	0.935374	0.9375	1.03636	90.37	0.931973	0.958333	1.67883	75.889	0.0680272	0.0416667	0.595652	91.17	0.0510204	0.125	2.65714	66.079	0.931973	0.979167	3.43066	50.346	0.928571	0.979167	3.61538	51.122	0.931973	0.958333	1.67883
188.42	0.935374	0.958333	1.58909	128.82	0.0340136	0.208333	7.47368	110.85	0.938776	0.9375	0.978261	91.655	0.935374	0.958333	1.58909	77.56	0.0646259	0.0416667	0.629291	92.507	0.047619	0.125	2.85714	68.206	0.935374	0.979167	3.24727	52.685	0.931973	0.979167	3.43066	52.645	0.935374	0.958333	1.58909
192.66	0.938776	0.958333	1.5	130.11	0.0340136	0.1875	6.55385	113.11	0.942177	0.9375	0.920578	93.207	0.938776	0.958333	1.5	80.756	0.0612245	0.0416667	0.666667	93.636	0.0442177	0.125	3.08791	69.529	0.938776	0.979167	3.06522	53.624	0.935374	0.979167	3.24727	52.824	0.938776	0.958333	1.5
194.37	0.942177	0.958333	1.41155	132.15	0.0306122	0.1875	7.30769	113.62	0.942177	0.958333	1.41155	95.686	0.942177	0.958333	1.41155	83.763	0.0578231	0.0416667	0.70844	94.276	0.0408163	0.125	3.35714	71.983	0.942177	0.979167	2.88448	54.789	0.938776	0.979167	3.06522	53.333	0.938776	0.979167	3.06522
194.8	0.945578	0.958333	1.32374	132.61	0.0306122	0.166667	6.33333	113.78	0.945578	0.958333	1.32374	96.952	0.945578	0.958333	1.32374	85.365	0.0544218	0.0416667	0.755435	94.917	0.0408163	0.104167	2.73256	75.048	0.945578	0.979167	2.70504	55.167	0.938776	1	-	54.846	0.942177	0.979167	2.88448
201.73	0.94898	0.958333	1.23656	134.91	0.0306122	0.145833	5.4065	115.02	0.945578	0.979167	2.70504	98.488	0.945578	0.979167	2.70504	85.817	0.0510204	0.0416667	0.808696	96.455	0.037415	0.104167	2.99154	75.387	0.94898	0.979167	2.52688	55.461	0.942177	1	-	54.888	0.945578	0.979167	2.70504
210.29	0.952381	0.958333	1.15	135.22	0.0272109	0.145833	6.10366	116.29	0.94898	0.979167	2.52688	99.285	0.94898	0.979167	2.52688	88.625	0.047619	0.0416667	0.869565	97.26	0.0340136	0.104167	3.30233	75.984	0.952381	0.979167	2.35	55.987	0.945578	1	-	56.487	0.94898	0.979167	2.52688
213.08	0.955782	0.958333	1.06406	141.42	0.0272109	0.125	5.10714	117.06	0.952381	0.979167	2.35	100.53	0.952381	0.979167	2.35	89.792	0.0442177	0.0416667	0.939799	101.37	0.0306122	0.104167	3.68217	76.101	0.955782	0.979167	2.17438	56.229	0.94898	1	-	59.42	0.952381	0.979167	2.35
217.24	0.959184	0.958333	0.978723	142.7	0.0272109	0.104167	4.15698	117.27	0.955782	0.979167	2.17438	101.1	0.955782	0.979167	2.17438	91.953	0.0408163	0.0416667	1.02174	101.58	0.0272109	0.104167	4.15698	79.483	0.959184	0.979167	2	57.563	0.952381	1	-	59.517	0.955782	0.979167	2.17438
219.59	0.962585	0.958333	0.893993	143.09	0.0238095	0.104167	4.76744	118.39	0.959184	0.979167	2	102.61	0.959184	0.979167	2	92.375	0.0408163	0.0208333	0.5	102.91	0.0238095	0.104167	4.76744	79.815	0.962585	0.979167	1.82686	57.825	0.955782	1	-	60.818	0.955782	1	-
222.73	0.962585	0.979167	1.82686	146.2	0.0238095	0.0833333	3.72727	122.28	0.962585	0.979167	1.82686	104.83	0.962585	0.979167	1.82686	96.571	0.037415	0.0208333	0.547389	104.15	0.0204082	0.104167	5.5814	79.834	0.965986	0.979167	1.65493	58.73	0.959184	1	-	63.466	0.959184	1	-
225.56	0.965986	0.979167	1.65493	148.73	0.0204082	0.0833333	4.36364	131.5	0.965986	0.979167	1.65493	106.35	0.965986	0.979167	1.65493	98.796	0.0340136	0.0208333	0.604255	105.25	0.0170068	0.104167	6.72093	81.621	0.969388	0.979167	1.48421	60.784	0.962585	1	-	64.676	0.962585	1	-
227.11	0.965986	1	-	149.62	0.0204082	0.0625	3.2	132.85	0.969388	0.979167	1.48421	107.88	0.969388	0.979167	1.48421	100.4	0.0306122	0.0208333	0.673759	112.15	0.0136054	0.104167	8.43023	87.119	0.972789	0.979167	1.31469	60.797	0.965986	1	-	69.939	0.965986	1	-
229.86	0.969388	1	-	150.32	0.0170068	0.0625	3.85333	133.82	0.972789	0.979167	1.31469	108.29	0.972789	0.979167	1.31469	103.22	0.0272109	0.0208333	0.760638	112.16	0.0136054	0.0833333	6.59091	90.543	0.97619	0.979167	1.14634	61.253	0.969388	1	-	70.166	0.969388	1	-
241.08	0.972789	1	-	158.35	0.0136054	0.0625	4.83333	137.8	0.97619	0.979167	1.14634	110.7	0.97619	0.979167	1.14634	103.23	0.0238095	0.0208333	0.87234	117.51	0.0136054	0.0625	4.83333	93.824	0.979592	0.979167	0.979167	61.552	0.972789	1	-	72.211	0.972789	1	-
246.15	0.97619	1	-	163.02	0.0136054	0.0416667	3.15217	145.51	0.979592	0.979167	0.979167	111.23	0.979592	0.979167	0.979167	104.38	0.0204082	0.0208333	1.02128	121.31	0.0102041	0.0625	6.46667	98.574	0.982993	0.979167	0.813149	64.177	0.97619	1	-	72.997	0.97619	1	-
250.95	0.979592	1	-	164.31	0.0102041	0.0416667	4.21739	147.15	0.982993	0.979167	0.813149	115.19	0.982993	0.979167	0.813149	107.67	0.0170068	0.0208333	1.22979	123.5	0.00680272	0.0625	9.73333	104.56	0.986395	0.979167	0.648276	64.721	0.979592	1	-	74.594	0.979592	1	-
260.28	0.982993	1	-	169.24	0.0102041	0.0208333	2.06383	147.18	0.986395	0.979167	0.648276	123.58	0.986395	0.979167	0.648276	115.13	0.0136054	0.0208333	1.54255	124.31	0.00680272	0.0416667	6.34783	105.1	0.989796	0.979167	0.484536	80.751	0.982993	1	-	79.854	0.982993	1	-
262.01	0.986395	1	-	171.66	0.00680272	0.0208333	3.10638	151.58	0.986395	1	-	128.41	0.989796	0.979167	0.484536	134.07	0.0102041	0.0208333	2.06383	140.71	0.00680272	0.0208333	3.10638	105.96	0.989796	1	-	84.035	0.986395	1	-	88.3	0.986395	1	-
296.32	0.989796	1	-	173.35	0.00680272	0	0	151.91	0.989796	1	-	129.12	0.989796	1	-	138.25	0.00680272	0.0208333	3.10638	144.37	0.00680272	0	0	108.94	0.993197	1	-	92.448	0.989796	1	-	88.732	0.989796	1	-
299.75	0.993197	1	-	182.81	0.00340136	0	0	152.69	0.993197	1	-	131.91	0.993197	1	-	163.95	0.00340136	0.0208333	6.23404	146.65	0.00340136	0	0	125.81	0.996599	1	-	101.84	0.993197	1	-	89.761	0.993197	1	-
313.7	0.996599	1	-	183.81	0	0	-	155.71	0.996599	1	-	159.93	0.996599	1	-	165.08	0	0.0208333	-	147.65	0	0	-	139.69	1	1	-	118.43	0.996599	1	-	90.657	0.996599	1	-
340.1	1	1	-					193.38	1	1	-	183.51	1	1	-	166.08	0	0	-									141.71	1	1	-	91.891	1	1	-

## Sheet: Australo-Melanesia-Others
Table S3. The results of ROC analysis applied to loading scores of significant comparative principal components between population sample sets of nine geographical units.
Basic statistics
	PC1		PC2		PC3		PC4		PC5		PC6		PC7		PC8		PC9
Australo-Melanesia = 1, Others = 0	0	1	0	1	0	1	0	1	0	1	0	1	0	1	0	1	0	1
n	319	23	319	23	319	23	319	23	319	23	319	23	319	23	319	23	319	23
Mean score	4.56553	-63.3228	-4.84162	67.1529	1.60981	-22.3278	-0.270303	3.74937	-0.510445	7.08033	1.55063	-21.5064	0.929414	-12.8898	-0.0841302	1.16652	0.245362	-3.40334
Variance	14594.3	11273.5	6597.27	3261.95	5291.18	5596.03	4197.24	2851.51	3299.86	3042.12	2978.84	2688.5	1869.74	983.954	1211.3	1384.62	1083.62	914.3
SD	120.807	106.177	81.2236	57.1134	72.7405	74.8066	64.7861	53.3996	57.4444	55.1554	54.5787	51.8507	43.2405	31.368	34.8037	37.2105	32.9183	30.2374
Minimum score	-380.69	-286.7	-272.47	-31.678	-186.52	-165.2	-197.82	-147.28	-237.85	-92.373	-154.24	-135.4	-105.32	-90.602	-128.11	-88.462	-82.528	-54.482
Maximum score	340.1	213.08	173.35	182.81	193.38	98.134	183.51	78.824	165.08	163.95	146.65	82.655	139.69	44.108	141.71	61.253	91.891	54.846
Area under the curve (AUC)
			95% Confidence Interval			Null hypothesis (Area=0.5)
	Area	Standard error	Lower limit	Upper limit	Chi-square	df	P-value	* P<0.05 ** P<0.01 *** P<0.001
PC1	0.676843	0.0533822	0.572216	0.781471	10.9745	1	0.000923746	***
PC2	0.759847	0.0421121	0.677309	0.842386	38.0735	1	6.81296e-10	***
PC3	0.585389	0.0627802	0.462342	0.708436	1.84995	1	0.173789
PC4	0.524738	0.0563849	0.414225	0.63525	0.192482	1	0.660859
PC5	0.511926	0.0573336	0.399554	0.624298	0.0432674	1	0.835223
PC6	0.622121	0.0588724	0.506733	0.737508	4.30285	1	0.0380486	*
PC7	0.593703	0.050295	0.495127	0.692279	3.47104	1	0.0624522
PC8	0.516151	0.0674944	0.383864	0.648438	0.0572617	1	0.810877
PC9	0.529508	0.0636648	0.404727	0.654289	0.214822	1	0.643014
Comparison of area under the curve (AUC)
				95% Confidence Interval			Null hypothesis (Area 1 = Area 2)
Area 1	Area 2	Area difference	Standard error	Lower limit	Upper limit	Chi-square	df	P-value	* P<0.05 ** P<0.01 *** P<0.001
PC1	PC2	-0.083004	0.0719266	-0.223978	0.0579696	1.33174	1	0.248497
PC1	PC3	0.0914543	0.0888858	-0.0827588	0.265667	1.05863	1	0.303529
PC1	PC4	0.152106	0.0798016	-0.00430258	0.308514	3.63302	1	0.056644
PC1	PC5	0.164918	0.0845351	-0.000768256	0.330603	3.80592	1	0.0510718
PC1	PC6	0.0547226	0.0812611	-0.104546	0.213991	0.453491	1	0.500682
PC1	PC7	0.0831402	0.0682186	-0.0505657	0.216846	1.48531	1	0.222946
PC1	PC8	0.160692	0.0646113	0.0340565	0.287328	6.18548	1	0.0128803	*
PC1	PC9	0.147335	0.0923523	-0.0336717	0.328343	2.54518	1	0.110631
PC2	PC3	0.174458	0.0860227	0.0058569	0.34306	4.11298	1	0.0425552	*
PC2	PC4	0.23511	0.0554293	0.12647	0.343749	17.9913	1	2.21916e-05	***
PC2	PC5	0.247921	0.0658596	0.118839	0.377004	14.1707	1	0.000166952	***
PC2	PC6	0.137727	0.0665907	0.00721123	0.268242	4.27768	1	0.038616	*
PC2	PC7	0.166144	0.0724059	0.0242312	0.308057	5.26529	1	0.0217549	*
PC2	PC8	0.243696	0.071421	0.103714	0.383679	11.6425	1	0.000644622	***
PC2	PC9	0.230339	0.0766148	0.0801771	0.380502	9.0388	1	0.00264309	**
PC3	PC4	0.0606515	0.100112	-0.135565	0.256868	0.367036	1	0.544624
PC3	PC5	0.0734633	0.0777953	-0.0790127	0.225939	0.891731	1	0.345009
PC3	PC6	-0.0367316	0.0739393	-0.18165	0.108187	0.246792	1	0.619343
PC3	PC7	-0.00831402	0.079018	-0.163186	0.146558	0.0110706	1	0.916204
PC3	PC8	0.0692381	0.0993976	-0.125578	0.264054	0.48522	1	0.486067
PC3	PC9	0.0558812	0.0931768	-0.126742	0.238504	0.359679	1	0.548685
PC4	PC5	0.0128118	0.0717678	-0.127851	0.153474	0.0318683	1	0.858317
PC4	PC6	-0.0973831	0.0748542	-0.244095	0.0493284	1.69253	1	0.193268
PC4	PC7	-0.0689655	0.0827685	-0.231189	0.0932577	0.694279	1	0.404713
PC4	PC8	0.00858662	0.0963233	-0.180204	0.197377	0.0079466	1	0.928968
PC4	PC9	-0.00477034	0.0857925	-0.172921	0.16338	0.00309172	1	0.955658
PC5	PC6	-0.110195	0.0509536	-0.210062	-0.0103277	4.67706	1	0.0305679	*
PC5	PC7	-0.0817773	0.0891756	-0.256558	0.0930037	0.840956	1	0.359123
PC5	PC8	-0.00422516	0.102318	-0.204765	0.196314	0.00170523	1	0.967061
PC5	PC9	-0.0175821	0.0958921	-0.205527	0.170363	0.0336184	1	0.854521
PC6	PC7	0.0284176	0.0805706	-0.129498	0.186333	0.1244	1	0.72431
PC6	PC8	0.10597	0.104451	-0.0987513	0.310691	1.02928	1	0.310327
PC6	PC9	0.0926128	0.0934596	-0.0905647	0.27579	0.981961	1	0.321715
PC7	PC8	0.0775521	0.0826939	-0.084525	0.239629	0.879509	1	0.348336
PC7	PC9	0.0641952	0.0772492	-0.0872104	0.215601	0.690585	1	0.405966
PC8	PC9	-0.013357	0.105629	-0.220386	0.193673	0.0159899	1	0.899375
ROC curve data
PC1				PC2				PC3				PC4				PC5				PC6				PC7				PC8				PC9
Standard point	FPF	TPF	Odds ratio	Standard point	FPF	TPF	Odds ratio	Standard point	FPF	TPF	Odds ratio	Standard point	FPF	TPF	Odds ratio	Standard point	FPF	TPF	Odds ratio	Standard point	FPF	TPF	Odds ratio	Standard point	FPF	TPF	Odds ratio	Standard point	FPF	TPF	Odds ratio	Standard point	FPF	TPF	Odds ratio
-381.69	0	0	-	-272.47	1	1	-	-187.52	0	0	-	-197.82	1	1	-	-237.85	1	1	-	-155.24	0	0	-	-106.32	0	0	-	-128.11	1	1	-	-83.528	0	0	-
-380.69	0.0031348	0	0	-218.12	0.996865	1	-	-186.52	0.0031348	0	0	-185.09	0.996865	1	-	-188.64	0.996865	1	-	-154.24	0.0031348	0	0	-105.32	0.0031348	0	0	-118.34	0.996865	1	-	-82.528	0.0031348	0	0
-364.2	0.00626959	0	0	-217.22	0.99373	1	-	-177.29	0.00626959	0	0	-175.41	0.99373	1	-	-148.51	0.99373	1	-	-153.91	0.00626959	0	0	-104.12	0.00626959	0	0	-111.2	0.99373	1	-	-82.235	0.00626959	0	0
-312.81	0.00940439	0	0	-204.56	0.990596	1	-	-166.09	0.00940439	0	0	-172.22	0.990596	1	-	-141.64	0.990596	1	-	-139.5	0.00940439	0	0	-90.602	0.00626959	0.0434783	7.20455	-88.462	0.990596	1	-	-73.139	0.00940439	0	0
-303.3	0.0125392	0	0	-204.16	0.987461	1	-	-165.2	0.00940439	0.0434783	4.78788	-159.24	0.987461	1	-	-140.28	0.987461	1	-	-135.4	0.00940439	0.0434783	4.78788	-88.107	0.00940439	0.0434783	4.78788	-81.57	0.990596	0.956522	0.208861	-69.411	0.0125392	0	0
-291.02	0.015674	0	0	-202.48	0.984326	1	-	-154.04	0.00940439	0.0869565	10.0317	-157.8	0.984326	1	-	-134.35	0.984326	1	-	-135.29	0.0125392	0.0434783	3.57955	-87.938	0.0125392	0.0434783	3.57955	-77.584	0.987461	0.956522	0.279365	-67.608	0.015674	0	0
-286.7	0.015674	0.0434783	2.85455	-200.87	0.981191	1	-	-150.54	0.0125392	0.0869565	7.5	-152.1	0.981191	1	-	-127.32	0.981191	1	-	-119.97	0.015674	0.0434783	2.85455	-87.488	0.015674	0.0434783	2.85455	-75.217	0.984326	0.956522	0.350318	-67.091	0.0188088	0	0
-261.11	0.0188088	0.0434783	2.37121	-184.13	0.978056	1	-	-144.5	0.015674	0.0869565	5.98095	-149.34	0.978056	1	-	-121.84	0.978056	1	-	-113.12	0.0188088	0.0434783	2.37121	-87.399	0.0188088	0.0434783	2.37121	-71.395	0.981191	0.956522	0.421725	-66.402	0.0219436	0	0
-259.85	0.0219436	0.0434783	2.02597	-182.58	0.974922	1	-	-142.1	0.0188088	0.0869565	4.96825	-147.28	0.974922	1	-	-120.67	0.974922	1	-	-111.38	0.0219436	0.0434783	2.02597	-83.8	0.0219436	0.0434783	2.02597	-69.263	0.978056	0.956522	0.49359	-64.775	0.0250784	0	0
-259.22	0.0250784	0.0434783	1.76705	-171.58	0.971787	1	-	-139.1	0.0219436	0.0869565	4.2449	-146.3	0.974922	0.956522	0.565916	-117.09	0.971787	1	-	-110.95	0.0250784	0.0434783	1.76705	-83.03	0.0250784	0.0434783	1.76705	-67.636	0.974922	0.956522	0.565916	-64.396	0.0282132	0	0
-254.27	0.0282132	0.0434783	1.56566	-166.46	0.968652	1	-	-137.1	0.0250784	0.0869565	3.70238	-145.67	0.971787	0.956522	0.63871	-116.66	0.968652	1	-	-109.74	0.0282132	0.0434783	1.56566	-80.973	0.0282132	0.0434783	1.56566	-65.235	0.971787	0.956522	0.63871	-60.603	0.031348	0	0
-253.27	0.031348	0.0434783	1.40455	-148.37	0.965517	1	-	-134.81	0.0282132	0.0869565	3.28042	-140.23	0.968652	0.956522	0.711974	-108.8	0.965517	1	-	-102.72	0.031348	0.0434783	1.40455	-76.109	0.031348	0.0434783	1.40455	-61.911	0.968652	0.956522	0.711974	-59.89	0.0344828	0	0
-241.99	0.0344828	0.0434783	1.27273	-148.27	0.962382	1	-	-132.26	0.031348	0.0869565	2.94286	-139.15	0.965517	0.956522	0.785714	-108.53	0.962382	1	-	-101.96	0.031348	0.0869565	2.94286	-71.185	0.0344828	0.0434783	1.27273	-59.509	0.965517	0.956522	0.785714	-57.524	0.0376176	0	0
-234.47	0.0376176	0.0434783	1.16288	-140.51	0.959248	1	-	-130.85	0.0344828	0.0869565	2.66667	-131.6	0.962382	0.956522	0.859935	-108.12	0.959248	1	-	-101.16	0.0344828	0.0869565	2.66667	-70.675	0.0376176	0.0434783	1.16288	-58.441	0.962382	0.956522	0.859935	-55.628	0.0407524	0	0
-227.3	0.0407524	0.0434783	1.06993	-138.79	0.956113	1	-	-127.35	0.0376176	0.0869565	2.43651	-129.48	0.959248	0.956522	0.934641	-107.02	0.956113	1	-	-94.691	0.0376176	0.0869565	2.43651	-70.395	0.0407524	0.0434783	1.06993	-58.389	0.959248	0.956522	0.934641	-54.482	0.0407524	0.0434783	1.06993
-227.17	0.0438871	0.0434783	0.99026	-133.3	0.952978	1	-	-127.05	0.0407524	0.0869565	2.24176	-123.22	0.956113	0.956522	1.00984	-99.731	0.952978	1	-	-91.009	0.0407524	0.0869565	2.24176	-70.29	0.0438871	0.0434783	0.99026	-58.2	0.956113	0.956522	1.00984	-52.042	0.0438871	0.0434783	0.99026
-225.22	0.0470219	0.0434783	0.921212	-132.27	0.949843	1	-	-123.32	0.0438871	0.0869565	2.07483	-117.64	0.952978	0.956522	1.08553	-97.876	0.949843	1	-	-90.452	0.0438871	0.0869565	2.07483	-67.868	0.0470219	0.0434783	0.921212	-57.893	0.952978	0.956522	1.08553	-51.59	0.0470219	0.0434783	0.921212
-223.4	0.0501567	0.0434783	0.860795	-130.35	0.946708	1	-	-122.35	0.0470219	0.0869565	1.93016	-113.37	0.949843	0.956522	1.16172	-97.458	0.946708	1	-	-88.131	0.0470219	0.0869565	1.93016	-66.883	0.0501567	0.0434783	0.860795	-56.44	0.949843	0.956522	1.16172	-51.065	0.0501567	0.0434783	0.860795
-215.89	0.0501567	0.0869565	1.80357	-130.33	0.943574	1	-	-117.85	0.0501567	0.0869565	1.80357	-107.94	0.946708	0.956522	1.23841	-94.652	0.943574	1	-	-85.662	0.0501567	0.0869565	1.80357	-66.087	0.0532915	0.0434783	0.807487	-53.46	0.946708	0.956522	1.23841	-50.591	0.0532915	0.0434783	0.807487
-212.74	0.0532915	0.0869565	1.69188	-130.28	0.940439	1	-	-117.78	0.0532915	0.0869565	1.69188	-106.64	0.943574	0.956522	1.31561	-92.557	0.940439	1	-	-84.953	0.0532915	0.0869565	1.69188	-65.335	0.0564263	0.0434783	0.760101	-50.185	0.943574	0.956522	1.31561	-49.698	0.0564263	0.0434783	0.760101
-204.64	0.0564263	0.0869565	1.59259	-129.59	0.937304	1	-	-117.63	0.0564263	0.0869565	1.59259	-104.69	0.940439	0.956522	1.39333	-92.373	0.937304	1	-	-84.721	0.0532915	0.130435	2.66471	-64.973	0.0595611	0.0434783	0.717703	-50.025	0.940439	0.956522	1.39333	-48.947	0.0595611	0.0434783	0.717703
-199.51	0.0595611	0.0869565	1.50376	-125.79	0.934169	1	-	-116.59	0.0595611	0.0869565	1.50376	-102.58	0.937304	0.956522	1.47157	-91.129	0.937304	0.956522	1.47157	-84.72	0.0564263	0.130435	2.50833	-64.371	0.0626959	0.0434783	0.679545	-48.975	0.937304	0.956522	1.47157	-46.833	0.0626959	0.0434783	0.679545
-193.21	0.0626959	0.0869565	1.42381	-124.78	0.931034	1	-	-116.5	0.0626959	0.0869565	1.42381	-97.919	0.934169	0.956522	1.55034	-91.111	0.934169	0.956522	1.55034	-84.338	0.0595611	0.130435	2.36842	-63.945	0.0658307	0.0434783	0.645022	-48.947	0.934169	0.956522	1.55034	-46.343	0.0658307	0.0434783	0.645022
-190.86	0.0658307	0.0869565	1.35147	-122.52	0.9279	1	-	-112.42	0.0658307	0.0869565	1.35147	-96.518	0.931034	0.956522	1.62963	-89.716	0.931034	0.956522	1.62963	-83.993	0.0626959	0.130435	2.2425	-63.375	0.0689655	0.0434783	0.613636	-48.354	0.931034	0.956522	1.62963	-46.334	0.0689655	0.0434783	0.613636
-186.65	0.0658307	0.130435	2.12857	-121.96	0.924765	1	-	-111.11	0.0689655	0.0869565	1.28571	-96.085	0.9279	0.956522	1.70946	-87.862	0.9279	0.956522	1.70946	-80.925	0.0658307	0.130435	2.12857	-63.265	0.0721003	0.0434783	0.58498	-48.245	0.9279	0.956522	1.70946	-46.055	0.0721003	0.0434783	0.58498
-185.26	0.0689655	0.130435	2.025	-120.53	0.92163	1	-	-108.03	0.0721003	0.0869565	1.22567	-95.289	0.924765	0.956522	1.78983	-82.89	0.924765	0.956522	1.78983	-78.582	0.0689655	0.130435	2.025	-63.012	0.0721003	0.0869565	1.22567	-47.692	0.924765	0.956522	1.78983	-45.786	0.0752351	0.0434783	0.558712
-178.38	0.0689655	0.173913	2.84211	-119.81	0.918495	1	-	-107.84	0.0752351	0.0869565	1.17063	-93.811	0.92163	0.956522	1.87075	-82.266	0.92163	0.956522	1.87075	-77.944	0.0721003	0.130435	1.93043	-59.78	0.0752351	0.0869565	1.17063	-47.042	0.924765	0.913043	0.854237	-45.311	0.0783699	0.0434783	0.534545
-176.52	0.0721003	0.173913	2.70938	-119.18	0.915361	1	-	-106.77	0.0783699	0.0869565	1.12	-93.226	0.918495	0.956522	1.95222	-81.419	0.918495	0.956522	1.95222	-76.809	0.0752351	0.130435	1.84375	-59.512	0.0783699	0.0869565	1.12	-46.97	0.92163	0.913043	0.892857	-45.181	0.0783699	0.0869565	1.12
-175.74	0.0752351	0.173913	2.58772	-114.18	0.912226	1	-	-106.14	0.0815047	0.0869565	1.07326	-89.908	0.915361	0.956522	2.03425	-78.45	0.915361	0.956522	2.03425	-76.629	0.0783699	0.130435	1.764	-59.321	0.0815047	0.0869565	1.07326	-46.579	0.918495	0.913043	0.931741	-43.946	0.0815047	0.0869565	1.07326
-173.36	0.0783699	0.173913	2.47579	-112.11	0.909091	1	-	-105.09	0.0846395	0.0869565	1.02998	-88.213	0.912226	0.956522	2.11684	-76.481	0.912226	0.956522	2.11684	-75.159	0.0783699	0.173913	2.47579	-57.414	0.0846395	0.0869565	1.02998	-46.529	0.915361	0.913043	0.97089	-43.426	0.0846395	0.0869565	1.02998
-162.72	0.0815047	0.173913	2.37247	-111.39	0.905956	1	-	-103.46	0.0846395	0.130435	1.62222	-86.202	0.909091	0.956522	2.2	-76.134	0.909091	0.956522	2.2	-74.829	0.0815047	0.173913	2.37247	-57.337	0.0877743	0.0869565	0.989796	-44.918	0.915361	0.869565	0.616438	-43.291	0.0846395	0.130435	1.62222
-160.98	0.0846395	0.173913	2.2768	-108.55	0.902821	1	-	-101.99	0.0877743	0.130435	1.55893	-85.174	0.905956	0.956522	2.28374	-75.796	0.909091	0.913043	1.05	-74.719	0.0846395	0.173913	2.2768	-57.147	0.0909091	0.0869565	0.952381	-44.282	0.912226	0.869565	0.641466	-43.283	0.0877743	0.130435	1.55893
-160.92	0.0846395	0.217391	3.00412	-105.83	0.899687	1	-	-101.51	0.0909091	0.130435	1.5	-82.255	0.902821	0.956522	2.36806	-73.072	0.905956	0.913043	1.08997	-71.381	0.0877743	0.173913	2.18797	-57.019	0.0940439	0.0869565	0.91746	-43.685	0.909091	0.869565	0.666667	-42.946	0.0909091	0.130435	1.5
-158.68	0.0877743	0.217391	2.8869	-104.2	0.896552	1	-	-98.368	0.0940439	0.130435	1.445	-78.597	0.899687	0.956522	2.45296	-71.774	0.902821	0.913043	1.13021	-70.432	0.0909091	0.173913	2.10526	-56.221	0.0971787	0.0869565	0.884793	-43.614	0.905956	0.869565	0.692042	-42.661	0.0940439	0.130435	1.445
-154.18	0.0909091	0.217391	2.77778	-104.13	0.893417	1	-	-98.139	0.0940439	0.173913	2.02807	-77.073	0.896552	0.956522	2.53846	-71.066	0.899687	0.913043	1.17073	-70.425	0.0940439	0.173913	2.02807	-53.297	0.100313	0.0869565	0.854167	-43.383	0.902821	0.869565	0.717593	-42.096	0.0971787	0.130435	1.39355
-150.3	0.0940439	0.217391	2.67593	-100.75	0.890282	1	-	-94.856	0.0971787	0.173913	1.95586	-76.056	0.893417	0.956522	2.62456	-71.017	0.896552	0.913043	1.21154	-69.916	0.0971787	0.173913	1.95586	-53.157	0.100313	0.130435	1.34531	-42.933	0.899687	0.869565	0.743322	-41.58	0.100313	0.130435	1.34531
-149.4	0.0971787	0.217391	2.58065	-100.28	0.887147	1	-	-91.792	0.100313	0.173913	1.88816	-75.788	0.890282	0.956522	2.71127	-70.922	0.893417	0.913043	1.25263	-69.647	0.100313	0.173913	1.88816	-52.792	0.103448	0.130435	1.3	-42.258	0.896552	0.869565	0.769231	-39.665	0.103448	0.130435	1.3
-149.03	0.100313	0.217391	2.49132	-100.03	0.884013	1	-	-91.412	0.103448	0.173913	1.82456	-75.135	0.887147	0.956522	2.79859	-69.041	0.890282	0.913043	1.29401	-69.035	0.103448	0.173913	1.82456	-52.355	0.106583	0.130435	1.25735	-42.249	0.893417	0.869565	0.795322	-39.479	0.106583	0.130435	1.25735
-148.61	0.103448	0.217391	2.40741	-98.348	0.880878	1	-	-91.167	0.103448	0.217391	2.40741	-73.004	0.884013	0.956522	2.88652	-68.147	0.887147	0.913043	1.33569	-68.878	0.106583	0.173913	1.76471	-51.682	0.109718	0.130435	1.21714	-40.886	0.890282	0.869565	0.821596	-39.394	0.109718	0.130435	1.21714
-147.3	0.106583	0.217391	2.32843	-98.179	0.877743	1	-	-90.65	0.106583	0.217391	2.32843	-72.361	0.880878	0.956522	2.97509	-67.722	0.884013	0.913043	1.37766	-68.409	0.109718	0.173913	1.70827	-51.539	0.112853	0.130435	1.17917	-37.875	0.887147	0.869565	0.848057	-39.079	0.112853	0.130435	1.17917
-147.02	0.109718	0.217391	2.25397	-97.444	0.874608	1	-	-89.7	0.109718	0.217391	2.25397	-71.704	0.877743	0.956522	3.06429	-67.294	0.880878	0.913043	1.41993	-67.814	0.112853	0.173913	1.65497	-51.404	0.115987	0.130435	1.14324	-37.622	0.884013	0.869565	0.874704	-38.222	0.115987	0.130435	1.14324
-142.1	0.112853	0.217391	2.18364	-94.763	0.871473	1	-	-88.725	0.112853	0.217391	2.18364	-71.579	0.874608	0.956522	3.15412	-64.089	0.877743	0.913043	1.4625	-65.139	0.115987	0.173913	1.60455	-51.134	0.119122	0.130435	1.10921	-37.539	0.880878	0.869565	0.901542	-38.018	0.119122	0.130435	1.10921
-134.26	0.112853	0.26087	2.77451	-93.927	0.868339	1	-	-87.594	0.115987	0.217391	2.11712	-70.129	0.874608	0.913043	1.50538	-62.735	0.874608	0.913043	1.50538	-64.142	0.119122	0.173913	1.55679	-50.894	0.122257	0.130435	1.07692	-37.148	0.877743	0.869565	0.928571	-37.476	0.122257	0.130435	1.07692
-133.88	0.115987	0.26087	2.68998	-93.732	0.865204	1	-	-85.456	0.119122	0.217391	2.05409	-69.647	0.871473	0.913043	1.54856	-62.603	0.871473	0.913043	1.54856	-64.063	0.122257	0.173913	1.51147	-50.821	0.125392	0.130435	1.04625	-35.46	0.877743	0.826087	0.661607	-37.086	0.125392	0.130435	1.04625
-133.69	0.119122	0.26087	2.60991	-93.36	0.862069	1	-	-84.483	0.122257	0.217391	1.9943	-68.441	0.868339	0.913043	1.59206	-61.484	0.868339	0.913043	1.59206	-63.12	0.125392	0.173913	1.46842	-50.732	0.131661	0.130435	0.989286	-35.388	0.874608	0.826087	0.681004	-36.98	0.128527	0.130435	1.01707
-128.56	0.122257	0.26087	2.53394	-92.977	0.858934	1	-	-83.682	0.125392	0.217391	1.9375	-66.928	0.865204	0.913043	1.63587	-58.974	0.865204	0.913043	1.63587	-62.999	0.128527	0.173913	1.42747	-50.645	0.134796	0.130435	0.962791	-35.039	0.871473	0.826087	0.70054	-36.713	0.131661	0.130435	0.989286
-124.43	0.122257	0.304348	3.14103	-92.294	0.855799	1	-	-83.611	0.128527	0.217391	1.88347	-66.301	0.862069	0.913043	1.68	-58.59	0.862069	0.913043	1.68	-60.775	0.128527	0.217391	1.88347	-50.338	0.134796	0.173913	1.35129	-34.762	0.868339	0.826087	0.720217	-36.371	0.131661	0.173913	1.38847
-120.68	0.125392	0.304348	3.05156	-89.301	0.852665	1	-	-82.949	0.128527	0.26087	2.39311	-65.772	0.858934	0.913043	1.72445	-56.391	0.858934	0.913043	1.72445	-60.334	0.131661	0.217391	1.83201	-49.88	0.137931	0.173913	1.31579	-34.23	0.865204	0.826087	0.740036	-36.348	0.134796	0.173913	1.35129
-117	0.128527	0.304348	2.96646	-87.305	0.84953	1	-	-81.964	0.131661	0.26087	2.32773	-65.011	0.855799	0.913043	1.76923	-56.369	0.855799	0.913043	1.76923	-60.332	0.134796	0.217391	1.78295	-49.388	0.141066	0.173913	1.28187	-33.291	0.862069	0.826087	0.76	-36.338	0.137931	0.173913	1.31579
-116.76	0.131661	0.304348	2.88542	-86.905	0.846395	1	-	-80.296	0.134796	0.26087	2.26539	-64.059	0.852665	0.913043	1.81434	-56.285	0.852665	0.913043	1.81434	-60.051	0.137931	0.217391	1.73611	-49.319	0.144201	0.173913	1.24943	-32.368	0.858934	0.826087	0.780109	-35.623	0.141066	0.173913	1.28187
-113.83	0.134796	0.304348	2.80814	-79.006	0.84326	1	-	-79.947	0.137931	0.26087	2.20588	-63.119	0.84953	0.913043	1.85978	-55.796	0.84953	0.913043	1.85978	-59.846	0.141066	0.217391	1.69136	-49.292	0.147335	0.173913	1.21837	-32.128	0.855799	0.826087	0.800366	-35.545	0.144201	0.173913	1.24943
-113.6	0.137931	0.304348	2.73438	-77.469	0.840125	1	-	-79.268	0.141066	0.26087	2.14902	-62.455	0.846395	0.913043	1.90556	-55.728	0.846395	0.913043	1.90556	-57.719	0.144201	0.217391	1.64855	-48.662	0.15047	0.173913	1.1886	-31.58	0.852665	0.826087	0.820772	-35.226	0.147335	0.173913	1.21837
-110.8	0.141066	0.304348	2.66389	-77.272	0.836991	1	-	-78.314	0.144201	0.26087	2.09463	-62.446	0.84326	0.913043	1.95167	-54.104	0.84326	0.913043	1.95167	-56.603	0.147335	0.217391	1.60757	-47.848	0.153605	0.173913	1.16004	-30.378	0.84953	0.826087	0.841328	-35.161	0.147335	0.217391	1.60757
-110.08	0.144201	0.304348	2.59647	-76.177	0.833856	1	-	-77.875	0.147335	0.26087	2.04255	-61.101	0.840125	0.913043	1.99813	-53.992	0.840125	0.913043	1.99813	-56.592	0.147335	0.26087	2.04255	-47.44	0.15674	0.173913	1.13263	-29.824	0.846395	0.826087	0.862037	-34.981	0.15047	0.217391	1.56829
-104.64	0.147335	0.304348	2.53191	-75.334	0.830721	1	-	-77.394	0.15047	0.26087	1.99265	-59.876	0.836991	0.913043	2.04494	-53.778	0.836991	0.913043	2.04494	-54.159	0.15047	0.26087	1.99265	-45.868	0.159875	0.173913	1.1063	-29.72	0.84326	0.826087	0.8829	-34.559	0.153605	0.217391	1.53061
-101.76	0.15047	0.304348	2.47005	-74.875	0.827586	1	-	-76.037	0.153605	0.26087	1.94478	-59.719	0.833856	0.913043	2.09211	-53.61	0.833856	0.913043	2.09211	-52.813	0.153605	0.26087	1.94478	-45.453	0.163009	0.173913	1.08097	-29.635	0.840125	0.826087	0.903918	-34.262	0.15674	0.217391	1.49444
-100.74	0.153605	0.304348	2.41071	-74.301	0.824451	1	-	-75.708	0.15674	0.26087	1.89882	-56.309	0.830721	0.913043	2.13962	-52.663	0.830721	0.913043	2.13962	-51.591	0.15674	0.26087	1.89882	-44.624	0.166144	0.173913	1.0566	-29.634	0.840125	0.782609	0.685075	-33.633	0.159875	0.217391	1.45969
-98.088	0.15674	0.304348	2.35375	-74.284	0.821317	1	-	-75.077	0.159875	0.26087	1.85467	-54.543	0.830721	0.869565	1.35849	-51.018	0.827586	0.913043	2.1875	-50.761	0.159875	0.26087	1.85467	-43.582	0.169279	0.173913	1.03314	-29.315	0.836991	0.782609	0.701124	-31.901	0.163009	0.217391	1.42628
-96.047	0.159875	0.304348	2.29902	-72.097	0.818182	1	-	-74.969	0.163009	0.26087	1.81222	-54.507	0.827586	0.869565	1.38889	-49.859	0.827586	0.869565	1.38889	-50.212	0.163009	0.26087	1.81222	-43.408	0.172414	0.173913	1.01053	-28.879	0.833856	0.782609	0.717293	-31.534	0.166144	0.217391	1.39413
-95.056	0.159875	0.347826	2.80261	-72.048	0.815047	1	-	-74.272	0.166144	0.26087	1.77137	-54.114	0.824451	0.869565	1.41952	-49.228	0.824451	0.869565	1.41952	-49.846	0.166144	0.26087	1.77137	-43.406	0.175549	0.173913	0.988722	-28.783	0.830721	0.782609	0.733585	-31.078	0.169279	0.217391	1.36317
-94.783	0.163009	0.347826	2.73846	-71.886	0.811912	1	-	-73.611	0.169279	0.26087	1.73203	-52.914	0.821317	0.869565	1.45038	-49.007	0.821317	0.869565	1.45038	-49.369	0.169279	0.26087	1.73203	-43.071	0.178683	0.173913	0.967682	-28.735	0.827586	0.782609	0.75	-30.758	0.172414	0.217391	1.33333
-94.657	0.166144	0.347826	2.67673	-71.335	0.808777	1	-	-71.54	0.172414	0.26087	1.69412	-52.1	0.818182	0.869565	1.48148	-48.049	0.818182	0.869565	1.48148	-48.372	0.172414	0.26087	1.69412	-42.911	0.181818	0.173913	0.947368	-28.361	0.824451	0.782609	0.76654	-30.491	0.175549	0.217391	1.30456
-94.516	0.169279	0.347826	2.61728	-70.461	0.805643	1	-	-71.339	0.175549	0.26087	1.65756	-50.553	0.815047	0.869565	1.51282	-47.947	0.815047	0.869565	1.51282	-48.12	0.175549	0.26087	1.65756	-42.125	0.184953	0.173913	0.927743	-27.058	0.821317	0.782609	0.783206	-29.684	0.178683	0.217391	1.2768
-93.854	0.172414	0.347826	2.56	-70.227	0.802508	1	-	-70.722	0.178683	0.26087	1.62229	-49.95	0.811912	0.869565	1.5444	-47.528	0.811912	0.869565	1.5444	-47.262	0.178683	0.26087	1.62229	-40.487	0.188088	0.173913	0.908772	-27.002	0.818182	0.782609	0.8	-29.099	0.181818	0.217391	1.25
-91.776	0.172414	0.391304	3.08571	-69.125	0.799373	1	-	-70.533	0.181818	0.26087	1.58824	-49.676	0.808777	0.869565	1.57623	-47.471	0.808777	0.869565	1.57623	-46.404	0.181818	0.26087	1.58824	-40.036	0.191223	0.173913	0.890423	-26.991	0.815047	0.782609	0.816923	-29.068	0.184953	0.217391	1.22411
-91.326	0.175549	0.391304	3.01913	-68.798	0.796238	1	-	-70.339	0.184953	0.26087	1.55533	-48.253	0.805643	0.869565	1.6083	-47.465	0.805643	0.869565	1.6083	-46.043	0.184953	0.26087	1.55533	-39.486	0.194357	0.173913	0.872666	-26.937	0.811912	0.782609	0.833977	-29.025	0.188088	0.217391	1.19907
-91.137	0.178683	0.391304	2.95489	-67.569	0.793103	1	-	-69.847	0.188088	0.26087	1.52353	-47.738	0.802508	0.869565	1.64062	-47.071	0.802508	0.869565	1.64062	-45.842	0.188088	0.26087	1.52353	-38.834	0.197492	0.173913	0.855472	-26.41	0.808777	0.782609	0.851163	-28.872	0.191223	0.217391	1.17486
-91.125	0.181818	0.391304	2.89286	-67.142	0.789969	1	-	-68.997	0.191223	0.26087	1.49277	-46.594	0.799373	0.869565	1.6732	-46.384	0.799373	0.869565	1.6732	-45.344	0.191223	0.26087	1.49277	-38.741	0.200627	0.173913	0.838816	-25.529	0.805643	0.782609	0.868482	-28.251	0.194357	0.217391	1.15143
-90.983	0.184953	0.391304	2.83293	-66.875	0.786834	1	-	-67.896	0.194357	0.26087	1.463	-46.28	0.796238	0.869565	1.70604	-46.304	0.796238	0.869565	1.70604	-45.143	0.191223	0.304348	1.85041	-37.754	0.203762	0.173913	0.822672	-25.524	0.802508	0.782609	0.885938	-27.851	0.197492	0.217391	1.12875
-90.844	0.188088	0.391304	2.775	-65.668	0.783699	1	-	-67.508	0.194357	0.304348	1.81351	-44.884	0.796238	0.826087	1.21555	-46.113	0.793103	0.869565	1.73913	-44.66	0.194357	0.304348	1.81351	-37.433	0.206897	0.173913	0.807018	-25.467	0.799373	0.782609	0.903529	-27.468	0.200627	0.217391	1.10677
-90.475	0.191223	0.391304	2.71897	-65.124	0.780564	1	-	-66.904	0.197492	0.304348	1.77778	-43.038	0.796238	0.782609	0.92126	-45.044	0.789969	0.869565	1.77249	-44.238	0.197492	0.304348	1.77778	-37.329	0.210031	0.173913	0.79183	-25.279	0.796238	0.782609	0.92126	-27.251	0.203762	0.217391	1.08547
-88.301	0.191223	0.434783	3.25347	-64.753	0.777429	1	-	-64.55	0.200627	0.304348	1.74316	-42.879	0.793103	0.782609	0.93913	-44.64	0.786834	0.869565	1.80611	-43.533	0.197492	0.347826	2.1672	-37.089	0.213166	0.173913	0.77709	-25.252	0.793103	0.782609	0.93913	-27.024	0.206897	0.217391	1.06481
-87.094	0.194357	0.434783	3.18859	-63.468	0.774295	1	-	-63.435	0.203762	0.304348	1.70962	-42.686	0.789969	0.782609	0.957143	-44.435	0.783699	0.869565	1.84	-43.491	0.200627	0.347826	2.125	-36.861	0.216301	0.173913	0.762777	-25.199	0.789969	0.782609	0.957143	-26.553	0.210031	0.217391	1.04478
-86.764	0.197492	0.434783	3.12576	-62.615	0.77116	1	-	-62.595	0.206897	0.304348	1.67708	-42.631	0.786834	0.782609	0.975299	-43.913	0.780564	0.869565	1.87416	-43.13	0.203762	0.347826	2.0841	-36.769	0.216301	0.217391	1.00644	-25.151	0.786834	0.782609	0.975299	-26.509	0.213166	0.217391	1.02533
-86.209	0.200627	0.434783	3.0649	-61.744	0.768025	1	-	-61.949	0.210031	0.304348	1.64552	-40.98	0.783699	0.782609	0.9936	-43.035	0.777429	0.869565	1.9086	-42.647	0.206897	0.347826	2.04444	-36.525	0.219436	0.217391	0.988095	-25.129	0.783699	0.782609	0.9936	-26.274	0.216301	0.217391	1.00644
-83.334	0.203762	0.434783	3.00592	-61.11	0.76489	1	-	-59.737	0.213166	0.304348	1.61489	-40.88	0.780564	0.782609	1.01205	-41.899	0.774295	0.869565	1.94332	-41.924	0.210031	0.347826	2.00597	-36.178	0.222571	0.217391	0.970266	-24.787	0.780564	0.782609	1.01205	-26.175	0.219436	0.217391	0.988095
-83.278	0.206897	0.434783	2.94872	-60.512	0.761755	1	-	-59.351	0.216301	0.304348	1.58514	-40.4	0.777429	0.782609	1.03065	-40.484	0.77116	0.869565	1.97832	-41.089	0.213166	0.347826	1.96863	-35.999	0.225705	0.217391	0.952932	-23.866	0.777429	0.782609	1.03065	-25.721	0.219436	0.26087	1.25546
-82.678	0.210031	0.434783	2.89323	-59.742	0.758621	1	-	-58.41	0.219436	0.304348	1.55625	-40.288	0.774295	0.782609	1.04939	-40.376	0.768025	0.869565	2.01361	-40.787	0.216301	0.347826	1.93237	-34.269	0.22884	0.217391	0.936073	-23.826	0.774295	0.782609	1.04939	-25.443	0.222571	0.26087	1.23281
-81.905	0.213166	0.434783	2.83937	-59.255	0.755486	1	-	-57.817	0.222571	0.304348	1.52817	-39.666	0.77116	0.782609	1.06829	-39.079	0.76489	0.869565	2.04918	-39.913	0.219436	0.347826	1.89714	-31.832	0.231975	0.217391	0.91967	-23.808	0.77116	0.782609	1.06829	-25.132	0.222571	0.304348	1.52817
-81.685	0.216301	0.434783	2.78707	-58.843	0.752351	1	-	-57.545	0.225705	0.304348	1.50087	-39.579	0.768025	0.782609	1.08735	-38.659	0.761755	0.869565	2.08505	-39.751	0.222571	0.347826	1.86291	-31.363	0.23511	0.217391	0.903704	-23.7	0.768025	0.782609	1.08735	-24.191	0.225705	0.304348	1.50087
-81.491	0.219436	0.434783	2.73626	-58.052	0.749216	1	-	-57.097	0.225705	0.347826	1.82963	-39.265	0.76489	0.782609	1.10656	-38.022	0.758621	0.869565	2.12121	-39.286	0.225705	0.347826	1.82963	-30.502	0.238245	0.217391	0.888158	-23.094	0.76489	0.782609	1.10656	-24.174	0.22884	0.304348	1.47432
-75.809	0.222571	0.434783	2.68689	-57.193	0.746082	1	-	-56.971	0.22884	0.347826	1.79726	-39.248	0.761755	0.782609	1.12593	-37.569	0.755486	0.869565	2.15768	-39.036	0.22884	0.347826	1.79726	-30.399	0.241379	0.217391	0.873016	-22.908	0.761755	0.782609	1.12593	-23.977	0.231975	0.304348	1.44848
-72.466	0.225705	0.434783	2.63889	-56.048	0.742947	1	-	-54.971	0.231975	0.347826	1.76577	-39.018	0.758621	0.782609	1.14545	-36.521	0.752351	0.869565	2.19444	-38.129	0.231975	0.347826	1.76577	-30.373	0.241379	0.26087	1.10924	-22.87	0.758621	0.782609	1.14545	-23.881	0.23511	0.304348	1.42333
-71.904	0.22884	0.434783	2.5922	-55.861	0.739812	1	-	-54.629	0.23511	0.347826	1.73511	-38.832	0.755486	0.782609	1.16515	-36.121	0.749216	0.869565	2.23152	-35.86	0.23511	0.347826	1.73511	-30.089	0.244514	0.26087	1.0905	-22.066	0.755486	0.782609	1.16515	-23.749	0.238245	0.304348	1.39885
-71.074	0.231975	0.434783	2.54678	-55.668	0.736677	1	-	-54.222	0.238245	0.347826	1.70526	-38.658	0.752351	0.782609	1.185	-35.334	0.746082	0.869565	2.26891	-35.294	0.238245	0.347826	1.70526	-28.677	0.247649	0.26087	1.07223	-21.945	0.752351	0.782609	1.185	-23.672	0.241379	0.304348	1.375
-70.529	0.23511	0.434783	2.50256	-55.354	0.733542	1	-	-53.623	0.238245	0.391304	2.05545	-38.085	0.749216	0.782609	1.20502	-34.63	0.742947	0.869565	2.30661	-34.916	0.241379	0.347826	1.67619	-28.269	0.250784	0.26087	1.05441	-21.728	0.749216	0.782609	1.20502	-23.635	0.244514	0.304348	1.35176
-70.47	0.238245	0.434783	2.45951	-55.023	0.730408	1	-	-53.565	0.241379	0.391304	2.02041	-37.765	0.746082	0.782609	1.22521	-33.968	0.742947	0.826087	1.64346	-34.746	0.244514	0.347826	1.64786	-28.165	0.253918	0.26087	1.03704	-21.347	0.746082	0.782609	1.22521	-23.532	0.247649	0.304348	1.32911
-70.088	0.241379	0.434783	2.41758	-54.214	0.727273	1	-	-51.85	0.244514	0.391304	1.98626	-37.369	0.742947	0.782609	1.24557	-33.652	0.742947	0.782609	1.24557	-34.376	0.247649	0.347826	1.62025	-27.919	0.253918	0.304348	1.28549	-21.211	0.742947	0.782609	1.24557	-23.079	0.250784	0.304348	1.30703
-67.403	0.244514	0.434783	2.37673	-53.777	0.724138	1	-	-51.371	0.247649	0.391304	1.95298	-35.417	0.739812	0.782609	1.2661	-33.269	0.739812	0.782609	1.2661	-34.284	0.250784	0.347826	1.59333	-27.784	0.257053	0.304348	1.26448	-21.205	0.739812	0.782609	1.2661	-22.978	0.253918	0.304348	1.28549
-66.696	0.247649	0.434783	2.3369	-53.701	0.721003	1	-	-51.321	0.250784	0.391304	1.92054	-33.876	0.736677	0.782609	1.28681	-31.812	0.736677	0.782609	1.28681	-33.831	0.253918	0.347826	1.56708	-27.32	0.260188	0.304348	1.24398	-21.129	0.736677	0.782609	1.28681	-22.743	0.257053	0.304348	1.26448
-66.437	0.250784	0.434783	2.29808	-53.112	0.717868	1	-	-48.814	0.253918	0.391304	1.88889	-33.796	0.733542	0.782609	1.30769	-31.691	0.733542	0.782609	1.30769	-33.768	0.257053	0.347826	1.54146	-27.283	0.263323	0.304348	1.22396	-21.075	0.736677	0.73913	1.01277	-22.704	0.260188	0.304348	1.24398
-64.464	0.250784	0.478261	2.73854	-52.069	0.714734	1	-	-48.802	0.257053	0.391304	1.85801	-33.476	0.730408	0.782609	1.32876	-31.16	0.730408	0.782609	1.32876	-33.014	0.257053	0.391304	1.85801	-26.715	0.266458	0.304348	1.20441	-20.693	0.733542	0.73913	1.0292	-22.644	0.263323	0.304348	1.22396
-64.054	0.253918	0.478261	2.69342	-51.803	0.711599	1	-	-47.933	0.260188	0.391304	1.82788	-33.331	0.727273	0.782609	1.35	-31.058	0.727273	0.782609	1.35	-32.259	0.260188	0.391304	1.82788	-26.708	0.269592	0.304348	1.18532	-20.616	0.730408	0.73913	1.04578	-22.381	0.266458	0.304348	1.20441
-62.963	0.257053	0.478261	2.64939	-51.115	0.708464	1	-	-47.666	0.263323	0.391304	1.79847	-32.351	0.724138	0.782609	1.37143	-30.136	0.724138	0.782609	1.37143	-31.463	0.263323	0.391304	1.79847	-26.433	0.272727	0.304348	1.16667	-20.597	0.727273	0.73913	1.0625	-21.937	0.266458	0.347826	1.46824
-61.812	0.260188	0.478261	2.60643	-51.064	0.705329	1	-	-47.386	0.266458	0.391304	1.76975	-31.763	0.721003	0.782609	1.39304	-29.801	0.721003	0.782609	1.39304	-30.548	0.266458	0.391304	1.76975	-26.336	0.275862	0.304348	1.14844	-20.032	0.724138	0.73913	1.07937	-21.45	0.269592	0.347826	1.44496
-61.294	0.263323	0.478261	2.56448	-49.859	0.702194	1	-	-46.098	0.269592	0.391304	1.74169	-31.355	0.717868	0.782609	1.41485	-29.707	0.717868	0.782609	1.41485	-30.088	0.269592	0.391304	1.74169	-26.145	0.278997	0.304348	1.13062	-19.563	0.721003	0.73913	1.09638	-20.745	0.272727	0.347826	1.42222
-58.922	0.266458	0.478261	2.52353	-47.254	0.69906	1	-	-42.185	0.272727	0.391304	1.71429	-31.263	0.714734	0.782609	1.43684	-29.065	0.714734	0.782609	1.43684	-29.78	0.272727	0.391304	1.71429	-25.979	0.282132	0.304348	1.11319	-19.463	0.717868	0.73913	1.11354	-20.097	0.275862	0.347826	1.4
-57.896	0.269592	0.478261	2.48353	-47.072	0.695925	1	-	-42.172	0.275862	0.391304	1.6875	-31.197	0.711599	0.782609	1.45903	-28.95	0.711599	0.782609	1.45903	-29.67	0.275862	0.391304	1.6875	-24.199	0.282132	0.347826	1.35704	-18.821	0.714734	0.73913	1.13085	-19.108	0.278997	0.347826	1.37828
-57.787	0.269592	0.521739	2.9556	-46.339	0.69279	1	-	-41.766	0.278997	0.391304	1.66132	-31.163	0.708464	0.782609	1.48142	-28.182	0.708464	0.782609	1.48142	-29.334	0.278997	0.391304	1.66132	-23.874	0.285266	0.347826	1.33626	-18.699	0.711599	0.73913	1.14831	-18.086	0.282132	0.347826	1.35704
-57.328	0.272727	0.521739	2.90909	-45.684	0.689655	1	-	-41.12	0.282132	0.391304	1.63571	-30.198	0.705329	0.782609	1.504	-26.825	0.705329	0.782609	1.504	-28.862	0.282132	0.391304	1.63571	-23.173	0.288401	0.347826	1.31594	-18.593	0.708464	0.73913	1.16593	-17.678	0.285266	0.347826	1.33626
-56.616	0.275862	0.521739	2.86364	-44.963	0.68652	1	-	-40.806	0.285266	0.391304	1.61068	-30.021	0.702194	0.782609	1.52679	-26.699	0.702194	0.782609	1.52679	-28.815	0.282132	0.434783	1.95726	-22.917	0.291536	0.347826	1.29606	-17.848	0.705329	0.73913	1.1837	-17.66	0.288401	0.347826	1.31594
-55.591	0.278997	0.521739	2.8192	-44.026	0.683386	1	-	-40.455	0.288401	0.391304	1.58618	-29.631	0.702194	0.73913	1.20164	-25.872	0.69906	0.782609	1.54978	-28.207	0.285266	0.434783	1.9273	-22.129	0.294671	0.347826	1.2766	-17.535	0.702194	0.73913	1.20164	-17.655	0.291536	0.347826	1.29606
-54.772	0.282132	0.521739	2.77576	-43.836	0.680251	1	-	-38.699	0.291536	0.391304	1.56221	-28.857	0.69906	0.73913	1.21973	-25.648	0.695925	0.782609	1.57297	-28.125	0.288401	0.434783	1.89799	-21.995	0.297806	0.347826	1.25754	-16.989	0.69906	0.73913	1.21973	-17.373	0.294671	0.347826	1.2766
-52.561	0.285266	0.521739	2.73327	-43.726	0.677116	1	-	-38.332	0.291536	0.434783	1.86931	-28.647	0.695925	0.73913	1.23799	-25.579	0.69279	0.782609	1.59638	-27.525	0.291536	0.434783	1.86931	-21.966	0.30094	0.347826	1.23889	-16.513	0.695925	0.73913	1.23799	-16.462	0.297806	0.347826	1.25754
-52.35	0.288401	0.521739	2.6917	-43.534	0.673981	1	-	-38.168	0.294671	0.434783	1.84124	-28.572	0.69279	0.73913	1.25641	-24.667	0.689655	0.782609	1.62	-26.384	0.294671	0.434783	1.84124	-20.733	0.304075	0.347826	1.22062	-15.213	0.69279	0.73913	1.25641	-16.454	0.30094	0.347826	1.23889
-52.248	0.291536	0.521739	2.65103	-43.395	0.670846	1	-	-38.155	0.297806	0.434783	1.81377	-28.409	0.689655	0.73913	1.275	-24.27	0.689655	0.73913	1.275	-25.261	0.297806	0.434783	1.81377	-20.309	0.30721	0.347826	1.20272	-15.131	0.689655	0.73913	1.275	-16.295	0.304075	0.347826	1.22062
-52.234	0.294671	0.521739	2.61122	-42.786	0.667712	1	-	-37.925	0.30094	0.434783	1.78686	-28.302	0.68652	0.73913	1.29376	-23.736	0.68652	0.73913	1.29376	-25.228	0.30094	0.434783	1.78686	-19.961	0.310345	0.347826	1.18519	-14.791	0.68652	0.73913	1.29376	-16.091	0.30721	0.347826	1.20272
-51.688	0.297806	0.521739	2.57225	-41.474	0.664577	1	-	-36.809	0.304075	0.434783	1.76051	-28.085	0.683386	0.73913	1.31269	-23.497	0.683386	0.73913	1.31269	-24.836	0.304075	0.434783	1.76051	-19.837	0.31348	0.347826	1.168	-14.733	0.683386	0.73913	1.31269	-15.962	0.310345	0.347826	1.18519
-51.357	0.30094	0.521739	2.53409	-41.142	0.661442	1	-	-36.224	0.30721	0.434783	1.73469	-27.871	0.680251	0.73913	1.3318	-23.218	0.680251	0.73913	1.3318	-24.445	0.30721	0.434783	1.73469	-18.6	0.316614	0.347826	1.15116	-14.674	0.680251	0.73913	1.3318	-15.565	0.31348	0.347826	1.168
-49.793	0.304075	0.521739	2.49672	-38.253	0.658307	1	-	-35.011	0.310345	0.434783	1.7094	-27.32	0.677116	0.73913	1.35108	-23.216	0.677116	0.73913	1.35108	-24.285	0.310345	0.434783	1.7094	-18.462	0.319749	0.347826	1.13464	-14.556	0.680251	0.695652	1.07439	-15.439	0.316614	0.347826	1.15116
-47.428	0.30721	0.521739	2.46011	-37.75	0.655172	1	-	-34.37	0.31348	0.434783	1.68462	-26.734	0.673981	0.73913	1.37054	-22.432	0.673981	0.73913	1.37054	-23.898	0.31348	0.434783	1.68462	-18.394	0.322884	0.347826	1.11845	-14.234	0.677116	0.695652	1.08995	-15.373	0.319749	0.347826	1.13464
-46.603	0.310345	0.521739	2.42424	-37.311	0.652038	1	-	-33.995	0.316614	0.434783	1.66032	-26.066	0.670846	0.73913	1.39019	-22.302	0.670846	0.73913	1.39019	-23.734	0.316614	0.434783	1.66032	-18.064	0.326019	0.347826	1.10256	-13.142	0.673981	0.695652	1.10565	-15.311	0.322884	0.347826	1.11845
-46.024	0.31348	0.521739	2.38909	-36.934	0.648903	1	-	-33.883	0.319749	0.434783	1.6365	-25.625	0.667712	0.73913	1.41002	-21.172	0.667712	0.73913	1.41002	-22.627	0.316614	0.478261	1.97855	-18.011	0.326019	0.391304	1.32898	-12.879	0.670846	0.695652	1.1215	-15.02	0.326019	0.347826	1.10256
-44.803	0.316614	0.521739	2.35464	-33.949	0.645768	1	-	-33.801	0.322884	0.434783	1.61314	-25.528	0.664577	0.73913	1.43003	-20.639	0.664577	0.73913	1.43003	-22.455	0.319749	0.478261	1.95016	-17.696	0.329154	0.391304	1.3102	-12.82	0.667712	0.695652	1.13749	-14.87	0.329154	0.347826	1.08698
-44.603	0.319749	0.521739	2.32086	-33.399	0.642633	1	-	-33.348	0.322884	0.478261	1.92233	-25.387	0.661442	0.73913	1.45024	-19.831	0.661442	0.73913	1.45024	-22.297	0.322884	0.478261	1.92233	-17.586	0.332288	0.391304	1.29178	-12.731	0.664577	0.695652	1.15364	-14.811	0.332288	0.347826	1.0717
-43.772	0.319749	0.565217	2.76569	-33.23	0.639498	1	-	-33.241	0.326019	0.478261	1.89503	-25.041	0.658307	0.73913	1.47063	-19.605	0.658307	0.73913	1.47063	-22.106	0.326019	0.478261	1.89503	-17.522	0.335423	0.391304	1.2737	-12.685	0.661442	0.695652	1.16994	-14.303	0.335423	0.347826	1.0567
-43.488	0.322884	0.565217	2.72621	-32.762	0.636364	1	-	-32.44	0.329154	0.478261	1.86825	-24.574	0.655172	0.73913	1.49123	-19.549	0.655172	0.73913	1.49123	-21.741	0.329154	0.478261	1.86825	-16.746	0.338558	0.391304	1.25595	-12.546	0.661442	0.652174	0.959716	-14.19	0.338558	0.347826	1.04198
-42.644	0.326019	0.565217	2.6875	-32.016	0.633229	1	-	-31.693	0.332288	0.478261	1.84198	-23.336	0.652038	0.73913	1.51202	-19.369	0.652038	0.73913	1.51202	-20.035	0.332288	0.478261	1.84198	-16.246	0.341693	0.391304	1.23853	-12.091	0.658307	0.652174	0.973214	-14.041	0.341693	0.347826	1.02752
-40.403	0.329154	0.565217	2.64952	-31.692	0.630094	1	-	-31.617	0.335423	0.478261	1.8162	-23.326	0.648903	0.73913	1.53301	-19.256	0.652038	0.695652	1.21978	-19.86	0.335423	0.478261	1.8162	-16.034	0.344828	0.391304	1.22143	-11.924	0.655172	0.652174	0.986842	-14.032	0.344828	0.347826	1.01333
-39.478	0.332288	0.565217	2.61226	-31.678	0.626959	1	-	-30.82	0.338558	0.478261	1.7909	-23.075	0.645768	0.73913	1.55421	-18.912	0.648903	0.695652	1.23671	-19.489	0.338558	0.478261	1.7909	-15.883	0.347962	0.391304	1.20463	-11.473	0.652038	0.652174	1.0006	-13.777	0.347962	0.347826	0.999399
-38.358	0.335423	0.565217	2.5757	-31.149	0.626959	0.956522	13.09	-29.336	0.341693	0.478261	1.76606	-22.83	0.642633	0.73913	1.57561	-18.806	0.645768	0.695652	1.25381	-19.396	0.341693	0.478261	1.76606	-15.325	0.351097	0.391304	1.18814	-11.346	0.648903	0.652174	1.01449	-13.386	0.351097	0.347826	0.985714
-38.075	0.338558	0.565217	2.53981	-28.32	0.623824	0.956522	13.2663	-28.687	0.344828	0.478261	1.74167	-22.72	0.639498	0.73913	1.59722	-18.523	0.642633	0.695652	1.27108	-18.685	0.344828	0.478261	1.74167	-15.273	0.354232	0.391304	1.17193	-11.345	0.645768	0.652174	1.02852	-13.335	0.354232	0.347826	0.972271
-37.01	0.341693	0.565217	2.50459	-28.26	0.62069	0.956522	13.4444	-27.4	0.347962	0.478261	1.71772	-22.052	0.636364	0.73913	1.61905	-17.249	0.642633	0.652174	1.04268	-18.369	0.347962	0.478261	1.71772	-15.202	0.357367	0.391304	1.15602	-11.284	0.642633	0.652174	1.04268	-12.622	0.357367	0.347826	0.959064
-36.835	0.344828	0.565217	2.47	-28.241	0.617555	0.956522	13.6244	-26.358	0.351097	0.478261	1.6942	-20.281	0.633229	0.73913	1.64109	-16.765	0.639498	0.652174	1.05699	-17.728	0.351097	0.478261	1.6942	-14.879	0.360502	0.391304	1.14037	-10.624	0.639498	0.652174	1.05699	-12.522	0.360502	0.347826	0.946087
-36.717	0.347962	0.565217	2.43604	-28.239	0.617555	0.913043	6.50254	-25.376	0.354232	0.478261	1.67109	-20.118	0.630094	0.73913	1.66335	-16.149	0.636364	0.652174	1.07143	-17.58	0.354232	0.478261	1.67109	-14.392	0.363636	0.391304	1.125	-10.604	0.636364	0.652174	1.07143	-12.443	0.360502	0.391304	1.14037
-36.397	0.351097	0.565217	2.40268	-28.073	0.61442	0.913043	6.58929	-24.766	0.357367	0.478261	1.64839	-20.043	0.626959	0.73913	1.68583	-15.673	0.633229	0.652174	1.08601	-17.572	0.354232	0.521739	1.98874	-14.363	0.366771	0.391304	1.10989	-10.379	0.633229	0.652174	1.08601	-12.29	0.363636	0.391304	1.125
-35.115	0.354232	0.565217	2.36991	-27.927	0.611285	0.913043	6.67692	-24.543	0.360502	0.478261	1.62609	-19.96	0.623824	0.73913	1.70854	-15.607	0.630094	0.652174	1.10075	-17.426	0.357367	0.521739	1.96172	-14.267	0.369906	0.391304	1.09504	-10.293	0.633229	0.608696	0.90099	-12.178	0.366771	0.391304	1.10989
-34.796	0.357367	0.565217	2.33772	-26.755	0.60815	0.913043	6.76546	-24.539	0.363636	0.478261	1.60417	-19.757	0.62069	0.73913	1.73148	-15.521	0.626959	0.652174	1.11562	-17.205	0.360502	0.521739	1.93518	-13.619	0.373041	0.391304	1.08043	-9.4658	0.630094	0.608696	0.913212	-12.144	0.369906	0.391304	1.09504
-34.764	0.360502	0.565217	2.30609	-26.206	0.605016	0.913043	6.85492	-23.921	0.366771	0.478261	1.58262	-19.432	0.617555	0.73913	1.75465	-15.497	0.623824	0.652174	1.13065	-16.768	0.363636	0.521739	1.90909	-12.987	0.373041	0.434783	1.29282	-8.9881	0.626959	0.608696	0.925556	-11.82	0.373041	0.391304	1.08043
-34.26	0.363636	0.565217	2.275	-25.835	0.601881	0.913043	6.94531	-23.835	0.369906	0.478261	1.56144	-19.222	0.61442	0.73913	1.77806	-15.481	0.62069	0.652174	1.14583	-16.036	0.366771	0.521739	1.88345	-12.51	0.376176	0.434783	1.27564	-8.6174	0.623824	0.608696	0.938023	-11.495	0.373041	0.434783	1.29282
-34.152	0.366771	0.565217	2.24444	-24.261	0.598746	0.913043	7.03665	-22.452	0.373041	0.478261	1.54062	-19.145	0.611285	0.73913	1.80171	-15.285	0.617555	0.652174	1.16117	-15.704	0.369906	0.521739	1.85824	-12.266	0.37931	0.434783	1.25874	-8.3062	0.62069	0.608696	0.950617	-11.415	0.376176	0.434783	1.27564
-30.733	0.366771	0.608696	2.68566	-23.964	0.595611	0.913043	7.12895	-21.608	0.376176	0.478261	1.52014	-16.755	0.60815	0.73913	1.8256	-15.056	0.61442	0.652174	1.17666	-15.354	0.373041	0.521739	1.83346	-12.014	0.37931	0.478261	1.5	-8.0762	0.617555	0.608696	0.963339	-10.672	0.37931	0.434783	1.25874
-30.72	0.369906	0.608696	2.64972	-22.739	0.592476	0.913043	7.22222	-19.723	0.37931	0.478261	1.5	-16.67	0.605016	0.73913	1.84974	-15.028	0.611285	0.652174	1.19231	-15.199	0.376176	0.521739	1.80909	-11.068	0.382445	0.478261	1.48019	-7.1873	0.61442	0.608696	0.97619	-10.67	0.382445	0.434783	1.24212
-29.349	0.373041	0.608696	2.61438	-22.693	0.589342	0.913043	7.31649	-18.236	0.382445	0.478261	1.48019	-16.336	0.601881	0.73913	1.87413	-14.562	0.60815	0.652174	1.20812	-14.977	0.37931	0.521739	1.78512	-10.91	0.38558	0.478261	1.4607	-7.1146	0.611285	0.608696	0.989174	-10.484	0.38558	0.434783	1.22577
-29.216	0.373041	0.652174	3.15126	-20.63	0.586207	0.913043	7.41176	-17.881	0.38558	0.478261	1.4607	-16.109	0.598746	0.73913	1.89878	-13.475	0.605016	0.652174	1.22409	-14.55	0.382445	0.521739	1.76155	-10.234	0.388715	0.478261	1.44153	-6.8467	0.60815	0.608696	1.00229	-10.439	0.388715	0.434783	1.20968
-28.354	0.376176	0.652174	3.10938	-19.779	0.583072	0.913043	7.50806	-17.743	0.388715	0.478261	1.44153	-16.099	0.598746	0.695652	1.53179	-13.455	0.601881	0.652174	1.24023	-14.375	0.382445	0.565217	2.09918	-9.9677	0.39185	0.478261	1.42267	-6.6814	0.605016	0.608696	1.01554	-9.8071	0.39185	0.434783	1.19385
-26.542	0.37931	0.652174	3.06818	-19.454	0.579937	0.913043	7.60541	-17.48	0.39185	0.478261	1.42267	-15.948	0.595611	0.695652	1.55188	-13.24	0.601881	0.608696	1.02894	-14.144	0.38558	0.565217	2.07154	-9.8004	0.394984	0.478261	1.4041	-6.5983	0.601881	0.608696	1.02894	-9.7144	0.394984	0.434783	1.17827
-23.888	0.382445	0.652174	3.02766	-19.178	0.576803	0.913043	7.7038	-17.268	0.394984	0.478261	1.4041	-15.509	0.595611	0.652174	1.27303	-13.201	0.598746	0.608696	1.04247	-13.967	0.388715	0.565217	2.04435	-9.7585	0.398119	0.478261	1.38583	-6.3398	0.598746	0.608696	1.04247	-8.9706	0.398119	0.434783	1.16293
-23.426	0.38558	0.652174	2.9878	-18.956	0.573668	0.913043	7.80328	-16.768	0.398119	0.478261	1.38583	-15.024	0.592476	0.652174	1.28968	-12.761	0.595611	0.608696	1.05614	-13.925	0.39185	0.565217	2.0176	-9.6346	0.401254	0.478261	1.36784	-6.1808	0.595611	0.608696	1.05614	-8.6837	0.401254	0.434783	1.14784
-22.538	0.388715	0.652174	2.94859	-18.433	0.570533	0.913043	7.90385	-16.664	0.401254	0.478261	1.36784	-13.787	0.589342	0.652174	1.30652	-12.433	0.592476	0.608696	1.06996	-13.708	0.394984	0.565217	1.99127	-9.5681	0.404389	0.478261	1.35013	-6.1632	0.592476	0.608696	1.06996	-8.0802	0.404389	0.434783	1.13298
-22.382	0.39185	0.652174	2.91	-18.266	0.567398	0.913043	8.00552	-16.627	0.404389	0.478261	1.35013	-13.168	0.586207	0.652174	1.32353	-12.003	0.589342	0.608696	1.08392	-13.036	0.398119	0.565217	1.96535	-8.7913	0.407524	0.478261	1.33269	-5.9807	0.589342	0.608696	1.08392	-7.9105	0.407524	0.434783	1.11834
-22.219	0.394984	0.652174	2.87202	-18.263	0.564263	0.913043	8.10833	-16.468	0.407524	0.478261	1.33269	-13.107	0.583072	0.652174	1.34073	-11.541	0.586207	0.608696	1.09804	-11.631	0.401254	0.565217	1.93984	-8.7425	0.410658	0.478261	1.31552	-5.8133	0.586207	0.608696	1.09804	-7.8349	0.407524	0.478261	1.33269
-20.799	0.398119	0.652174	2.83465	-17.698	0.561129	0.913043	8.21229	-16.444	0.410658	0.478261	1.31552	-12.6	0.579937	0.652174	1.35811	-11.285	0.583072	0.608696	1.11231	-11.394	0.404389	0.565217	1.91473	-8.6016	0.413793	0.478261	1.29861	-5.7081	0.583072	0.608696	1.11231	-7.4563	0.410658	0.478261	1.31552
-19.216	0.401254	0.652174	2.79785	-17.67	0.557994	0.913043	8.31742	-15.964	0.413793	0.478261	1.29861	-11.892	0.576803	0.652174	1.37568	-9.9072	0.579937	0.608696	1.12673	-11.111	0.407524	0.565217	1.89	-8.0957	0.416928	0.478261	1.28195	-5.6565	0.579937	0.608696	1.12673	-7.3974	0.413793	0.478261	1.29861
-17.72	0.404389	0.652174	2.76163	-14.874	0.554859	0.913043	8.42373	-15.105	0.416928	0.478261	1.28195	-11.87	0.573668	0.652174	1.39344	-9.1687	0.576803	0.608696	1.1413	-9.7638	0.407524	0.608696	2.26154	-7.0193	0.420063	0.478261	1.26555	-5.472	0.576803	0.608696	1.1413	-7.254	0.416928	0.478261	1.28195
-16.688	0.407524	0.652174	2.72596	-13.692	0.551724	0.913043	8.53125	-15.089	0.420063	0.478261	1.26555	-11.835	0.570533	0.652174	1.4114	-8.3579	0.573668	0.608696	1.15604	-9.6047	0.410658	0.608696	2.2324	-6.7976	0.420063	0.521739	1.50611	-5.1338	0.573668	0.608696	1.15604	-7.0429	0.420063	0.478261	1.26555
-16.336	0.410658	0.652174	2.69084	-13.565	0.548589	0.913043	8.64	-14.838	0.420063	0.521739	1.50611	-11.653	0.567398	0.652174	1.42956	-7.6782	0.570533	0.608696	1.17094	-9.1357	0.413793	0.608696	2.2037	-6.5789	0.423197	0.521739	1.48687	-5.078	0.570533	0.608696	1.17094	-6.992	0.423197	0.478261	1.24938
-15.956	0.413793	0.652174	2.65625	-13.44	0.545455	0.913043	8.75	-13.705	0.423197	0.521739	1.48687	-11.511	0.564263	0.652174	1.44792	-7.4294	0.567398	0.608696	1.186	-9.083	0.416928	0.608696	2.17544	-6.2126	0.423197	0.565217	1.77185	-5.0304	0.567398	0.608696	1.186	-6.9654	0.426332	0.478261	1.23346
-15.844	0.416928	0.652174	2.62218	-12.495	0.54232	0.913043	8.86127	-13.669	0.426332	0.521739	1.46791	-10.672	0.561129	0.652174	1.46648	-7.1109	0.564263	0.608696	1.20123	-8.9419	0.420063	0.608696	2.1476	-5.6627	0.426332	0.565217	1.74926	-4.9991	0.564263	0.608696	1.20123	-6.3354	0.429467	0.478261	1.21776
-15.47	0.420063	0.652174	2.58862	-11.597	0.539185	0.913043	8.97384	-13.282	0.429467	0.521739	1.44924	-10.634	0.557994	0.652174	1.48525	-6.9549	0.561129	0.608696	1.21664	-8.0073	0.423197	0.608696	2.12016	-5.1201	0.429467	0.565217	1.72701	-4.8324	0.561129	0.608696	1.21664	-6.3152	0.432602	0.478261	1.20229
-14.395	0.423197	0.652174	2.55556	-11.321	0.53605	0.913043	9.08772	-12.514	0.432602	0.521739	1.43083	-9.8361	0.554859	0.652174	1.50424	-6.7356	0.557994	0.608696	1.23221	-7.7962	0.426332	0.608696	2.09314	-5.0073	0.432602	0.565217	1.70507	-4.6997	0.561129	0.565217	1.01676	-6.2901	0.435737	0.478261	1.18705
-14.196	0.426332	0.652174	2.52298	-11.155	0.532915	0.913043	9.20294	-12.365	0.435737	0.521739	1.41269	-9.3022	0.551724	0.652174	1.52344	-5.2853	0.554859	0.608696	1.24796	-7.7028	0.429467	0.608696	2.0665	-4.1756	0.435737	0.565217	1.68345	-4.4922	0.557994	0.565217	1.02978	-5.6371	0.438871	0.478261	1.17202
-14.111	0.429467	0.652174	2.49088	-11.154	0.529781	0.913043	9.31953	-11.954	0.438871	0.521739	1.39481	-8.1772	0.548589	0.652174	1.54286	-5.2721	0.554859	0.565217	1.04294	-7.6086	0.432602	0.608696	2.04026	-4.1182	0.438871	0.565217	1.66214	-4.4688	0.554859	0.565217	1.04294	-5.506	0.442006	0.478261	1.15721
-12.467	0.432602	0.652174	2.45924	-11.092	0.526646	0.913043	9.4375	-11.853	0.442006	0.521739	1.37718	-7.9002	0.545455	0.652174	1.5625	-5.2383	0.551724	0.565217	1.05625	-7.5433	0.435737	0.608696	2.01439	-4.012	0.442006	0.565217	1.64113	-4.0333	0.551724	0.565217	1.05625	-5.3838	0.445141	0.478261	1.14261
-11.762	0.435737	0.652174	2.42806	-8.8996	0.523511	0.913043	9.55689	-11.67	0.445141	0.521739	1.3598	-7.8116	0.54232	0.652174	1.58237	-4.4341	0.548589	0.565217	1.06971	-7.4923	0.438871	0.608696	1.98889	-3.3186	0.445141	0.565217	1.62042	-3.9167	0.548589	0.565217	1.06971	-5.2712	0.448276	0.478261	1.12821
-11.365	0.438871	0.652174	2.39732	-8.1238	0.520376	0.913043	9.67771	-11.472	0.448276	0.521739	1.34266	-7.3659	0.539185	0.652174	1.60247	-3.7827	0.545455	0.565217	1.08333	-7.0543	0.442006	0.608696	1.96375	-3.276	0.448276	0.565217	1.6	-3.1995	0.545455	0.565217	1.08333	-5.2065	0.451411	0.478261	1.114
-11.142	0.438871	0.695652	2.92245	-6.8863	0.517241	0.913043	9.8	-10.876	0.451411	0.521739	1.32576	-7.3582	0.539185	0.608696	1.32946	-3.6204	0.54232	0.565217	1.09711	-6.9939	0.442006	0.652174	2.36702	-2.9421	0.451411	0.565217	1.57986	-2.9352	0.54232	0.565217	1.09711	-5.1511	0.454545	0.478261	1.1
-10.885	0.442006	0.695652	2.88551	-5.698	0.514107	0.913043	9.92378	-10.672	0.454545	0.521739	1.30909	-7.2496	0.539185	0.565217	1.11105	-3.5061	0.539185	0.565217	1.11105	-6.7351	0.445141	0.652174	2.33715	-2.42	0.451411	0.608696	1.89043	-2.6719	0.539185	0.565217	1.11105	-4.6702	0.45768	0.478261	1.08619
-9.4893	0.445141	0.695652	2.84909	-4.4605	0.510972	0.913043	10.0491	-10.386	0.454545	0.565217	1.56	-6.9255	0.53605	0.565217	1.12515	-3.4744	0.53605	0.565217	1.12515	-6.6905	0.448276	0.652174	2.30769	-2.3946	0.454545	0.608696	1.86667	-2.445	0.53605	0.565217	1.12515	-4.1397	0.460815	0.478261	1.07256
-8.0456	0.448276	0.695652	2.81319	-4.063	0.507837	0.913043	10.1759	-9.5961	0.45768	0.565217	1.54041	-6.2877	0.532915	0.565217	1.13941	-3.4608	0.532915	0.565217	1.13941	-5.9507	0.451411	0.652174	2.27865	-2.3102	0.45768	0.608696	1.84323	-2.4293	0.532915	0.565217	1.13941	-4.1163	0.46395	0.478261	1.05912
-6.8869	0.451411	0.695652	2.77778	-3.7076	0.504702	0.913043	10.3043	-7.9623	0.460815	0.565217	1.52109	-5.9935	0.529781	0.565217	1.15385	-3.397	0.529781	0.565217	1.15385	-5.713	0.451411	0.695652	2.77778	-2.2788	0.460815	0.608696	1.82011	-2.3833	0.529781	0.565217	1.15385	-3.6216	0.467085	0.478261	1.04586
-5.9777	0.454545	0.695652	2.74286	-3.7003	0.501567	0.913043	10.4344	-7.9213	0.46395	0.565217	1.50203	-5.3741	0.526646	0.565217	1.16845	-3.2928	0.526646	0.565217	1.16845	-4.2923	0.454545	0.695652	2.74286	-2.1759	0.46395	0.608696	1.7973	-2.3463	0.526646	0.565217	1.16845	-3.0207	0.470219	0.478261	1.03278
-5.4031	0.45768	0.695652	2.70841	-3.4821	0.498433	0.913043	10.566	-7.2269	0.467085	0.565217	1.48322	-5.1316	0.523511	0.565217	1.18323	-3.0893	0.523511	0.565217	1.18323	-4.0359	0.45768	0.695652	2.70841	-1.3668	0.467085	0.608696	1.77479	-2.2755	0.523511	0.565217	1.18323	-2.9836	0.470219	0.521739	1.22909
-5.4015	0.460815	0.695652	2.67444	-1.196	0.495298	0.913043	10.6994	-6.5032	0.470219	0.565217	1.46467	-4.5145	0.520376	0.565217	1.19819	-2.6573	0.520376	0.565217	1.19819	-2.4913	0.460815	0.695652	2.67444	-1.3256	0.470219	0.608696	1.75259	-2.0761	0.520376	0.565217	1.19819	-2.7957	0.473354	0.521739	1.21373
-5.3153	0.46395	0.695652	2.64093	-0.5764	0.495298	0.869565	6.79325	-6.3713	0.473354	0.565217	1.44636	-4.1814	0.517241	0.565217	1.21333	-2.6117	0.517241	0.565217	1.21333	-2.1982	0.46395	0.695652	2.64093	-1.0875	0.473354	0.608696	1.73068	-1.6599	0.517241	0.565217	1.21333	-2.6439	0.476489	0.521739	1.19856
-4.2625	0.467085	0.695652	2.60786	-0.4028	0.492163	0.869565	6.87898	-6.1228	0.476489	0.565217	1.42829	-3.4913	0.514107	0.565217	1.22866	-2.6028	0.514107	0.565217	1.22866	-2.0812	0.467085	0.695652	2.60786	-0.93225	0.476489	0.608696	1.70906	-1.3895	0.514107	0.565217	1.22866	-2.313	0.479624	0.521739	1.1836
-3.9008	0.470219	0.695652	2.57524	0.54752	0.489028	0.869565	6.96581	-5.9473	0.479624	0.565217	1.41046	-3.4698	0.510972	0.565217	1.24417	-2.0613	0.510972	0.565217	1.24417	-2.0624	0.470219	0.695652	2.57524	-0.87964	0.479624	0.608696	1.68773	-0.95504	0.514107	0.521739	1.03104	-2.146	0.482759	0.521739	1.16883
-3.5569	0.473354	0.695652	2.54305	0.60103	0.485893	0.869565	7.05376	-5.3222	0.479624	0.608696	1.68773	-2.1712	0.507837	0.565217	1.25988	-1.3151	0.507837	0.565217	1.25988	-1.7539	0.473354	0.695652	2.54305	-0.84978	0.482759	0.608696	1.66667	-0.41722	0.510972	0.521739	1.04406	-2.078	0.485893	0.521739	1.15425
-2.3877	0.476489	0.695652	2.51128	1.2144	0.482759	0.869565	7.14286	-4.7515	0.482759	0.608696	1.66667	-1.8852	0.504702	0.565217	1.27578	-1.2538	0.504702	0.565217	1.27578	-1.3901	0.476489	0.695652	2.51128	-0.65641	0.485893	0.608696	1.64588	-0.2581	0.507837	0.521739	1.05724	-1.4003	0.489028	0.521739	1.13986
0.31832	0.479624	0.695652	2.47993	1.4807	0.479624	0.869565	7.23312	-3.904	0.485893	0.608696	1.64588	-1.2438	0.501567	0.565217	1.29188	-1.1178	0.501567	0.565217	1.29188	-0.93189	0.476489	0.73913	3.11294	-0.45505	0.489028	0.608696	1.62536	-0.18414	0.504702	0.521739	1.07058	-1.3252	0.492163	0.521739	1.12565
2.0127	0.482759	0.695652	2.44898	1.8624	0.476489	0.869565	7.32456	-3.6475	0.489028	0.608696	1.62536	0.086248	0.498433	0.565217	1.30818	-0.69944	0.498433	0.565217	1.30818	-0.1098	0.479624	0.73913	3.07407	-0.10876	0.492163	0.608696	1.6051	0.081829	0.504702	0.478261	0.899586	-0.94819	0.495298	0.521739	1.11162
2.0278	0.485893	0.695652	2.41843	1.9447	0.473354	0.869565	7.41722	-3.5068	0.489028	0.652174	1.95913	0.25504	0.495298	0.565217	1.32468	-0.5752	0.495298	0.565217	1.32468	0.91212	0.482759	0.73913	3.03571	0.1318	0.495298	0.608696	1.58509	0.42213	0.501567	0.478261	0.910938	-0.79494	0.495298	0.565217	1.32468
2.4331	0.489028	0.695652	2.38828	2.3818	0.470219	0.869565	7.51111	-2.9079	0.492163	0.652174	1.93471	1.5637	0.492163	0.565217	1.3414	-0.38246	0.495298	0.521739	1.11162	0.92476	0.485893	0.73913	2.99785	0.29893	0.498433	0.608696	1.56534	0.54049	0.498433	0.478261	0.922432	-0.50844	0.498433	0.565217	1.30818
2.9385	0.492163	0.695652	2.35851	2.6588	0.470219	0.826087	5.35167	-1.5487	0.495298	0.652174	1.9106	1.6739	0.489028	0.565217	1.35833	-0.084209	0.492163	0.521739	1.12565	1.3947	0.489028	0.73913	2.96047	0.87414	0.501567	0.608696	1.54583	0.57137	0.495298	0.478261	0.934072	0.40716	0.498433	0.608696	1.56534
3.2831	0.495298	0.695652	2.32911	3.2203	0.467085	0.826087	5.41946	-1.1315	0.498433	0.652174	1.88679	1.7543	0.485893	0.565217	1.37548	0.742	0.492163	0.478261	0.94586	1.6032	0.492163	0.73913	2.92357	1.1131	0.504702	0.608696	1.52657	1.2574	0.492163	0.478261	0.94586	0.63679	0.501567	0.608696	1.54583
3.7568	0.495298	0.73913	2.88713	3.6378	0.46395	0.826087	5.48818	-0.19158	0.501567	0.652174	1.86328	2.6236	0.482759	0.565217	1.39286	1.3888	0.489028	0.478261	0.957799	2.0052	0.495298	0.73913	2.88713	1.4656	0.507837	0.608696	1.50754	1.2595	0.492163	0.434783	0.793729	0.72447	0.504702	0.608696	1.52657
6.2995	0.498433	0.73913	2.85115	3.893	0.460815	0.826087	5.55782	-0.081196	0.504702	0.652174	1.84006	3.52	0.479624	0.565217	1.41046	2.6124	0.485893	0.478261	0.969892	2.2196	0.498433	0.73913	2.85115	1.5297	0.510972	0.608696	1.48875	1.7233	0.489028	0.434783	0.803748	0.78285	0.507837	0.608696	1.50754
6.7102	0.501567	0.73913	2.81563	4.9527	0.45768	0.826087	5.62842	0.28682	0.507837	0.652174	1.81713	3.9603	0.476489	0.565217	1.42829	3.098	0.482759	0.478261	0.982143	2.3119	0.501567	0.73913	2.81563	1.8919	0.510972	0.652174	1.79448	1.749	0.485893	0.434783	0.813896	0.92394	0.510972	0.608696	1.48875
8.1732	0.504702	0.73913	2.78054	5.2249	0.454545	0.826087	5.7	0.48992	0.510972	0.652174	1.79448	4.4816	0.473354	0.565217	1.44636	3.1868	0.479624	0.478261	0.994553	2.4285	0.504702	0.73913	2.78054	2.0289	0.514107	0.652174	1.7721	1.9285	0.482759	0.434783	0.824176	1.1002	0.514107	0.608696	1.47019
8.6021	0.507837	0.73913	2.74588	6.8824	0.451411	0.826087	5.77257	0.71394	0.514107	0.652174	1.7721	4.9439	0.470219	0.565217	1.46467	3.9799	0.476489	0.478261	1.00713	2.9152	0.507837	0.73913	2.74588	3.4732	0.514107	0.695652	2.16028	1.9837	0.479624	0.434783	0.83459	1.3576	0.517241	0.608696	1.45185
9.6429	0.510972	0.73913	2.71166	6.9563	0.448276	0.826087	5.84615	0.98577	0.517241	0.652174	1.75	5.1531	0.467085	0.565217	1.48322	4.6556	0.473354	0.478261	1.01987	2.9762	0.510972	0.73913	2.71166	3.5616	0.517241	0.695652	2.13333	2.0914	0.476489	0.434783	0.845142	1.5158	0.520376	0.608696	1.43373
11.454	0.514107	0.73913	2.67785	7.198	0.445141	0.826087	5.92077	2.3019	0.520376	0.652174	1.72816	5.4867	0.46395	0.565217	1.50203	5.1616	0.470219	0.478261	1.03278	5.4618	0.514107	0.73913	2.67785	3.6795	0.517241	0.73913	2.64444	2.3066	0.473354	0.434783	0.855833	1.5437	0.520376	0.652174	1.72816
12.083	0.517241	0.73913	2.64444	7.6513	0.442006	0.826087	5.99645	3.3596	0.523511	0.652174	1.70659	5.5306	0.460815	0.565217	1.52109	6.0787	0.467085	0.478261	1.04586	5.5864	0.517241	0.73913	2.64444	3.7135	0.520376	0.73913	2.61145	2.5592	0.470219	0.434783	0.866667	1.9455	0.523511	0.652174	1.70659
12.221	0.520376	0.73913	2.61145	9.4924	0.438871	0.826087	6.07321	4.0919	0.526646	0.652174	1.68527	5.7326	0.45768	0.565217	1.54041	6.3012	0.46395	0.478261	1.05912	5.6645	0.520376	0.73913	2.61145	3.8781	0.523511	0.73913	2.57884	2.5845	0.467085	0.434783	0.877646	2.3358	0.526646	0.652174	1.68527
12.314	0.523511	0.73913	2.57884	9.715	0.435737	0.826087	6.15108	5.0132	0.529781	0.652174	1.6642	6.0341	0.454545	0.565217	1.56	7.305	0.460815	0.478261	1.07256	6.2816	0.523511	0.73913	2.57884	3.9141	0.526646	0.73913	2.54663	2.7041	0.467085	0.391304	0.733461	2.7167	0.529781	0.652174	1.6642
13.527	0.526646	0.73913	2.54663	10.079	0.432602	0.826087	6.23007	8.3765	0.532915	0.652174	1.64338	6.8329	0.451411	0.565217	1.57986	8.0801	0.45768	0.478261	1.08619	6.672	0.526646	0.73913	2.54663	4.157	0.529781	0.73913	2.51479	2.7839	0.46395	0.391304	0.742761	2.8652	0.532915	0.652174	1.64338
13.85	0.529781	0.73913	2.51479	10.694	0.429467	0.826087	6.31022	9.1407	0.53605	0.652174	1.62281	7.6463	0.448276	0.565217	1.6	9.0392	0.454545	0.478261	1.1	6.7673	0.526646	0.782609	3.23571	4.3076	0.532915	0.73913	2.48333	2.8475	0.460815	0.391304	0.752187	3.0179	0.53605	0.652174	1.62281
14.519	0.532915	0.73913	2.48333	10.818	0.426332	0.826087	6.39154	9.2504	0.539185	0.652174	1.60247	7.6737	0.445141	0.565217	1.62042	9.7401	0.454545	0.434783	0.923077	6.7967	0.529781	0.782609	3.19527	4.3776	0.53605	0.73913	2.45224	3.086	0.45768	0.391304	0.761742	3.0644	0.539185	0.652174	1.60247
15.189	0.53605	0.73913	2.45224	11.358	0.423197	0.826087	6.47407	9.6595	0.54232	0.652174	1.58237	8.4014	0.442006	0.565217	1.64113	9.9794	0.451411	0.434783	0.934829	7.241	0.532915	0.782609	3.15529	4.4265	0.539185	0.73913	2.42151	3.1556	0.454545	0.391304	0.771429	3.2463	0.54232	0.652174	1.58237
16.439	0.539185	0.73913	2.42151	11.632	0.420063	0.826087	6.55784	9.7511	0.545455	0.652174	1.5625	8.6166	0.438871	0.565217	1.66214	10.338	0.448276	0.434783	0.946746	7.2739	0.53605	0.782609	3.11579	4.709	0.54232	0.73913	2.39114	3.2519	0.451411	0.391304	0.78125	3.4408	0.545455	0.652174	1.5625
16.711	0.54232	0.73913	2.39114	12.038	0.416928	0.826087	6.64286	11.24	0.548589	0.652174	1.54286	9.8887	0.438871	0.521739	1.39481	10.531	0.445141	0.434783	0.95883	7.3449	0.539185	0.782609	3.07674	4.7445	0.545455	0.73913	2.36111	3.6438	0.448276	0.391304	0.791209	3.4906	0.548589	0.652174	1.54286
16.945	0.545455	0.73913	2.36111	13.796	0.413793	0.826087	6.72917	12.529	0.551724	0.652174	1.52344	10.727	0.435737	0.521739	1.41269	10.913	0.442006	0.434783	0.971086	7.9434	0.54232	0.782609	3.03815	5.1116	0.548589	0.73913	2.33143	3.7577	0.445141	0.391304	0.801308	3.8194	0.551724	0.652174	1.52344
17.009	0.548589	0.73913	2.33143	14.159	0.410658	0.826087	6.81679	12.872	0.554859	0.652174	1.50424	10.846	0.432602	0.521739	1.43083	10.953	0.438871	0.434783	0.983516	8.0492	0.545455	0.782609	3	6.1128	0.551724	0.73913	2.30208	4.1789	0.442006	0.391304	0.81155	4.1023	0.554859	0.652174	1.50424
17.184	0.551724	0.73913	2.30208	14.944	0.407524	0.826087	6.90577	13.101	0.557994	0.652174	1.48525	11.095	0.429467	0.521739	1.44924	11	0.435737	0.434783	0.996126	8.553	0.548589	0.782609	2.96229	6.1569	0.554859	0.73913	2.27307	4.4637	0.438871	0.391304	0.821939	4.2821	0.557994	0.652174	1.48525
18.016	0.554859	0.73913	2.27307	15.018	0.404389	0.826087	6.99612	13.115	0.561129	0.652174	1.46648	12.21	0.426332	0.521739	1.46791	11.127	0.432602	0.434783	1.00892	8.6068	0.551724	0.782609	2.925	6.2844	0.557994	0.73913	2.24438	4.8208	0.435737	0.391304	0.832477	4.2964	0.561129	0.652174	1.46648
18.027	0.557994	0.73913	2.24438	16.795	0.401254	0.826087	7.08789	14.814	0.561129	0.695652	1.78771	12.651	0.423197	0.521739	1.48687	11.18	0.429467	0.434783	1.0219	8.7946	0.554859	0.782609	2.88814	6.4593	0.561129	0.73913	2.21601	5.1047	0.432602	0.391304	0.843168	4.3647	0.564263	0.652174	1.44792
18.057	0.557994	0.782609	2.85169	17.111	0.398119	0.826087	7.1811	15.537	0.564263	0.695652	1.76508	12.747	0.420063	0.521739	1.50611	12.29	0.426332	0.434783	1.03507	8.9467	0.557994	0.782609	2.85169	6.4639	0.564263	0.73913	2.18796	5.7633	0.429467	0.391304	0.854015	4.9526	0.567398	0.652174	1.42956
18.29	0.557994	0.826087	3.76264	18.66	0.394984	0.826087	7.27579	15.631	0.567398	0.695652	1.7427	13.206	0.416928	0.521739	1.52563	12.832	0.423197	0.434783	1.04843	9.2412	0.561129	0.782609	2.81564	6.5279	0.567398	0.73913	2.16022	6.0961	0.426332	0.391304	0.865021	4.9839	0.570533	0.652174	1.4114
18.328	0.561129	0.826087	3.71508	19.585	0.39185	0.826087	7.372	16.296	0.570533	0.695652	1.72057	14.093	0.413793	0.521739	1.54545	12.956	0.420063	0.434783	1.062	9.6789	0.564263	0.782609	2.78	6.7074	0.570533	0.73913	2.13278	6.2286	0.423197	0.391304	0.87619	5.1281	0.573668	0.652174	1.39344
18.331	0.564263	0.826087	3.66806	21.042	0.388715	0.826087	7.46976	16.358	0.573668	0.695652	1.69867	15.606	0.410658	0.521739	1.56558	13.378	0.416928	0.434783	1.07577	11.412	0.567398	0.782609	2.74475	6.7484	0.573668	0.73913	2.10565	6.5082	0.420063	0.391304	0.887527	5.9841	0.576803	0.652174	1.37568
21.188	0.567398	0.826087	3.62155	21.18	0.38558	0.826087	7.56911	16.761	0.576803	0.695652	1.67702	15.643	0.407524	0.521739	1.58601	13.711	0.413793	0.434783	1.08974	11.417	0.570533	0.782609	2.70989	6.7557	0.576803	0.73913	2.0788	6.8602	0.416928	0.391304	0.899033	6.211	0.579937	0.652174	1.35811
23.103	0.570533	0.826087	3.57555	23.555	0.382445	0.826087	7.67008	17.114	0.579937	0.695652	1.6556	15.872	0.404389	0.521739	1.60677	13.874	0.410658	0.434783	1.10393	11.997	0.573668	0.782609	2.67541	6.8277	0.579937	0.73913	2.05225	6.8894	0.413793	0.391304	0.910714	6.3678	0.583072	0.652174	1.34073
23.308	0.573668	0.826087	3.53005	23.634	0.382445	0.782609	5.81311	17.243	0.583072	0.695652	1.63441	15.919	0.404389	0.478261	1.35013	14.34	0.407524	0.434783	1.11834	12.087	0.576803	0.782609	2.6413	7.9179	0.583072	0.73913	2.02599	7.338	0.410658	0.391304	0.922574	6.4651	0.586207	0.652174	1.32353
24.126	0.576803	0.826087	3.48505	23.686	0.37931	0.782609	5.89091	18.973	0.586207	0.695652	1.61345	16.375	0.401254	0.478261	1.36784	15.544	0.404389	0.434783	1.13298	13.147	0.579937	0.782609	2.60757	8.5065	0.586207	0.73913	2	7.3888	0.407524	0.391304	0.934615	6.5068	0.589342	0.652174	1.30652
24.555	0.579937	0.826087	3.44054	24.24	0.376176	0.782609	5.97	19.135	0.589342	0.695652	1.59271	16.958	0.398119	0.478261	1.38583	15.564	0.404389	0.391304	0.946844	13.555	0.583072	0.782609	2.57419	8.524	0.589342	0.73913	1.97429	7.874	0.404389	0.391304	0.946844	6.6369	0.592476	0.652174	1.28968
24.784	0.583072	0.826087	3.39651	24.649	0.373041	0.782609	6.05042	19.669	0.592476	0.695652	1.57218	17.402	0.394984	0.478261	1.4041	15.613	0.401254	0.391304	0.959263	13.827	0.586207	0.782609	2.54118	8.5543	0.592476	0.73913	1.94885	8.2008	0.401254	0.391304	0.959263	6.6901	0.595611	0.652174	1.27303
26.331	0.586207	0.826087	3.35294	24.815	0.369906	0.782609	6.1322	21.375	0.595611	0.695652	1.55188	17.865	0.39185	0.478261	1.42267	15.806	0.398119	0.391304	0.971879	14.135	0.589342	0.782609	2.50851	8.7275	0.595611	0.73913	1.92368	8.3515	0.398119	0.391304	0.971879	6.8833	0.598746	0.652174	1.25654
26.609	0.589342	0.826087	3.30984	25.176	0.366771	0.782609	6.21538	21.878	0.598746	0.695652	1.53179	18.921	0.388715	0.478261	1.44153	16.64	0.394984	0.391304	0.984694	14.233	0.592476	0.782609	2.47619	9.3038	0.598746	0.73913	1.89878	8.7416	0.394984	0.391304	0.984694	7.0374	0.601881	0.652174	1.24023
26.767	0.592476	0.826087	3.2672	25.859	0.363636	0.782609	6.3	22.063	0.601881	0.695652	1.5119	18.927	0.38558	0.478261	1.4607	18.083	0.39185	0.391304	0.997714	14.507	0.595611	0.782609	2.44421	9.3095	0.601881	0.73913	1.87413	8.7874	0.39185	0.391304	0.997714	7.2161	0.605016	0.652174	1.22409
27.496	0.592476	0.869565	4.58554	26.022	0.360502	0.782609	6.38609	22.201	0.605016	0.695652	1.49223	19.467	0.382445	0.478261	1.48019	19.002	0.388715	0.391304	1.01094	14.9	0.598746	0.782609	2.41257	9.3444	0.605016	0.73913	1.84974	9.2654	0.388715	0.391304	1.01094	7.24	0.60815	0.652174	1.20812
28.098	0.595611	0.869565	4.52632	27.227	0.357367	0.782609	6.47368	23.679	0.60815	0.695652	1.47275	19.978	0.37931	0.478261	1.5	19.635	0.38558	0.391304	1.02439	15.341	0.601881	0.782609	2.38125	10.365	0.605016	0.782609	2.35026	9.2707	0.38558	0.391304	1.02439	8.5204	0.611285	0.652174	1.19231
29.286	0.598746	0.869565	4.46771	27.24	0.354232	0.782609	6.56283	23.823	0.611285	0.695652	1.45348	20.082	0.37931	0.434783	1.25874	19.908	0.38558	0.347826	0.849864	15.369	0.605016	0.782609	2.35026	10.44	0.60815	0.782609	2.31959	9.3545	0.382445	0.391304	1.03806	8.5433	0.61442	0.652174	1.17666
29.33	0.598746	0.913043	7.03665	28.011	0.351097	0.782609	6.65357	23.905	0.61442	0.695652	1.4344	20.186	0.376176	0.434783	1.27564	20.32	0.382445	0.347826	0.861202	16.2	0.60815	0.782609	2.31959	10.496	0.611285	0.782609	2.28923	9.7331	0.37931	0.391304	1.05195	8.5847	0.61442	0.695652	1.4344
29.406	0.601881	0.913043	6.94531	29.505	0.347962	0.782609	6.74595	24.026	0.617555	0.695652	1.41552	20.678	0.376176	0.391304	1.06607	20.88	0.37931	0.347826	0.872727	16.27	0.611285	0.782609	2.28923	10.967	0.61442	0.782609	2.25918	10.167	0.376176	0.391304	1.06607	9.1215	0.617555	0.695652	1.41552
29.772	0.605016	0.913043	6.85492	29.761	0.344828	0.782609	6.84	24.456	0.62069	0.695652	1.39683	21.868	0.373041	0.391304	1.08043	21.294	0.376176	0.347826	0.884444	16.642	0.61442	0.782609	2.25918	11.035	0.617555	0.782609	2.22944	10.357	0.373041	0.391304	1.08043	9.1315	0.62069	0.695652	1.39683
31.127	0.60815	0.913043	6.76546	30.338	0.344828	0.73913	5.38333	24.698	0.623824	0.695652	1.37832	22.167	0.369906	0.391304	1.09504	21.648	0.373041	0.347826	0.896359	16.905	0.617555	0.782609	2.22944	11.33	0.62069	0.782609	2.2	10.367	0.369906	0.391304	1.09504	9.602	0.623824	0.695652	1.37832
31.353	0.611285	0.913043	6.67692	31.112	0.344828	0.695652	4.34286	26.086	0.626959	0.695652	1.36	22.388	0.366771	0.391304	1.10989	21.674	0.369906	0.347826	0.908475	17.15	0.62069	0.782609	2.2	11.742	0.623824	0.782609	2.17085	10.446	0.366771	0.391304	1.10989	10.342	0.626959	0.695652	1.36
32.401	0.61442	0.913043	6.58929	31.13	0.341693	0.695652	4.40367	26.701	0.630094	0.695652	1.34186	23.473	0.363636	0.391304	1.125	21.857	0.366771	0.347826	0.920798	17.861	0.623824	0.782609	2.17085	11.839	0.626959	0.782609	2.142	10.579	0.363636	0.391304	1.125	10.408	0.630094	0.695652	1.34186
33.043	0.61442	0.956522	13.8061	31.907	0.338558	0.695652	4.46561	27.648	0.633229	0.695652	1.3239	23.619	0.360502	0.391304	1.14037	21.978	0.363636	0.347826	0.933333	18.295	0.623824	0.826087	2.86432	12.365	0.630094	0.782609	2.11343	10.676	0.360502	0.391304	1.14037	10.633	0.633229	0.695652	1.3239
33.261	0.617555	0.956522	13.6244	33.512	0.335423	0.695652	4.5287	27.702	0.636364	0.695652	1.30612	23.933	0.357367	0.391304	1.15602	22.179	0.360502	0.347826	0.946087	18.479	0.626959	0.826087	2.82625	12.849	0.630094	0.826087	2.78856	10.84	0.357367	0.391304	1.15602	10.957	0.636364	0.695652	1.30612
33.4	0.62069	0.956522	13.4444	33.851	0.332288	0.695652	4.59299	28.743	0.639498	0.695652	1.28852	24.132	0.354232	0.391304	1.17193	22.866	0.360502	0.304348	0.776087	18.904	0.630094	0.826087	2.78856	13.328	0.633229	0.826087	2.75124	11.571	0.354232	0.391304	1.17193	11.437	0.639498	0.695652	1.28852
34.089	0.623824	0.956522	13.2663	34.084	0.329154	0.695652	4.6585	28.813	0.642633	0.695652	1.27108	24.133	0.351097	0.391304	1.18814	23.092	0.357367	0.304348	0.786732	18.969	0.633229	0.826087	2.75124	13.959	0.636364	0.826087	2.71429	12.431	0.351097	0.391304	1.18814	11.812	0.642633	0.695652	1.27108
36.564	0.626959	0.956522	13.09	34.372	0.326019	0.695652	4.72527	29.538	0.645768	0.695652	1.25381	25.124	0.347962	0.391304	1.20463	23.154	0.354232	0.304348	0.797566	19.248	0.636364	0.826087	2.71429	14.003	0.639498	0.826087	2.6777	12.653	0.347962	0.391304	1.20463	12.24	0.645768	0.695652	1.25381
37.34	0.630094	0.956522	12.9154	35.463	0.322884	0.695652	4.79334	29.996	0.645768	0.73913	1.55421	26.333	0.344828	0.391304	1.22143	26.1	0.351097	0.304348	0.808594	20.059	0.639498	0.826087	2.6777	14.1	0.642633	0.826087	2.64146	12.753	0.344828	0.391304	1.22143	12.295	0.648903	0.695652	1.23671
39.865	0.633229	0.956522	12.7426	36.191	0.319749	0.695652	4.86275	30.031	0.648903	0.73913	1.53301	26.526	0.341693	0.391304	1.23853	27.309	0.347962	0.304348	0.81982	20.109	0.642633	0.826087	2.64146	16.213	0.645768	0.826087	2.60558	12.788	0.344828	0.347826	1.01333	12.347	0.652038	0.695652	1.21978
40.435	0.636364	0.956522	12.5714	37	0.316614	0.695652	4.93352	31.174	0.652038	0.73913	1.51202	26.544	0.338558	0.391304	1.25595	27.558	0.344828	0.304348	0.83125	20.857	0.645768	0.826087	2.60558	16.324	0.648903	0.826087	2.57005	12.881	0.341693	0.347826	1.02752	12.565	0.655172	0.695652	1.20301
40.967	0.639498	0.956522	12.402	37.023	0.31348	0.695652	5.00571	31.19	0.655172	0.73913	1.49123	26.925	0.335423	0.391304	1.2737	28.278	0.341693	0.304348	0.84289	21.327	0.648903	0.826087	2.57005	16.634	0.652038	0.826087	2.53486	12.899	0.338558	0.347826	1.04198	12.591	0.658307	0.695652	1.18639
41.002	0.642633	0.956522	12.2341	37.102	0.310345	0.695652	5.07937	31.255	0.658307	0.73913	1.47063	28.424	0.335423	0.347826	1.0567	28.287	0.338558	0.304348	0.854745	22.243	0.652038	0.826087	2.53486	17.09	0.655172	0.826087	2.5	12.908	0.335423	0.347826	1.0567	13.337	0.661442	0.695652	1.16994
41.298	0.645768	0.956522	12.068	38.536	0.30721	0.695652	5.15452	33.193	0.661442	0.73913	1.45024	28.475	0.332288	0.347826	1.0717	28.56	0.335423	0.304348	0.866822	22.655	0.655172	0.826087	2.5	17.452	0.655172	0.869565	3.50877	13.148	0.332288	0.347826	1.0717	14.144	0.664577	0.695652	1.15364
41.612	0.648903	0.956522	11.9034	41.45	0.304075	0.695652	5.23122	33.769	0.664577	0.73913	1.43003	29.312	0.329154	0.347826	1.08698	28.692	0.332288	0.304348	0.879127	22.793	0.658307	0.826087	2.46548	17.86	0.658307	0.869565	3.46032	13.727	0.329154	0.347826	1.08698	14.256	0.667712	0.695652	1.13749
41.874	0.652038	0.956522	11.7404	41.714	0.304075	0.652174	4.29124	36.087	0.667712	0.73913	1.41002	30.35	0.326019	0.347826	1.10256	28.989	0.329154	0.304348	0.891667	23.079	0.661442	0.826087	2.43128	18.216	0.661442	0.869565	3.41232	15.128	0.326019	0.347826	1.10256	14.598	0.670846	0.695652	1.1215
42.712	0.655172	0.956522	11.5789	42.242	0.30094	0.652174	4.35547	36.192	0.670846	0.73913	1.39019	31.009	0.322884	0.347826	1.11845	28.998	0.326019	0.304348	0.904447	23.26	0.664577	0.826087	2.39741	18.358	0.664577	0.869565	3.36478	15.271	0.322884	0.347826	1.11845	15.192	0.673981	0.695652	1.10565
44.241	0.658307	0.956522	11.419	42.359	0.297806	0.652174	4.42105	36.916	0.673981	0.73913	1.37054	31.913	0.319749	0.347826	1.13464	29.547	0.322884	0.304348	0.917476	23.468	0.667712	0.826087	2.36385	18.528	0.667712	0.869565	3.31768	15.399	0.319749	0.347826	1.13464	15.596	0.677116	0.695652	1.08995
44.439	0.661442	0.956522	11.2607	42.643	0.294671	0.652174	4.48803	36.977	0.677116	0.73913	1.35108	33.423	0.319749	0.304348	0.93076	30.295	0.319749	0.304348	0.93076	23.492	0.670846	0.826087	2.33061	18.723	0.670846	0.869565	3.27103	15.711	0.316614	0.347826	1.15116	15.613	0.680251	0.695652	1.07439
46.345	0.664577	0.956522	11.1038	43.15	0.291536	0.652174	4.55645	37.118	0.677116	0.782609	1.71667	33.768	0.316614	0.304348	0.944307	30.826	0.316614	0.304348	0.944307	23.856	0.673981	0.826087	2.29767	18.949	0.673981	0.869565	3.22481	15.97	0.31348	0.347826	1.168	15.741	0.683386	0.695652	1.05898
46.75	0.667712	0.956522	10.9484	43.214	0.291536	0.608696	3.78017	37.929	0.680251	0.782609	1.69217	35.133	0.31348	0.304348	0.958125	30.84	0.316614	0.26087	0.761794	24.042	0.677116	0.826087	2.26505	19.108	0.677116	0.869565	3.17901	16.191	0.310345	0.347826	1.18519	15.834	0.68652	0.695652	1.04371
47.767	0.670846	0.956522	10.7944	43.343	0.288401	0.608696	3.83816	39.363	0.683386	0.782609	1.66789	35.822	0.310345	0.304348	0.972222	30.914	0.31348	0.26087	0.772941	24.969	0.680251	0.826087	2.23272	19.194	0.677116	0.913043	5.00694	16.204	0.30721	0.347826	1.20272	15.845	0.689655	0.695652	1.02857
48.339	0.673981	0.956522	10.6419	44.888	0.288401	0.565217	3.20761	39.767	0.68652	0.782609	1.64384	36.438	0.30721	0.304348	0.986607	31.058	0.310345	0.26087	0.784314	25.536	0.683386	0.826087	2.20069	19.649	0.680251	0.913043	4.93548	16.524	0.304075	0.347826	1.22062	16.102	0.69279	0.695652	1.01357
48.505	0.677116	0.956522	10.4907	46.881	0.285266	0.565217	3.25714	41.287	0.689655	0.782609	1.62	36.621	0.304075	0.304348	1.00129	31.897	0.30721	0.26087	0.795918	25.725	0.68652	0.826087	2.16895	20.228	0.683386	0.913043	4.86468	16.637	0.30094	0.347826	1.23889	16.349	0.695925	0.695652	0.998713
49.001	0.680251	0.956522	10.341	47.296	0.282132	0.565217	3.30778	41.575	0.69279	0.782609	1.59638	37.227	0.30094	0.304348	1.01628	31.924	0.30721	0.217391	0.626417	25.735	0.689655	0.826087	2.1375	20.317	0.68652	0.913043	4.79452	16.691	0.297806	0.347826	1.25754	16.837	0.69906	0.695652	0.983985
54.637	0.683386	0.956522	10.1927	48.364	0.278997	0.565217	3.35955	41.949	0.69279	0.826087	2.10633	37.549	0.297806	0.304348	1.03158	32.032	0.304075	0.217391	0.635739	26.131	0.69279	0.826087	2.10633	21.397	0.689655	0.913043	4.725	17.033	0.294671	0.347826	1.2766	16.887	0.702194	0.695652	0.969388
56.113	0.68652	0.956522	10.0457	49.376	0.275862	0.565217	3.4125	42.607	0.695925	0.826087	2.07545	37.697	0.294671	0.304348	1.04721	32.048	0.30094	0.217391	0.645255	26.749	0.695925	0.826087	2.07545	22.33	0.69279	0.913043	4.65611	17.109	0.291536	0.347826	1.29606	16.918	0.705329	0.695652	0.954921
57.193	0.689655	0.956522	9.9	49.949	0.272727	0.565217	3.46667	43.686	0.69906	0.826087	2.04484	38.08	0.291536	0.304348	1.06317	32.136	0.297806	0.217391	0.654971	28.372	0.69906	0.826087	2.04484	22.644	0.695925	0.913043	4.58784	17.51	0.288401	0.347826	1.31594	17.502	0.708464	0.695652	0.940582
57.794	0.69279	0.956522	9.75566	53.835	0.269592	0.565217	3.52209	43.987	0.702194	0.826087	2.01451	38.958	0.288401	0.304348	1.07948	32.166	0.294671	0.217391	0.664894	29.764	0.702194	0.826087	2.01451	22.959	0.69906	0.913043	4.52018	17.594	0.285266	0.347826	1.33626	17.659	0.711599	0.695652	0.926369
59.296	0.695925	0.956522	9.61261	53.845	0.266458	0.565217	3.57882	44.622	0.705329	0.826087	1.98444	39.339	0.285266	0.304348	1.09615	33.211	0.291536	0.217391	0.67503	29.879	0.705329	0.826087	1.98444	23.33	0.702194	0.913043	4.45312	17.66	0.282132	0.347826	1.35704	18.255	0.714734	0.695652	0.912281
59.906	0.69906	0.956522	9.47085	54.315	0.263323	0.565217	3.6369	44.737	0.708464	0.826087	1.95465	40.009	0.282132	0.304348	1.11319	33.229	0.288401	0.217391	0.685386	30.275	0.708464	0.826087	1.95465	23.729	0.705329	0.913043	4.38667	17.732	0.278997	0.347826	1.37828	18.287	0.717868	0.695652	0.898316
61.002	0.702194	0.956522	9.33036	54.337	0.260188	0.565217	3.69639	45.513	0.711599	0.826087	1.92511	40.201	0.282132	0.26087	0.898039	35.101	0.285266	0.217391	0.695971	30.494	0.711599	0.826087	1.92511	24.338	0.708464	0.913043	4.3208	17.824	0.275862	0.347826	1.4	18.65	0.721003	0.695652	0.884472
62.289	0.705329	0.956522	9.19111	54.723	0.257053	0.565217	3.75732	45.754	0.714734	0.826087	1.89583	41.08	0.278997	0.26087	0.912095	35.834	0.282132	0.217391	0.70679	30.529	0.714734	0.826087	1.89583	24.709	0.711599	0.913043	4.25551	18.024	0.272727	0.347826	1.42222	18.861	0.724138	0.695652	0.870748
62.571	0.708464	0.956522	9.0531	54.763	0.253918	0.565217	3.81975	46.321	0.717868	0.826087	1.86681	41.841	0.275862	0.26087	0.926471	36.416	0.282132	0.173913	0.535673	30.95	0.717868	0.826087	1.86681	24.874	0.714734	0.913043	4.19079	18.742	0.269592	0.347826	1.44496	19.411	0.727273	0.695652	0.857143
63.618	0.711599	0.956522	8.9163	56.024	0.250784	0.565217	3.88375	46.596	0.721003	0.826087	1.83804	42.142	0.272727	0.26087	0.941176	36.592	0.278997	0.173913	0.544057	31.23	0.721003	0.826087	1.83804	25.333	0.714734	0.956522	8.7807	19.859	0.266458	0.347826	1.46824	19.446	0.730408	0.695652	0.843654
65.12	0.714734	0.956522	8.7807	56.218	0.247649	0.565217	3.94937	46.647	0.724138	0.826087	1.80952	42.686	0.269592	0.26087	0.956224	37.39	0.275862	0.173913	0.552632	31.324	0.724138	0.826087	1.80952	25.437	0.717868	0.956522	8.64629	20.221	0.263323	0.347826	1.49206	19.524	0.733542	0.695652	0.830281
65.511	0.717868	0.956522	8.64629	56.466	0.244514	0.565217	4.01667	47.158	0.727273	0.826087	1.78125	43.596	0.266458	0.26087	0.971626	37.694	0.272727	0.173913	0.561404	31.701	0.727273	0.826087	1.78125	25.521	0.721003	0.956522	8.51304	20.502	0.260188	0.347826	1.51647	19.56	0.736677	0.695652	0.817021
67.359	0.721003	0.956522	8.51304	57.853	0.241379	0.565217	4.08571	48.611	0.730408	0.826087	1.75322	43.773	0.263323	0.26087	0.987395	38.316	0.269592	0.173913	0.570379	32.421	0.730408	0.826087	1.75322	25.544	0.724138	0.956522	8.38095	20.678	0.257053	0.347826	1.54146	19.845	0.739812	0.695652	0.803874
67.834	0.724138	0.956522	8.38095	58.806	0.238245	0.565217	4.15658	49.397	0.733542	0.826087	1.72543	44.067	0.260188	0.26087	1.00354	39.024	0.266458	0.173913	0.579567	32.712	0.730408	0.869565	2.46066	25.583	0.727273	0.956522	8.25	20.692	0.253918	0.347826	1.56708	20.101	0.739812	0.73913	0.996469
70.306	0.727273	0.956522	8.25	58.833	0.23511	0.565217	4.22933	49.982	0.736677	0.826087	1.69787	45.369	0.257053	0.26087	1.02009	39.967	0.263323	0.173913	0.588972	33.903	0.733542	0.869565	2.42165	26.217	0.730408	0.956522	8.12017	20.709	0.250784	0.347826	1.59333	20.178	0.742947	0.73913	0.980309
70.441	0.730408	0.956522	8.12017	59.221	0.231975	0.565217	4.30405	51.083	0.739812	0.826087	1.67055	48.147	0.253918	0.26087	1.03704	40.622	0.260188	0.173913	0.598605	34.501	0.736677	0.869565	2.38298	27.052	0.733542	0.956522	7.99145	20.822	0.250784	0.304348	1.30703	20.182	0.746082	0.73913	0.964286
70.753	0.733542	0.956522	7.99145	59.712	0.22884	0.565217	4.38082	51.594	0.742947	0.826087	1.64346	49.9	0.250784	0.26087	1.05441	41.426	0.260188	0.130435	0.426506	34.775	0.739812	0.869565	2.34463	27.079	0.736677	0.956522	7.86383	20.858	0.247649	0.304348	1.32911	20.204	0.749216	0.73913	0.948396
71.882	0.736677	0.956522	7.86383	60.086	0.225705	0.565217	4.45972	52.193	0.746082	0.826087	1.6166	50.026	0.247649	0.26087	1.07223	41.99	0.257053	0.130435	0.433537	35.704	0.742947	0.869565	2.30661	27.199	0.739812	0.956522	7.73729	21.09	0.244514	0.304348	1.35176	20.395	0.752351	0.73913	0.932639
72.152	0.739812	0.956522	7.73729	60.841	0.222571	0.565217	4.54085	52.361	0.749216	0.826087	1.58996	50.198	0.244514	0.26087	1.0905	42.92	0.253918	0.130435	0.440741	37.414	0.746082	0.869565	2.26891	27.361	0.742947	0.956522	7.61181	21.236	0.241379	0.304348	1.375	20.475	0.755486	0.73913	0.917012
73.496	0.742947	0.956522	7.61181	62.091	0.222571	0.521739	3.8105	52.812	0.752351	0.826087	1.56354	50.353	0.241379	0.26087	1.10924	43.256	0.250784	0.130435	0.448125	37.543	0.749216	0.869565	2.23152	28.503	0.746082	0.956522	7.48739	21.447	0.238245	0.304348	1.39885	21.031	0.758621	0.73913	0.901515
73.905	0.746082	0.956522	7.48739	62.415	0.219436	0.521739	3.88052	53.198	0.755486	0.826087	1.53734	51.285	0.238245	0.26087	1.12848	43.832	0.247649	0.130435	0.455696	37.635	0.752351	0.869565	2.19444	28.818	0.749216	0.956522	7.36402	21.815	0.23511	0.304348	1.42333	21.056	0.761755	0.73913	0.886145
74.93	0.749216	0.956522	7.36402	63.278	0.216301	0.521739	3.95257	53.417	0.758621	0.826087	1.51136	51.604	0.238245	0.217391	0.888158	44.181	0.244514	0.130435	0.463462	37.764	0.755486	0.869565	2.15768	29.364	0.752351	0.956522	7.24167	21.892	0.231975	0.304348	1.44848	21.129	0.761755	0.782609	1.12593
75.727	0.752351	0.956522	7.24167	66.219	0.213166	0.521739	4.02674	55.125	0.761755	0.826087	1.4856	51.887	0.23511	0.217391	0.903704	45.298	0.241379	0.130435	0.471429	37.788	0.758621	0.869565	2.12121	29.528	0.755486	0.956522	7.12033	22.422	0.22884	0.304348	1.47432	21.908	0.76489	0.782609	1.10656
77.491	0.755486	0.956522	7.12033	67.322	0.210031	0.521739	4.10312	55.996	0.76489	0.826087	1.46004	51.899	0.23511	0.173913	0.684912	45.447	0.238245	0.130435	0.479605	38.792	0.761755	0.869565	2.08505	29.756	0.758621	0.956522	7	22.525	0.225705	0.304348	1.50087	22.169	0.768025	0.782609	1.08735
79.119	0.758621	0.956522	7	67.551	0.206897	0.521739	4.18182	56.76	0.768025	0.826087	1.43469	52.312	0.231975	0.173913	0.697013	45.476	0.23511	0.130435	0.488	38.927	0.76489	0.869565	2.04918	30.153	0.761755	0.956522	6.88066	22.628	0.222571	0.304348	1.52817	22.206	0.77116	0.782609	1.06829
80.304	0.761755	0.956522	6.88066	67.604	0.203762	0.521739	4.26294	57.331	0.77116	0.826087	1.40955	52.923	0.22884	0.173913	0.709445	45.788	0.231975	0.130435	0.496622	38.945	0.768025	0.869565	2.01361	30.921	0.76489	0.956522	6.7623	23.044	0.219436	0.304348	1.55625	22.346	0.774295	0.782609	1.04939
81.342	0.76489	0.956522	6.7623	69.519	0.203762	0.478261	3.58205	58.02	0.774295	0.826087	1.38462	53.541	0.225705	0.173913	0.722222	45.994	0.22884	0.130435	0.505479	39.721	0.77116	0.869565	1.97832	31.111	0.768025	0.956522	6.6449	23.203	0.219436	0.26087	1.25546	22.594	0.777429	0.782609	1.03065
85.343	0.768025	0.956522	6.6449	70.027	0.203762	0.434783	3.00592	59.045	0.777429	0.826087	1.35988	53.947	0.222571	0.173913	0.73536	46.1	0.225705	0.130435	0.514583	41.079	0.774295	0.869565	1.94332	33.058	0.77116	0.956522	6.52846	23.368	0.216301	0.26087	1.27877	22.815	0.780564	0.782609	1.01205
88.931	0.77116	0.956522	6.52846	70.035	0.200627	0.434783	3.0649	59.079	0.780564	0.826087	1.33534	54.922	0.219436	0.173913	0.748872	46.536	0.222571	0.130435	0.523944	41.258	0.777429	0.869565	1.9086	34.114	0.774295	0.956522	6.41296	23.769	0.213166	0.26087	1.30277	23.382	0.783699	0.782609	0.9936
89.478	0.774295	0.956522	6.41296	71.862	0.197492	0.434783	3.12576	59.447	0.780564	0.869565	1.87416	55.599	0.216301	0.173913	0.762777	47.088	0.219436	0.130435	0.533571	41.312	0.780564	0.869565	1.87416	34.725	0.777429	0.956522	6.29839	24.303	0.210031	0.26087	1.32748	23.412	0.786834	0.782609	0.975299
91.618	0.777429	0.956522	6.29839	71.879	0.194357	0.434783	3.18859	60.055	0.783699	0.869565	1.84	58.657	0.216301	0.130435	0.543478	47.718	0.216301	0.130435	0.543478	41.878	0.783699	0.869565	1.84	34.984	0.780564	0.956522	6.18474	24.377	0.206897	0.26087	1.35294	23.696	0.789969	0.782609	0.957143
92.692	0.780564	0.956522	6.18474	72.381	0.191223	0.434783	3.25347	61.384	0.786834	0.869565	1.80611	59.267	0.216301	0.0869565	0.345066	48.139	0.213166	0.130435	0.553676	41.99	0.786834	0.869565	1.80611	35.105	0.783699	0.956522	6.072	24.408	0.203762	0.26087	1.37919	23.779	0.793103	0.782609	0.93913
92.913	0.783699	0.956522	6.072	72.625	0.188088	0.434783	3.32051	63.463	0.789969	0.869565	1.77249	59.335	0.213166	0.0869565	0.351541	48.641	0.210031	0.130435	0.564179	43.189	0.789969	0.869565	1.77249	35.445	0.786834	0.956522	5.96016	24.888	0.200627	0.26087	1.40625	24.058	0.796238	0.782609	0.92126
95.446	0.786834	0.956522	5.96016	72.945	0.184953	0.434783	3.38983	63.737	0.793103	0.869565	1.73913	59.493	0.210031	0.0869565	0.358209	48.912	0.206897	0.130435	0.575	44.562	0.793103	0.869565	1.73913	35.556	0.789969	0.956522	5.84921	25.118	0.197492	0.26087	1.43417	24.722	0.799373	0.782609	0.903529
95.816	0.789969	0.956522	5.84921	73.293	0.181818	0.434783	3.46154	66.61	0.796238	0.869565	1.70604	59.805	0.206897	0.0869565	0.365079	49.169	0.203762	0.130435	0.586154	44.939	0.796238	0.869565	1.70604	36.231	0.793103	0.956522	5.73913	25.564	0.194357	0.26087	1.463	24.804	0.802508	0.782609	0.885938
96.134	0.793103	0.956522	5.73913	74.728	0.178683	0.434783	3.53576	67.926	0.799373	0.869565	1.6732	60.471	0.203762	0.0869565	0.372161	49.424	0.200627	0.130435	0.597656	45.081	0.796238	0.913043	2.68701	36.775	0.796238	0.956522	5.62992	25.82	0.191223	0.26087	1.49277	25.091	0.805643	0.782609	0.868482
96.532	0.796238	0.956522	5.62992	75.649	0.175549	0.434783	3.61264	68.9	0.802508	0.869565	1.64062	60.537	0.200627	0.0869565	0.379464	49.478	0.197492	0.130435	0.609524	45.19	0.799373	0.913043	2.63529	36.79	0.799373	0.956522	5.52157	26.126	0.188088	0.26087	1.52353	25.363	0.808777	0.782609	0.851163
97.193	0.799373	0.956522	5.52157	75.689	0.172414	0.434783	3.69231	69.011	0.805643	0.869565	1.6083	60.541	0.197492	0.0869565	0.386999	49.812	0.194357	0.130435	0.621774	45.707	0.802508	0.913043	2.58398	36.938	0.802508	0.956522	5.41406	26.323	0.184953	0.26087	1.55533	25.856	0.811912	0.782609	0.833977
97.606	0.802508	0.956522	5.41406	76.617	0.169279	0.434783	3.77493	69.197	0.808777	0.869565	1.57623	60.956	0.194357	0.0869565	0.394777	50.986	0.191223	0.130435	0.634426	46	0.805643	0.913043	2.53307	37.378	0.805643	0.956522	5.30739	26.34	0.181818	0.26087	1.58824	26.28	0.815047	0.782609	0.816923
101.15	0.805643	0.956522	5.30739	77.096	0.169279	0.391304	3.15476	70.152	0.811912	0.869565	1.5444	61.267	0.191223	0.0869565	0.40281	52.278	0.188088	0.130435	0.6475	46.149	0.808777	0.913043	2.48256	38.209	0.808777	0.956522	5.20155	26.351	0.178683	0.26087	1.62229	26.438	0.818182	0.782609	0.8
107.32	0.808777	0.956522	5.20155	77.312	0.166144	0.391304	3.22642	71.268	0.815047	0.869565	1.51282	61.55	0.188088	0.0869565	0.411111	53.065	0.184953	0.130435	0.661017	46.317	0.811912	0.913043	2.43243	38.579	0.811912	0.956522	5.09653	26.9	0.175549	0.26087	1.65756	26.822	0.821317	0.782609	0.783206
108.92	0.811912	0.956522	5.09653	77.833	0.163009	0.391304	3.30082	71.642	0.818182	0.869565	1.48148	61.65	0.184953	0.0869565	0.419693	53.728	0.181818	0.130435	0.675	47.422	0.815047	0.913043	2.38269	39.196	0.815047	0.956522	4.99231	27.272	0.172414	0.26087	1.69412	26.849	0.824451	0.782609	0.76654
109.61	0.815047	0.956522	4.99231	77.961	0.159875	0.391304	3.37815	73.04	0.821317	0.869565	1.45038	63.048	0.181818	0.0869565	0.428571	53.978	0.178683	0.130435	0.689474	48.241	0.818182	0.913043	2.33333	39.402	0.818182	0.956522	4.88889	27.499	0.169279	0.26087	1.73203	26.853	0.827586	0.782609	0.75
109.98	0.818182	0.956522	4.88889	78.059	0.15674	0.391304	3.45857	74.29	0.824451	0.869565	1.41952	63.761	0.178683	0.0869565	0.437761	54.17	0.175549	0.130435	0.704464	48.295	0.821317	0.913043	2.28435	39.495	0.821317	0.956522	4.78626	27.519	0.166144	0.26087	1.77137	27.529	0.830721	0.782609	0.733585
110.59	0.821317	0.956522	4.78626	78.908	0.153605	0.391304	3.54227	74.871	0.827586	0.869565	1.38889	63.951	0.175549	0.0869565	0.447279	54.989	0.172414	0.130435	0.72	48.705	0.824451	0.913043	2.23574	39.528	0.824451	0.956522	4.68441	28.524	0.163009	0.26087	1.81222	27.833	0.833856	0.782609	0.717293
110.77	0.824451	0.956522	4.68441	79.616	0.15047	0.391304	3.62946	77.274	0.830721	0.869565	1.35849	65.269	0.172414	0.0869565	0.457143	55.718	0.169279	0.130435	0.736111	49.079	0.827586	0.913043	2.1875	40.807	0.827586	0.956522	4.58333	28.659	0.159875	0.26087	1.85467	28.305	0.836991	0.782609	0.701124
112.63	0.827586	0.956522	4.58333	79.672	0.147335	0.391304	3.72036	77.935	0.833856	0.869565	1.32832	65.307	0.169279	0.0869565	0.467372	56.252	0.166144	0.130435	0.75283	49.382	0.830721	0.913043	2.13962	42.464	0.830721	0.956522	4.48302	30.866	0.15674	0.26087	1.89882	28.421	0.840125	0.782609	0.685075
115.82	0.830721	0.956522	4.48302	80.498	0.144201	0.391304	3.81522	79.03	0.836991	0.869565	1.29838	65.335	0.166144	0.0869565	0.477987	56.667	0.163009	0.130435	0.770192	51.547	0.833856	0.913043	2.09211	43.125	0.833856	0.956522	4.38346	31.177	0.153605	0.26087	1.94478	29.497	0.84326	0.782609	0.669145
116.2	0.833856	0.956522	4.38346	80.609	0.141066	0.391304	3.91429	79.484	0.840125	0.869565	1.26866	66.583	0.163009	0.0869565	0.489011	57.412	0.159875	0.130435	0.788235	51.728	0.836991	0.913043	2.04494	43.488	0.836991	0.956522	4.28464	31.432	0.15047	0.26087	1.99265	30.128	0.846395	0.782609	0.653333
116.46	0.836991	0.956522	4.28464	82.188	0.141066	0.347826	3.24741	79.54	0.84326	0.869565	1.23916	66.73	0.159875	0.0869565	0.500467	58.03	0.15674	0.130435	0.807	52.501	0.840125	0.913043	1.99813	44.092	0.840125	0.956522	4.18657	31.467	0.147335	0.26087	2.04255	31.23	0.846395	0.826087	0.862037
117.94	0.840125	0.956522	4.18657	84.55	0.137931	0.347826	3.33333	79.887	0.846395	0.869565	1.20988	67.096	0.15674	0.0869565	0.512381	58.073	0.153605	0.130435	0.826531	52.688	0.84326	0.913043	1.95167	44.108	0.840125	1	-	32.108	0.144201	0.26087	2.09463	31.249	0.846395	0.869565	1.20988
121.87	0.84326	0.956522	4.08922	85.902	0.134796	0.347826	3.42326	80.454	0.84953	0.869565	1.18081	67.802	0.153605	0.0869565	0.524781	58.346	0.15047	0.130435	0.846875	53.424	0.846395	0.913043	1.90556	44.195	0.84326	1	-	32.549	0.141066	0.26087	2.14902	31.726	0.846395	0.913043	1.90556
127.95	0.846395	0.956522	3.99259	86.348	0.131661	0.347826	3.51746	81.409	0.852665	0.869565	1.15196	67.89	0.15047	0.0869565	0.537698	59.809	0.147335	0.130435	0.868085	54.83	0.84953	0.913043	1.85978	44.976	0.846395	1	-	33.567	0.141066	0.217391	1.69136	33.262	0.84953	0.913043	1.85978
128.15	0.84953	0.956522	3.89668	86.593	0.128527	0.347826	3.61626	81.487	0.855799	0.869565	1.12332	68.098	0.147335	0.0869565	0.551165	59.838	0.144201	0.130435	0.890217	56.155	0.852665	0.913043	1.81434	45.074	0.84953	1	-	34.28	0.137931	0.217391	1.73611	33.313	0.852665	0.913043	1.81434
131.1	0.852665	0.956522	3.80147	87.507	0.125392	0.347826	3.72	81.847	0.858934	0.869565	1.09489	68.783	0.144201	0.0869565	0.565217	60.183	0.141066	0.130435	0.913333	56.953	0.855799	0.913043	1.76923	45.132	0.852665	1	-	34.961	0.134796	0.217391	1.78295	33.939	0.855799	0.913043	1.76923
131.71	0.855799	0.956522	3.70696	87.887	0.122257	0.347826	3.82906	82.489	0.862069	0.869565	1.06667	69.618	0.141066	0.0869565	0.579894	61.306	0.141066	0.0869565	0.579894	58.33	0.858934	0.913043	1.72445	45.309	0.855799	1	-	35.956	0.131661	0.217391	1.83201	34.415	0.858934	0.913043	1.72445
132.28	0.858934	0.956522	3.61314	88.162	0.119122	0.347826	3.94386	85.944	0.865204	0.869565	1.03865	70.954	0.141066	0.0434783	0.276768	62.161	0.137931	0.0869565	0.595238	58.613	0.862069	0.913043	1.68	45.579	0.858934	1	-	37.525	0.128527	0.217391	1.88347	34.475	0.862069	0.913043	1.68
134.24	0.862069	0.956522	3.52	88.394	0.115987	0.347826	4.06486	86.694	0.865204	0.913043	1.63587	71.236	0.137931	0.0434783	0.284091	63.145	0.134796	0.0869565	0.611296	58.632	0.865204	0.913043	1.63587	45.63	0.862069	1	-	38.76	0.125392	0.217391	1.9375	34.531	0.865204	0.913043	1.63587
134.79	0.865204	0.956522	3.42754	88.726	0.112853	0.347826	4.19259	86.787	0.868339	0.913043	1.59206	71.601	0.134796	0.0434783	0.291755	63.473	0.131661	0.0869565	0.628118	59.628	0.868339	0.913043	1.59206	45.907	0.865204	1	-	38.819	0.122257	0.217391	1.9943	34.882	0.868339	0.913043	1.59206
136.14	0.868339	0.956522	3.33574	89.503	0.109718	0.347826	4.32762	89.762	0.871473	0.913043	1.54856	72.17	0.131661	0.0434783	0.299784	63.917	0.128527	0.0869565	0.645761	60	0.871473	0.913043	1.54856	46.001	0.868339	1	-	39.24	0.119122	0.217391	2.05409	34.908	0.871473	0.913043	1.54856
138.99	0.871473	0.956522	3.2446	90.806	0.106583	0.347826	4.47059	91.653	0.874608	0.913043	1.50538	72.504	0.128527	0.0434783	0.308204	64.424	0.125392	0.0869565	0.664286	60.967	0.874608	0.913043	1.50538	47.189	0.871473	1	-	39.608	0.115987	0.217391	2.11712	35.331	0.874608	0.913043	1.50538
139.31	0.874608	0.956522	3.15412	92.409	0.106583	0.304348	3.66728	92.332	0.877743	0.913043	1.4625	72.613	0.125392	0.0434783	0.317045	64.878	0.122257	0.0869565	0.683761	61.73	0.877743	0.913043	1.4625	47.792	0.874608	1	-	39.936	0.115987	0.173913	1.60455	36.61	0.877743	0.913043	1.4625
139.79	0.877743	0.956522	3.06429	93.552	0.103448	0.304348	3.79167	92.415	0.880878	0.913043	1.41993	72.739	0.122257	0.0434783	0.32634	65.054	0.119122	0.0869565	0.704261	61.822	0.880878	0.913043	1.41993	48.26	0.877743	1	-	40.18	0.112853	0.173913	1.65497	36.903	0.880878	0.913043	1.41993
144.59	0.880878	0.956522	2.97509	94.651	0.100313	0.304348	3.92383	97.093	0.884013	0.913043	1.37766	73.784	0.119122	0.0434783	0.336124	65.055	0.115987	0.0869565	0.725869	62.93	0.880878	0.956522	2.97509	52.015	0.880878	1	-	40.23	0.109718	0.173913	1.70827	37.812	0.884013	0.913043	1.37766
148.75	0.884013	0.956522	2.88652	95.424	0.0971787	0.304348	4.06452	97.225	0.884013	0.956522	2.88652	74.348	0.115987	0.0434783	0.346437	65.343	0.112853	0.0869565	0.748677	65.679	0.884013	0.956522	2.88652	52.044	0.884013	1	-	40.367	0.109718	0.130435	1.21714	38.558	0.887147	0.913043	1.33569
149.06	0.887147	0.956522	2.79859	96.11	0.0940439	0.304348	4.21458	98.134	0.884013	1	-	74.362	0.112853	0.0434783	0.357323	65.561	0.109718	0.0869565	0.772789	65.843	0.887147	0.956522	2.79859	52.222	0.887147	1	-	40.448	0.106583	0.130435	1.25735	39.346	0.890282	0.913043	1.29401
152.33	0.890282	0.956522	2.71127	97.085	0.0909091	0.304348	4.375	98.15	0.887147	1	-	75.4	0.109718	0.0434783	0.368831	65.998	0.106583	0.0869565	0.798319	66.246	0.890282	0.956522	2.71127	52.392	0.890282	1	-	40.481	0.103448	0.130435	1.3	40.523	0.893417	0.913043	1.25263
159.35	0.893417	0.956522	2.62456	97.15	0.0877743	0.304348	4.54688	99.222	0.890282	1	-	77.791	0.106583	0.0434783	0.381016	66.162	0.103448	0.0869565	0.825397	68.039	0.893417	0.956522	2.62456	52.46	0.893417	1	-	40.745	0.100313	0.130435	1.34531	40.976	0.896552	0.913043	1.21154
159.48	0.896552	0.956522	2.53846	97.398	0.0846395	0.304348	4.73148	99.541	0.893417	1	-	78.473	0.103448	0.0434783	0.393939	68.714	0.100313	0.0869565	0.854167	68.276	0.896552	0.956522	2.53846	52.949	0.896552	1	-	42.791	0.0971787	0.130435	1.39355	41.962	0.899687	0.913043	1.17073
160.05	0.899687	0.956522	2.45296	100.1	0.0846395	0.26087	3.81699	100.49	0.896552	1	-	78.824	0.100313	0.0434783	0.40767	69.747	0.0971787	0.0869565	0.884793	70.593	0.899687	0.956522	2.45296	53.614	0.899687	1	-	43.003	0.0940439	0.130435	1.445	42.329	0.902821	0.913043	1.13021
160.12	0.902821	0.956522	2.36806	111.2	0.0815047	0.26087	3.97738	101.04	0.899687	1	-	80.307	0.100313	0	0	70.108	0.0940439	0.0869565	0.91746	72.946	0.902821	0.956522	2.36806	54.748	0.902821	1	-	44.558	0.0909091	0.130435	1.5	42.961	0.905956	0.913043	1.08997
160.52	0.905956	0.956522	2.28374	111.24	0.0783699	0.26087	4.15059	101.48	0.902821	1	-	80.523	0.0971787	0	0	70.475	0.0909091	0.0869565	0.952381	73.755	0.905956	0.956522	2.28374	54.75	0.905956	1	-	46.797	0.0877743	0.130435	1.55893	43.734	0.905956	0.956522	2.28374
162.61	0.909091	0.956522	2.2	111.46	0.0752351	0.26087	4.33824	104.46	0.905956	1	-	80.741	0.0940439	0	0	70.533	0.0877743	0.0869565	0.989796	73.79	0.909091	0.956522	2.2	54.754	0.909091	1	-	47.136	0.0877743	0.0869565	0.989796	43.911	0.909091	0.956522	2.2
166.19	0.912226	0.956522	2.11684	117.63	0.0689655	0.26087	4.76471	104.5	0.909091	1	-	81.121	0.0909091	0	0	70.602	0.0846395	0.0869565	1.02998	74.722	0.912226	0.956522	2.11684	54.95	0.912226	1	-	47.138	0.0846395	0.0869565	1.02998	44.308	0.912226	0.956522	2.11684
167.11	0.915361	0.956522	2.03425	118.18	0.0658307	0.26087	5.0084	105.86	0.912226	1	-	82.991	0.0877743	0	0	71.062	0.0815047	0.0869565	1.07326	74.919	0.915361	0.956522	2.03425	57.752	0.915361	1	-	47.557	0.0815047	0.0869565	1.07326	46.634	0.915361	0.956522	2.03425
172.39	0.918495	0.956522	1.95222	123.46	0.0658307	0.217391	3.9418	106.44	0.915361	1	-	84.593	0.0846395	0	0	71.68	0.0783699	0.0869565	1.12	75.466	0.918495	0.956522	1.95222	57.849	0.918495	1	-	48.346	0.0783699	0.0869565	1.12	48.383	0.918495	0.956522	1.95222
173.48	0.92163	0.956522	1.87075	124.39	0.0626959	0.217391	4.15278	107.66	0.918495	1	-	86.187	0.0815047	0	0	72.97	0.0752351	0.0869565	1.17063	77.991	0.92163	0.956522	1.87075	58.612	0.92163	1	-	49.274	0.0752351	0.0869565	1.17063	49.397	0.92163	0.956522	1.87075
176.42	0.924765	0.956522	1.78983	124.84	0.0595611	0.217391	4.38596	107.69	0.92163	1	-	86.281	0.0783699	0	0	74.196	0.0721003	0.0869565	1.22567	78.917	0.924765	0.956522	1.78983	61.176	0.924765	1	-	49.596	0.0721003	0.0869565	1.22567	50.226	0.924765	0.956522	1.78983
176.47	0.9279	0.956522	1.70946	125.82	0.0595611	0.173913	3.3241	107.84	0.924765	1	-	88.925	0.0752351	0	0	75.403	0.0689655	0.0869565	1.28571	82.655	0.9279	1	-	61.289	0.9279	1	-	49.925	0.0689655	0.0869565	1.28571	50.528	0.9279	0.956522	1.70946
182	0.931034	0.956522	1.62963	126.41	0.0564263	0.173913	3.52047	109.16	0.9279	1	-	90.37	0.0721003	0	0	75.471	0.0658307	0.0869565	1.35147	85.117	0.931034	1	-	61.809	0.931034	1	-	50.346	0.0658307	0.0869565	1.35147	50.707	0.931034	0.956522	1.62963
183.98	0.934169	0.956522	1.55034	126.45	0.0532915	0.173913	3.73994	110.34	0.931034	1	-	91.655	0.0689655	0	0	75.889	0.0626959	0.0869565	1.42381	86	0.934169	1	-	66.079	0.934169	1	-	52.685	0.0626959	0.0869565	1.42381	51.122	0.934169	0.956522	1.55034
188.42	0.937304	0.956522	1.47157	128.82	0.0501567	0.173913	3.98684	110.85	0.934169	1	-	93.207	0.0658307	0	0	77.56	0.0595611	0.0869565	1.50376	91.17	0.937304	1	-	68.206	0.937304	1	-	53.624	0.0595611	0.0869565	1.50376	52.645	0.937304	0.956522	1.47157
192.66	0.940439	0.956522	1.39333	130.11	0.0470219	0.173913	4.26667	113.11	0.937304	1	-	95.686	0.0626959	0	0	80.756	0.0564263	0.0869565	1.59259	92.507	0.940439	1	-	69.529	0.940439	1	-	54.789	0.0564263	0.0869565	1.59259	52.824	0.940439	0.956522	1.39333
194.37	0.943574	0.956522	1.31561	132.15	0.0470219	0.130435	3.04	113.62	0.940439	1	-	96.952	0.0595611	0	0	83.763	0.0532915	0.0869565	1.69188	93.636	0.943574	1	-	71.983	0.943574	1	-	55.167	0.0532915	0.0869565	1.69188	53.333	0.943574	0.956522	1.31561
194.8	0.946708	0.956522	1.23841	132.61	0.0438871	0.130435	3.26786	113.78	0.943574	1	-	98.488	0.0564263	0	0	85.365	0.0501567	0.0869565	1.80357	94.276	0.946708	1	-	75.048	0.946708	1	-	55.461	0.0501567	0.0869565	1.80357	54.846	0.943574	1	-
201.73	0.949843	0.956522	1.16172	134.91	0.0407524	0.130435	3.53077	115.02	0.946708	1	-	99.285	0.0532915	0	0	85.817	0.0470219	0.0869565	1.93016	94.917	0.949843	1	-	75.387	0.949843	1	-	55.987	0.0470219	0.0869565	1.93016	54.888	0.946708	1	-
210.29	0.952978	0.956522	1.08553	135.22	0.0376176	0.130435	3.8375	116.29	0.949843	1	-	100.53	0.0501567	0	0	88.625	0.0438871	0.0869565	2.07483	96.455	0.952978	1	-	75.984	0.952978	1	-	56.229	0.0438871	0.0869565	2.07483	56.487	0.949843	1	-
213.08	0.952978	1	-	141.42	0.0344828	0.130435	4.2	117.06	0.952978	1	-	101.1	0.0470219	0	0	89.792	0.0407524	0.0869565	2.24176	97.26	0.956113	1	-	76.101	0.956113	1	-	57.563	0.0407524	0.0869565	2.24176	59.42	0.952978	1	-
217.24	0.956113	1	-	142.7	0.031348	0.130435	4.635	117.27	0.956113	1	-	102.61	0.0438871	0	0	91.953	0.0376176	0.0869565	2.43651	101.37	0.959248	1	-	79.483	0.959248	1	-	57.825	0.0376176	0.0869565	2.43651	59.517	0.956113	1	-
219.59	0.959248	1	-	143.09	0.031348	0.0869565	2.94286	118.39	0.959248	1	-	104.83	0.0407524	0	0	92.375	0.0344828	0.0869565	2.66667	101.58	0.962382	1	-	79.815	0.962382	1	-	58.73	0.0344828	0.0869565	2.66667	60.818	0.959248	1	-
222.73	0.962382	1	-	146.2	0.0282132	0.0869565	3.28042	122.28	0.962382	1	-	106.35	0.0376176	0	0	96.571	0.031348	0.0869565	2.94286	102.91	0.965517	1	-	79.834	0.965517	1	-	60.784	0.031348	0.0869565	2.94286	63.466	0.962382	1	-
225.56	0.965517	1	-	148.73	0.0250784	0.0869565	3.70238	131.5	0.965517	1	-	107.88	0.0344828	0	0	98.796	0.0282132	0.0869565	3.28042	104.15	0.968652	1	-	81.621	0.968652	1	-	60.797	0.031348	0.0434783	1.40455	64.676	0.965517	1	-
227.11	0.968652	1	-	149.62	0.0219436	0.0869565	4.2449	132.85	0.968652	1	-	108.29	0.031348	0	0	100.4	0.0250784	0.0869565	3.70238	105.25	0.971787	1	-	87.119	0.971787	1	-	61.253	0.0282132	0.0434783	1.56566	69.939	0.968652	1	-
229.86	0.971787	1	-	150.32	0.0219436	0.0434783	2.02597	133.82	0.971787	1	-	110.7	0.0282132	0	0	103.22	0.0219436	0.0869565	4.2449	112.15	0.974922	1	-	90.543	0.974922	1	-	61.552	0.0282132	0	0	70.166	0.971787	1	-
241.08	0.974922	1	-	158.35	0.0188088	0.0434783	2.37121	137.8	0.974922	1	-	111.23	0.0250784	0	0	103.23	0.0219436	0.0434783	2.02597	112.16	0.978056	1	-	93.824	0.978056	1	-	64.177	0.0250784	0	0	72.211	0.974922	1	-
246.15	0.978056	1	-	163.02	0.015674	0.0434783	2.85455	145.51	0.978056	1	-	115.19	0.0219436	0	0	104.38	0.0188088	0.0434783	2.37121	117.51	0.981191	1	-	98.574	0.981191	1	-	64.721	0.0219436	0	0	72.997	0.978056	1	-
250.95	0.981191	1	-	164.31	0.0125392	0.0434783	3.57955	147.15	0.981191	1	-	123.58	0.0188088	0	0	107.67	0.015674	0.0434783	2.85455	121.31	0.984326	1	-	104.56	0.984326	1	-	80.751	0.0188088	0	0	74.594	0.981191	1	-
260.28	0.984326	1	-	169.24	0.00940439	0.0434783	4.78788	147.18	0.984326	1	-	128.41	0.015674	0	0	115.13	0.0125392	0.0434783	3.57955	123.5	0.987461	1	-	105.1	0.987461	1	-	84.035	0.015674	0	0	79.854	0.984326	1	-
262.01	0.987461	1	-	171.66	0.00626959	0.0434783	7.20455	151.58	0.987461	1	-	129.12	0.0125392	0	0	134.07	0.00940439	0.0434783	4.78788	124.31	0.990596	1	-	105.96	0.990596	1	-	92.448	0.0125392	0	0	88.3	0.987461	1	-
296.32	0.990596	1	-	173.35	0.0031348	0.0434783	14.4545	151.91	0.990596	1	-	131.91	0.00940439	0	0	138.25	0.00626959	0.0434783	7.20455	140.71	0.99373	1	-	108.94	0.99373	1	-	101.84	0.00940439	0	0	88.732	0.990596	1	-
299.75	0.99373	1	-	182.81	0	0.0434783	-	152.69	0.99373	1	-	159.93	0.00626959	0	0	163.95	0.0031348	0.0434783	14.4545	144.37	0.996865	1	-	125.81	0.996865	1	-	118.43	0.00626959	0	0	89.761	0.99373	1	-
313.7	0.996865	1	-	183.81	0	0	-	155.71	0.996865	1	-	183.51	0.0031348	0	0	165.08	0.0031348	0	0	146.65	1	1	-	139.69	1	1	-	141.71	0.0031348	0	0	90.657	0.996865	1	-
340.1	1	1	-					193.38	1	1	-	184.51	0	0	-	166.08	0	0	-									142.71	0	0	-	91.891	1	1	-

## Sheet: Europe-Others
Table S3. The results of ROC analysis applied to loading scores of significant comparative principal components between population sample sets of nine geographical units.
Basic statistics
	PC1		PC2		PC3		PC4		PC5		PC6		PC7		PC8		PC9
Europe = 1, Others = 0	0	1	0	1	0	1	0	1	0	1	0	1	0	1	0	1	0	1
n	277	65	277	65	277	65	277	65	277	65	277	65	277	65	277	65	277	65
Mean score	-3.28955	14.0182	15.9511	-67.9758	-2.77492	11.8253	-9.61594	40.9788	-1.04847	4.46833	-5.26638	22.4429	2.33168	-9.93628	-2.51199	10.7048	-2.35003	10.0146
Variance	15508.7	10807.9	5847.43	4627.73	5498.65	4517.98	3831.67	3210.88	3389.21	2820.18	2893.96	2791.69	1833.94	1659.85	957.111	2223.89	994.306	1289.27
SD	124.534	103.961	76.4685	68.0274	74.1529	67.2159	61.9005	56.6646	58.217	53.1054	53.7955	52.8365	42.8245	40.7412	30.9372	47.1581	31.5326	35.9064
Minimum score	-380.69	-253.27	-217.22	-272.47	-186.52	-177.29	-197.82	-76.056	-237.85	-117.09	-153.91	-154.24	-90.602	-105.32	-111.2	-128.11	-82.528	-67.608
Maximum score	340.1	296.32	182.81	92.409	193.38	155.71	129.12	183.51	165.08	134.07	146.65	117.51	139.69	93.824	80.751	141.71	91.891	90.657
Area under the curve (AUC)
			95% Confidence Interval			Null hypothesis (Area=0.5)
	Area	Standard error	Lower limit	Upper limit	Chi-square	df	P-value	* P<0.05 ** P<0.01 *** P<0.001
PC1	0.543238	0.037782	0.469187	0.617289	1.30967	1	0.252455
PC2	0.801944	0.0282601	0.746555	0.857333	114.158	1	1.20348e-26	***
PC3	0.557845	0.0376371	0.484078	0.631612	2.36211	1	0.124314
PC4	0.719578	0.0357691	0.649472	0.789684	37.6844	1	8.3167e-10	***
PC5	0.5208	0.0397825	0.442828	0.598772	0.273359	1	0.601087
PC6	0.671091	0.0371487	0.598281	0.743901	21.2114	1	4.11307e-06	***
PC7	0.581172	0.0376572	0.507365	0.654979	4.64639	1	0.031119	*
PC8	0.594002	0.042977	0.509768	0.678235	4.78409	1	0.0287239	*
PC9	0.598112	0.0398793	0.51995	0.676274	6.05264	1	0.0138855	*
Comparison of area under the curve (AUC)
				95% Confidence Interval			Null hypothesis (Area 1 = Area 2)
Area 1	Area 2	Area difference	Standard error	Lower limit	Upper limit	Chi-square	df	P-value	* P<0.05 ** P<0.01 *** P<0.001
PC1	PC2	-0.258706	0.05032	-0.357331	-0.16008	26.432	1	2.72975e-07	***
PC1	PC3	-0.0146071	0.0574312	-0.12717	0.0979561	0.0646888	1	0.799233
PC1	PC4	-0.17634	0.0507281	-0.275765	-0.0769146	12.0838	1	0.000508617	***
PC1	PC5	0.0224382	0.0572584	-0.0897862	0.134663	0.153567	1	0.695149
PC1	PC6	-0.127853	0.0522108	-0.230185	-0.0255221	5.99658	1	0.0143336	*
PC1	PC7	-0.0379339	0.0501123	-0.136152	0.0602844	0.573016	1	0.449063
PC1	PC8	-0.0507637	0.0578684	-0.164184	0.0626563	0.769525	1	0.380364
PC1	PC9	-0.0548736	0.0556959	-0.164036	0.0542883	0.970692	1	0.324508
PC2	PC3	0.244099	0.0459753	0.153989	0.334209	28.1891	1	1.1002e-07	***
PC2	PC4	0.082366	0.0413928	0.00123764	0.163494	3.95956	1	0.0466059	*
PC2	PC5	0.281144	0.0498452	0.183449	0.378839	31.8135	1	1.69707e-08	***
PC2	PC6	0.130853	0.0522888	0.0283684	0.233337	6.26249	1	0.0123321	*
PC2	PC7	0.220772	0.0462421	0.130139	0.311405	22.7936	1	1.80362e-06	***
PC2	PC8	0.207942	0.0524835	0.105077	0.310808	15.6979	1	7.43084e-05	***
PC2	PC9	0.203832	0.0499172	0.105996	0.301668	16.6742	1	4.43805e-05	***
PC3	PC4	-0.161733	0.0525031	-0.264637	-0.0588287	9.48914	1	0.00206692	**
PC3	PC5	0.0370453	0.0550599	-0.0708702	0.144961	0.452683	1	0.501064
PC3	PC6	-0.113246	0.0561098	-0.223219	-0.00327316	4.07353	1	0.0435601	*
PC3	PC7	-0.0233269	0.0516078	-0.124476	0.0778226	0.204306	1	0.651267
PC3	PC8	-0.0361566	0.0587388	-0.151283	0.0789693	0.378901	1	0.538192
PC3	PC9	-0.0402666	0.0575869	-0.153135	0.0726017	0.488925	1	0.484407
PC4	PC5	0.198778	0.0578346	0.0854244	0.312132	11.813	1	0.000588175	***
PC4	PC6	0.0484865	0.0514158	-0.0522866	0.14926	0.889301	1	0.345667
PC4	PC7	0.138406	0.0543353	0.0319107	0.244901	6.48852	1	0.0108574	*
PC4	PC8	0.125576	0.0563076	0.0152154	0.235937	4.97372	1	0.0257352	*
PC4	PC9	0.121466	0.0514934	0.0205411	0.222391	5.56427	1	0.0183306	*
PC5	PC6	-0.150292	0.0550235	-0.258136	-0.0424474	7.46058	1	0.00630648	**
PC5	PC7	-0.0603721	0.0528309	-0.163919	0.0431746	1.30586	1	0.253146
PC5	PC8	-0.0732019	0.0575624	-0.186022	0.0396183	1.61721	1	0.203481
PC5	PC9	-0.0773119	0.0628552	-0.200506	0.0458821	1.5129	1	0.218697
PC6	PC7	0.0899195	0.0538375	-0.0156	0.195439	2.78958	1	0.0948793
PC6	PC8	0.0770897	0.0606668	-0.0418151	0.195994	1.61469	1	0.203833
PC6	PC9	0.0729797	0.0537552	-0.0323785	0.178338	1.84316	1	0.174581
PC7	PC8	-0.0128298	0.0587606	-0.127998	0.102339	0.0476722	1	0.827164
PC7	PC9	-0.0169397	0.0546382	-0.124029	0.0901492	0.0961215	1	0.756535
PC8	PC9	-0.00410997	0.0608551	-0.123384	0.115164	0.00456124	1	0.946154
ROC curve data
PC1				PC2				PC3				PC4				PC5				PC6				PC7				PC8				PC9
Standard point	FPF	TPF	Odds ratio	Standard point	FPF	TPF	Odds ratio	Standard point	FPF	TPF	Odds ratio	Standard point	FPF	TPF	Odds ratio	Standard point	FPF	TPF	Odds ratio	Standard point	FPF	TPF	Odds ratio	Standard point	FPF	TPF	Odds ratio	Standard point	FPF	TPF	Odds ratio	Standard point	FPF	TPF	Odds ratio
-380.69	1	1	-	-273.47	0	0	-	-186.52	1	1	-	-197.82	1	1	-	-237.85	1	1	-	-154.24	1	1	-	-106.32	0	0	-	-128.11	1	1	-	-82.528	1	1	-
-364.2	0.99639	1	-	-272.47	0	0.0153846	-	-177.29	0.99639	1	-	-185.09	0.99639	1	-	-188.64	0.99639	1	-	-153.91	1	0.984615	0	-105.32	0	0.0153846	-	-118.34	1	0.984615	0	-82.235	0.99639	1	-
-312.81	0.99278	1	-	-218.12	0	0.0307692	-	-166.09	0.99639	0.984615	0.231884	-175.41	0.99278	1	-	-148.51	0.99278	1	-	-139.5	0.99639	0.984615	0.231884	-104.12	0	0.0307692	-	-111.2	1	0.969231	0	-73.139	0.99278	1	-
-303.3	0.98917	1	-	-217.22	0.00361011	0.0307692	8.7619	-165.2	0.99278	0.984615	0.465455	-172.22	0.98917	1	-	-141.64	0.98917	1	-	-135.4	0.99278	0.984615	0.465455	-90.602	0.00361011	0.0307692	8.7619	-88.462	0.99639	0.969231	0.11413	-69.411	0.98917	1	-
-291.02	0.98556	1	-	-204.56	0.00722022	0.0307692	4.36508	-154.04	0.98917	0.984615	0.70073	-159.24	0.98556	1	-	-140.28	0.98556	1	-	-135.29	0.98917	0.984615	0.70073	-88.107	0.00722022	0.0307692	4.36508	-81.57	0.99278	0.969231	0.229091	-67.608	0.98556	1	-
-286.7	0.981949	1	-	-204.16	0.00722022	0.0461538	6.65323	-150.54	0.98556	0.984615	0.937729	-157.8	0.981949	1	-	-134.35	0.981949	1	-	-119.97	0.98556	0.984615	0.937729	-87.938	0.0108303	0.0307692	2.89947	-77.584	0.98917	0.969231	0.344891	-67.091	0.98556	0.984615	0.937729
-261.11	0.978339	1	-	-202.48	0.0108303	0.0461538	4.41935	-144.5	0.981949	0.984615	1.17647	-152.1	0.978339	1	-	-127.32	0.978339	1	-	-113.12	0.981949	0.984615	1.17647	-87.488	0.0144404	0.0307692	2.16667	-75.217	0.98917	0.953846	0.226277	-66.402	0.981949	0.984615	1.17647
-259.85	0.974729	1	-	-200.87	0.0144404	0.0461538	3.30242	-142.1	0.978339	0.984615	1.41697	-149.34	0.974729	1	-	-121.84	0.974729	1	-	-111.38	0.978339	0.984615	1.41697	-87.399	0.0144404	0.0461538	3.30242	-71.395	0.98556	0.953846	0.302808	-64.775	0.978339	0.984615	1.41697
-259.22	0.971119	1	-	-184.13	0.0144404	0.0615385	4.47541	-139.1	0.974729	0.984615	1.65926	-147.28	0.971119	1	-	-120.67	0.971119	1	-	-110.95	0.974729	0.984615	1.65926	-83.8	0.0180505	0.0461538	2.63226	-69.263	0.981949	0.953846	0.379902	-64.396	0.974729	0.984615	1.65926
-254.27	0.967509	1	-	-182.58	0.0144404	0.0769231	5.6875	-137.1	0.971119	0.984615	1.90335	-146.3	0.967509	1	-	-117.09	0.967509	1	-	-109.74	0.971119	0.984615	1.90335	-83.03	0.0180505	0.0615385	3.56721	-67.636	0.978339	0.953846	0.457565	-60.603	0.974729	0.969231	0.816667
-253.27	0.963899	1	-	-171.58	0.0180505	0.0769231	4.53333	-134.81	0.967509	0.984615	2.14925	-145.67	0.963899	1	-	-116.66	0.967509	0.984615	2.14925	-102.72	0.967509	0.984615	2.14925	-80.973	0.0216606	0.0615385	2.96175	-65.235	0.974729	0.953846	0.535802	-59.89	0.971119	0.969231	0.936803
-241.99	0.963899	0.984615	2.397	-166.46	0.0180505	0.0923077	5.5322	-132.26	0.963899	0.984615	2.397	-140.23	0.960289	1	-	-108.8	0.963899	0.984615	2.397	-101.96	0.963899	0.984615	2.397	-76.109	0.0252708	0.0615385	2.52927	-61.911	0.971119	0.953846	0.614622	-57.524	0.967509	0.969231	1.05784
-234.47	0.963899	0.969231	1.17978	-148.37	0.0180505	0.107692	6.56552	-130.85	0.960289	0.984615	2.64662	-139.15	0.956679	1	-	-108.53	0.960289	0.984615	2.64662	-101.16	0.960289	0.984615	2.64662	-71.185	0.0288809	0.0615385	2.20492	-59.509	0.967509	0.953846	0.69403	-55.628	0.963899	0.969231	1.17978
-227.3	0.960289	0.969231	1.30263	-148.27	0.0216606	0.107692	5.45115	-127.35	0.956679	0.984615	2.89811	-131.6	0.953069	1	-	-108.12	0.960289	0.969231	1.30263	-94.691	0.960289	0.969231	1.30263	-70.675	0.032491	0.0615385	1.95264	-58.441	0.963899	0.953846	0.774032	-54.482	0.963899	0.953846	0.774032
-227.17	0.956679	0.969231	1.42642	-140.51	0.0216606	0.123077	6.33918	-127.05	0.953069	0.984615	3.15152	-129.48	0.949458	1	-	-107.02	0.956679	0.969231	1.42642	-91.009	0.956679	0.969231	1.42642	-70.395	0.0361011	0.0615385	1.75082	-58.389	0.960289	0.953846	0.854637	-52.042	0.960289	0.953846	0.854637
-225.22	0.953069	0.969231	1.55114	-138.79	0.0252708	0.123077	5.41353	-123.32	0.949458	0.984615	3.40684	-123.22	0.945848	1	-	-99.731	0.953069	0.969231	1.55114	-90.452	0.953069	0.969231	1.55114	-70.29	0.0397112	0.0615385	1.58569	-58.2	0.956679	0.953846	0.935849	-51.59	0.956679	0.953846	0.935849
-223.4	0.949458	0.969231	1.67681	-133.3	0.0252708	0.138462	6.19898	-122.35	0.949458	0.969231	1.67681	-117.64	0.942238	1	-	-97.876	0.953069	0.953846	1.01768	-88.131	0.949458	0.969231	1.67681	-67.868	0.0433213	0.0615385	1.44809	-57.893	0.953069	0.953846	1.01768	-51.065	0.953069	0.953846	1.01768
-215.89	0.945848	0.969231	1.80344	-132.27	0.0288809	0.138462	5.40402	-117.85	0.945848	0.969231	1.80344	-113.37	0.938628	1	-	-97.458	0.949458	0.953846	1.10013	-85.662	0.949458	0.953846	1.10013	-66.883	0.0433213	0.0769231	1.84028	-56.44	0.949458	0.953846	1.10013	-50.591	0.949458	0.953846	1.10013
-212.74	0.942238	0.969231	1.93103	-130.35	0.0288809	0.153846	6.11364	-117.78	0.942238	0.969231	1.93103	-107.94	0.935018	1	-	-94.652	0.945848	0.953846	1.18321	-84.953	0.949458	0.938462	0.811787	-66.087	0.0469314	0.0769231	1.69231	-53.46	0.945848	0.953846	1.18321	-49.698	0.945848	0.953846	1.18321
-204.64	0.938628	0.969231	2.05962	-130.33	0.0288809	0.169231	6.84954	-117.63	0.938628	0.969231	2.05962	-106.64	0.931408	1	-	-92.557	0.942238	0.953846	1.26692	-84.721	0.945848	0.938462	0.873092	-65.335	0.0505415	0.0769231	1.56548	-50.185	0.942238	0.953846	1.26692	-48.947	0.942238	0.953846	1.26692
-199.51	0.935018	0.969231	2.18919	-130.28	0.032491	0.169231	6.06584	-116.59	0.935018	0.969231	2.18919	-104.69	0.927798	1	-	-92.373	0.938628	0.953846	1.35128	-84.72	0.942238	0.938462	0.934866	-64.973	0.0541516	0.0769231	1.45556	-50.025	0.938628	0.953846	1.35128	-46.833	0.938628	0.953846	1.35128
-193.21	0.931408	0.969231	2.31977	-129.59	0.0361011	0.169231	5.43889	-116.5	0.931408	0.969231	2.31977	-102.58	0.924188	1	-	-91.129	0.935018	0.953846	1.43629	-84.338	0.938628	0.938462	0.997115	-64.371	0.0577617	0.0769231	1.35938	-48.975	0.938628	0.938462	0.997115	-46.343	0.935018	0.953846	1.43629
-190.86	0.931408	0.953846	1.52196	-125.79	0.0397112	0.169231	4.92593	-112.42	0.927798	0.969231	2.45136	-97.919	0.920578	1	-	-91.111	0.931408	0.953846	1.52196	-83.993	0.935018	0.938462	1.05985	-63.945	0.0613718	0.0769231	1.27451	-48.947	0.935018	0.938462	1.05985	-46.334	0.931408	0.953846	1.52196
-186.65	0.927798	0.953846	1.6083	-124.78	0.0433213	0.169231	4.49846	-111.11	0.924188	0.969231	2.58398	-96.518	0.916968	1	-	-89.716	0.927798	0.953846	1.6083	-80.925	0.931408	0.938462	1.12306	-63.375	0.0613718	0.0923077	1.55533	-48.354	0.931408	0.938462	1.12306	-46.055	0.927798	0.953846	1.6083
-185.26	0.924188	0.953846	1.69531	-122.52	0.0469314	0.169231	4.13675	-108.03	0.920578	0.969231	2.71765	-96.085	0.913357	1	-	-87.862	0.924188	0.953846	1.69531	-78.582	0.927798	0.938462	1.18677	-63.265	0.0649819	0.0923077	1.46328	-48.245	0.927798	0.938462	1.18677	-45.786	0.924188	0.953846	1.69531
-178.38	0.920578	0.953846	1.78301	-121.96	0.0469314	0.184615	4.59797	-107.84	0.920578	0.953846	1.78301	-95.289	0.909747	1	-	-82.89	0.920578	0.953846	1.78301	-77.944	0.924188	0.938462	1.25098	-63.012	0.0685921	0.0923077	1.38091	-47.692	0.924188	0.938462	1.25098	-45.311	0.920578	0.953846	1.78301
-176.52	0.916968	0.953846	1.87139	-120.53	0.0505415	0.184615	4.25337	-106.77	0.916968	0.953846	1.87139	-93.811	0.906137	1	-	-82.266	0.916968	0.953846	1.87139	-76.809	0.920578	0.938462	1.31569	-59.78	0.0722022	0.0923077	1.30678	-47.042	0.920578	0.938462	1.31569	-45.181	0.916968	0.953846	1.87139
-175.74	0.913357	0.953846	1.96047	-119.81	0.0541516	0.184615	3.95472	-106.14	0.913357	0.953846	1.96047	-93.226	0.902527	1	-	-81.419	0.913357	0.953846	1.96047	-76.629	0.916968	0.938462	1.38091	-59.512	0.0758123	0.0923077	1.23971	-46.97	0.916968	0.938462	1.38091	-43.946	0.913357	0.953846	1.96047
-173.36	0.909747	0.953846	2.05026	-119.18	0.0577617	0.184615	3.6934	-105.09	0.909747	0.953846	2.05026	-89.908	0.898917	1	-	-78.45	0.909747	0.953846	2.05026	-75.159	0.913357	0.938462	1.44664	-59.321	0.0794224	0.0923077	1.17874	-46.579	0.913357	0.938462	1.44664	-43.426	0.909747	0.953846	2.05026
-162.72	0.906137	0.953846	2.14077	-114.18	0.0577617	0.2	4.07812	-103.46	0.906137	0.953846	2.14077	-88.213	0.895307	1	-	-76.481	0.906137	0.953846	2.14077	-74.829	0.909747	0.938462	1.5129	-57.414	0.0830325	0.0923077	1.12307	-46.529	0.909747	0.938462	1.5129	-43.291	0.909747	0.938462	1.5129
-160.98	0.902527	0.953846	2.232	-112.11	0.0613718	0.2	3.82353	-101.99	0.902527	0.953846	2.232	-86.202	0.891697	1	-	-76.134	0.906137	0.938462	1.57968	-74.719	0.906137	0.938462	1.57968	-57.337	0.0866426	0.0923077	1.07203	-44.918	0.906137	0.938462	1.57968	-43.283	0.906137	0.938462	1.57968
-160.92	0.898917	0.953846	2.32396	-111.39	0.0613718	0.215385	4.19839	-101.51	0.898917	0.953846	2.32396	-85.174	0.888087	1	-	-75.796	0.902527	0.938462	1.647	-71.381	0.906137	0.923077	1.24303	-57.147	0.0866426	0.107692	1.27227	-44.282	0.902527	0.938462	1.647	-42.946	0.906137	0.923077	1.24303
-158.68	0.895307	0.953846	2.41667	-108.55	0.0613718	0.230769	4.58824	-98.368	0.895307	0.953846	2.41667	-82.255	0.884477	1	-	-73.072	0.898917	0.938462	1.71486	-70.432	0.906137	0.907692	1.01859	-57.019	0.0902527	0.107692	1.21655	-43.685	0.898917	0.938462	1.71486	-42.661	0.902527	0.923077	1.296
-154.18	0.891697	0.953846	2.51012	-105.83	0.0649819	0.230769	4.31667	-98.139	0.891697	0.953846	2.51012	-78.597	0.880866	1	-	-71.774	0.895307	0.938462	1.78327	-70.425	0.902527	0.907692	1.062	-56.221	0.0902527	0.123077	1.41474	-43.614	0.895307	0.938462	1.78327	-42.096	0.898917	0.923077	1.3494
-150.3	0.888087	0.953846	2.60434	-104.2	0.0649819	0.246154	4.69841	-94.856	0.888087	0.953846	2.60434	-77.073	0.877256	1	-	-71.066	0.891697	0.938462	1.85223	-69.916	0.898917	0.907692	1.10576	-53.297	0.0938628	0.123077	1.35493	-43.383	0.891697	0.938462	1.85223	-41.58	0.895307	0.923077	1.40323
-149.4	0.888087	0.938462	1.92175	-104.13	0.0649819	0.261538	5.09606	-91.792	0.888087	0.938462	1.92175	-76.056	0.873646	1	-	-71.017	0.888087	0.938462	1.92175	-69.647	0.895307	0.907692	1.14987	-53.157	0.0974729	0.123077	1.29955	-42.933	0.888087	0.938462	1.92175	-39.665	0.891697	0.923077	1.45749
-149.03	0.884477	0.938462	1.99184	-100.75	0.0685921	0.261538	4.80921	-91.412	0.888087	0.923077	1.5122	-75.788	0.873646	0.984615	9.2562	-70.922	0.884477	0.938462	1.99184	-69.035	0.891697	0.907692	1.19433	-52.792	0.101083	0.123077	1.24812	-42.258	0.888087	0.923077	1.5122	-39.479	0.888087	0.923077	1.5122
-148.61	0.880866	0.938462	2.0625	-100.28	0.0722022	0.261538	4.55104	-91.167	0.884477	0.923077	1.56735	-75.135	0.870036	0.984615	9.56017	-69.041	0.884477	0.923077	1.56735	-68.878	0.888087	0.907692	1.23916	-52.355	0.101083	0.138462	1.42921	-42.249	0.884477	0.923077	1.56735	-39.394	0.884477	0.923077	1.56735
-147.3	0.877256	0.938462	2.13374	-100.03	0.0758123	0.261538	4.31746	-90.65	0.880866	0.923077	1.62295	-73.004	0.866426	0.984615	9.86667	-68.147	0.880866	0.923077	1.62295	-68.409	0.884477	0.907692	1.28435	-51.682	0.104693	0.138462	1.37438	-40.886	0.880866	0.923077	1.62295	-39.079	0.880866	0.923077	1.62295
-147.02	0.873646	0.938462	2.20558	-98.348	0.0758123	0.276923	4.66869	-89.7	0.877256	0.923077	1.67901	-72.361	0.862816	0.984615	10.1757	-67.722	0.877256	0.923077	1.67901	-67.814	0.880866	0.907692	1.32992	-51.539	0.108303	0.138462	1.32321	-37.875	0.877256	0.923077	1.67901	-38.222	0.877256	0.923077	1.67901
-142.1	0.873646	0.923077	1.73554	-98.179	0.0758123	0.292308	5.0352	-88.725	0.873646	0.923077	1.73554	-71.704	0.862816	0.969231	5.00837	-67.294	0.873646	0.923077	1.73554	-65.139	0.877256	0.907692	1.37586	-51.404	0.108303	0.153846	1.49697	-37.622	0.873646	0.923077	1.73554	-38.018	0.873646	0.923077	1.73554
-134.26	0.870036	0.923077	1.79253	-97.444	0.0794224	0.292308	4.78755	-87.594	0.870036	0.923077	1.79253	-71.579	0.859206	0.969231	5.16176	-64.089	0.870036	0.923077	1.79253	-64.142	0.873646	0.907692	1.42218	-51.134	0.111913	0.153846	1.44282	-37.539	0.870036	0.923077	1.79253	-37.476	0.870036	0.923077	1.79253
-133.88	0.866426	0.923077	1.85	-94.763	0.0830325	0.292308	4.56144	-85.456	0.866426	0.923077	1.85	-70.129	0.855596	0.969231	5.31646	-62.735	0.866426	0.923077	1.85	-64.063	0.870036	0.907692	1.46888	-50.894	0.111913	0.169231	1.61649	-37.148	0.866426	0.923077	1.85	-37.086	0.866426	0.923077	1.85
-133.69	0.862816	0.923077	1.90795	-93.927	0.0830325	0.307692	4.90821	-84.483	0.862816	0.923077	1.90795	-69.647	0.851986	0.969231	5.47246	-62.603	0.862816	0.923077	1.90795	-63.12	0.866426	0.907692	1.51597	-50.821	0.115523	0.169231	1.55961	-35.46	0.862816	0.923077	1.90795	-36.98	0.862816	0.923077	1.90795
-128.56	0.859206	0.923077	1.96639	-93.732	0.0830325	0.323077	5.27075	-83.682	0.859206	0.923077	1.96639	-68.441	0.848375	0.969231	5.62979	-61.484	0.862816	0.907692	1.56346	-62.999	0.862816	0.907692	1.56346	-50.732	0.122744	0.169231	1.45588	-35.388	0.859206	0.923077	1.96639	-36.713	0.859206	0.923077	1.96639
-124.43	0.855596	0.923077	2.02532	-93.36	0.0830325	0.338462	5.65015	-83.611	0.855596	0.923077	2.02532	-66.928	0.844765	0.969231	5.78846	-58.974	0.859206	0.907692	1.61134	-60.775	0.859206	0.907692	1.61134	-50.645	0.126354	0.169231	1.40847	-35.039	0.855596	0.923077	2.02532	-36.371	0.859206	0.907692	1.61134
-120.68	0.851986	0.923077	2.08475	-92.977	0.0866426	0.338462	5.39341	-82.949	0.851986	0.923077	2.08475	-66.301	0.841155	0.969231	5.9485	-58.59	0.859206	0.892308	1.35774	-60.334	0.855596	0.907692	1.65963	-50.338	0.129964	0.169231	1.36368	-34.762	0.851986	0.923077	2.08475	-36.348	0.855596	0.907692	1.65963
-117	0.848375	0.923077	2.14468	-92.294	0.0902527	0.338462	5.15721	-81.964	0.848375	0.923077	2.14468	-65.772	0.837545	0.969231	6.10991	-56.391	0.855596	0.892308	1.39843	-60.332	0.851986	0.907692	1.70833	-49.88	0.133574	0.169231	1.32132	-34.23	0.848375	0.923077	2.14468	-36.338	0.851986	0.907692	1.70833
-116.76	0.844765	0.923077	2.20513	-89.301	0.0938628	0.338462	4.93918	-80.296	0.844765	0.923077	2.20513	-65.011	0.833935	0.969231	6.27273	-56.369	0.851986	0.892308	1.43947	-60.051	0.848375	0.907692	1.75745	-49.388	0.137184	0.169231	1.28119	-33.291	0.844765	0.923077	2.20513	-35.623	0.848375	0.907692	1.75745
-113.83	0.841155	0.923077	2.26609	-87.305	0.0974729	0.338462	4.7373	-79.947	0.841155	0.923077	2.26609	-64.059	0.830325	0.969231	6.43696	-56.285	0.848375	0.892308	1.48085	-59.846	0.844765	0.907692	1.80698	-49.319	0.140794	0.169231	1.24311	-32.368	0.844765	0.907692	1.80698	-35.545	0.844765	0.907692	1.80698
-113.6	0.837545	0.923077	2.32759	-86.905	0.0974729	0.353846	5.07055	-79.268	0.837545	0.923077	2.32759	-63.119	0.826715	0.969231	6.60262	-55.796	0.844765	0.892308	1.52259	-57.719	0.841155	0.907692	1.85694	-49.292	0.144404	0.169231	1.20694	-32.128	0.841155	0.907692	1.85694	-35.226	0.841155	0.907692	1.85694
-110.8	0.833935	0.923077	2.38961	-79.006	0.101083	0.353846	4.8699	-78.314	0.833935	0.923077	2.38961	-62.455	0.823105	0.969231	6.76974	-55.728	0.844765	0.876923	1.30929	-56.603	0.837545	0.907692	1.90733	-48.662	0.148014	0.169231	1.17254	-31.58	0.837545	0.907692	1.90733	-35.161	0.837545	0.907692	1.90733
-110.08	0.830325	0.923077	2.45217	-77.469	0.101083	0.369231	5.20557	-77.875	0.830325	0.923077	2.45217	-62.446	0.819495	0.969231	6.93833	-54.104	0.841155	0.876923	1.34549	-56.592	0.833935	0.907692	1.95815	-47.848	0.151625	0.169231	1.13977	-30.378	0.837545	0.892308	1.60714	-34.981	0.833935	0.907692	1.95815
-104.64	0.826715	0.923077	2.51528	-77.272	0.101083	0.384615	5.55804	-77.394	0.830325	0.907692	2.00942	-61.101	0.819495	0.953846	4.55213	-53.992	0.837545	0.876923	1.382	-54.159	0.830325	0.907692	2.00942	-47.44	0.155235	0.169231	1.10853	-29.824	0.833935	0.892308	1.64997	-34.559	0.830325	0.907692	2.00942
-101.76	0.823105	0.923077	2.57895	-76.177	0.104693	0.384615	5.34483	-76.037	0.826715	0.907692	2.06114	-59.876	0.815884	0.953846	4.66372	-53.778	0.837545	0.861538	1.2069	-52.813	0.826715	0.907692	2.06114	-45.868	0.155235	0.184615	1.23212	-29.72	0.830325	0.892308	1.69317	-34.262	0.826715	0.907692	2.06114
-100.74	0.823105	0.907692	2.1133	-75.334	0.104693	0.4	5.70115	-75.708	0.823105	0.907692	2.1133	-59.719	0.812274	0.953846	4.7763	-53.61	0.833935	0.861538	1.23906	-51.591	0.823105	0.907692	2.1133	-45.453	0.158845	0.184615	1.19897	-29.635	0.826715	0.892308	1.73674	-33.633	0.823105	0.907692	2.1133
-98.088	0.819495	0.907692	2.16593	-74.875	0.104693	0.415385	6.07623	-75.077	0.819495	0.907692	2.16593	-56.309	0.808664	0.953846	4.88988	-52.663	0.830325	0.861538	1.2715	-50.761	0.819495	0.907692	2.16593	-44.624	0.162455	0.184615	1.1673	-29.634	0.823105	0.892308	1.7807	-31.901	0.819495	0.907692	2.16593
-96.047	0.815884	0.907692	2.21903	-74.301	0.108303	0.415385	5.85	-74.969	0.815884	0.907692	2.21903	-54.543	0.805054	0.953846	5.00448	-51.018	0.826715	0.861538	1.30422	-50.212	0.815884	0.907692	2.21903	-43.582	0.162455	0.2	1.28889	-29.315	0.823105	0.876923	1.53125	-31.534	0.819495	0.892308	1.82505
-95.056	0.812274	0.907692	2.27259	-74.284	0.111913	0.415385	5.63837	-74.272	0.812274	0.907692	2.27259	-54.507	0.801444	0.953846	5.12012	-49.859	0.823105	0.861538	1.33723	-49.846	0.812274	0.907692	2.27259	-43.408	0.162455	0.215385	1.41525	-28.879	0.819495	0.876923	1.56938	-31.078	0.815884	0.892308	1.86979
-94.783	0.808664	0.907692	2.32664	-72.097	0.111913	0.430769	6.00523	-73.611	0.808664	0.907692	2.32664	-54.114	0.797834	0.953846	5.2368	-49.228	0.819495	0.861538	1.37053	-49.369	0.808664	0.907692	2.32664	-43.406	0.166065	0.215385	1.37852	-28.783	0.815884	0.876923	1.60785	-30.758	0.812274	0.892308	1.91492
-94.657	0.805054	0.907692	2.38117	-72.048	0.111913	0.446154	6.39247	-71.54	0.808664	0.892308	1.96046	-52.914	0.794224	0.953846	5.35455	-49.007	0.819495	0.846154	1.21145	-48.372	0.805054	0.907692	2.38117	-43.071	0.169675	0.215385	1.34335	-28.735	0.812274	0.876923	1.64667	-30.491	0.808664	0.892308	1.96046
-94.516	0.801444	0.907692	2.43619	-71.886	0.115523	0.446154	6.16753	-71.339	0.805054	0.892308	2.00641	-52.1	0.790614	0.953846	5.47336	-48.049	0.815884	0.846154	1.24115	-48.12	0.801444	0.907692	2.43619	-42.911	0.169675	0.230769	1.46809	-28.361	0.808664	0.876923	1.68583	-29.684	0.808664	0.876923	1.68583
-93.854	0.797834	0.907692	2.4917	-71.335	0.115523	0.461538	6.5625	-70.722	0.801444	0.892308	2.05277	-50.553	0.787004	0.953846	5.59327	-47.947	0.812274	0.846154	1.27111	-47.262	0.797834	0.907692	2.4917	-42.125	0.173285	0.230769	1.43125	-27.058	0.805054	0.876923	1.72534	-29.099	0.805054	0.876923	1.72534
-91.776	0.794224	0.907692	2.54773	-70.461	0.119134	0.461538	6.33766	-70.533	0.797834	0.892308	2.09955	-49.95	0.783394	0.953846	5.71429	-47.528	0.808664	0.846154	1.30134	-46.404	0.794224	0.907692	2.54773	-40.487	0.176895	0.230769	1.39592	-27.002	0.805054	0.861538	1.50673	-29.068	0.801444	0.876923	1.7652
-91.326	0.790614	0.907692	2.60426	-70.227	0.122744	0.461538	6.12605	-70.339	0.794224	0.892308	2.14675	-49.676	0.779783	0.953846	5.83642	-47.471	0.805054	0.846154	1.33184	-46.043	0.790614	0.907692	2.60426	-40.036	0.180505	0.230769	1.362	-26.991	0.805054	0.846154	1.33184	-29.025	0.797834	0.876923	1.80543
-91.137	0.787004	0.907692	2.66131	-69.125	0.122744	0.476923	6.51644	-69.847	0.790614	0.892308	2.19439	-48.253	0.776173	0.953846	5.95969	-47.465	0.805054	0.830769	1.18875	-45.842	0.787004	0.907692	2.66131	-39.486	0.184116	0.230769	1.32941	-26.937	0.801444	0.846154	1.36261	-28.872	0.794224	0.876923	1.84602
-91.125	0.783394	0.907692	2.71889	-68.798	0.122744	0.492308	6.93048	-68.997	0.787004	0.892308	2.24246	-47.738	0.772563	0.953846	6.08411	-47.071	0.805054	0.815385	1.06951	-45.344	0.783394	0.907692	2.71889	-38.834	0.187726	0.230769	1.29808	-26.41	0.797834	0.846154	1.39367	-28.251	0.790614	0.876923	1.88699
-90.983	0.779783	0.907692	2.77701	-67.569	0.122744	0.507692	7.3704	-67.896	0.783394	0.892308	2.29098	-46.594	0.768953	0.953846	6.2097	-46.384	0.805054	0.8	0.96861	-45.143	0.779783	0.907692	2.77701	-38.741	0.187726	0.246154	1.41287	-25.529	0.797834	0.830769	1.24393	-27.851	0.787004	0.876923	1.92833
-90.844	0.776173	0.907692	2.83566	-67.142	0.126354	0.507692	7.13036	-67.508	0.779783	0.892308	2.33995	-46.28	0.765343	0.953846	6.33648	-46.304	0.801444	0.8	0.990991	-44.66	0.776173	0.907692	2.83566	-37.754	0.191336	0.246154	1.38005	-25.524	0.797834	0.815385	1.11916	-27.468	0.783394	0.876923	1.97005
-90.475	0.772563	0.907692	2.89486	-66.875	0.126354	0.523077	7.58341	-66.904	0.776173	0.892308	2.38937	-44.884	0.761733	0.953846	6.46445	-46.113	0.797834	0.8	1.01357	-44.238	0.772563	0.907692	2.89486	-37.433	0.194946	0.246154	1.34845	-25.467	0.794224	0.815385	1.14432	-27.251	0.779783	0.876923	2.01215
-88.301	0.772563	0.892308	2.43925	-65.668	0.126354	0.538462	8.06667	-64.55	0.772563	0.892308	2.43925	-43.038	0.758123	0.953846	6.59365	-45.044	0.797834	0.784615	0.923077	-43.533	0.768953	0.907692	2.95462	-37.329	0.198556	0.246154	1.318	-25.279	0.790614	0.815385	1.16971	-27.024	0.779783	0.861538	1.7572
-87.094	0.768953	0.892308	2.4896	-65.124	0.129964	0.538462	7.81019	-63.435	0.768953	0.892308	2.4896	-42.879	0.754513	0.953846	6.72408	-44.64	0.794224	0.784615	0.943831	-43.491	0.765343	0.907692	3.01494	-37.089	0.202166	0.246154	1.28863	-25.252	0.787004	0.815385	1.19534	-26.553	0.776173	0.861538	1.79432
-86.764	0.768953	0.876923	2.14085	-64.753	0.133574	0.538462	7.56757	-62.595	0.765343	0.892308	2.54043	-42.686	0.750903	0.953846	6.85577	-44.435	0.794224	0.769231	0.863636	-43.13	0.761733	0.907692	3.07583	-36.861	0.205776	0.246154	1.26029	-25.199	0.783394	0.815385	1.2212	-26.509	0.772563	0.861538	1.83178
-86.209	0.765343	0.876923	2.18455	-63.468	0.137184	0.538462	7.33772	-61.949	0.761733	0.892308	2.59174	-42.631	0.747292	0.953846	6.98873	-43.913	0.790614	0.769231	0.882801	-42.647	0.758123	0.907692	3.1373	-36.769	0.209386	0.246154	1.23293	-25.151	0.779783	0.815385	1.2473	-26.274	0.768953	0.861538	1.86959
-83.334	0.765343	0.861538	1.90776	-62.615	0.140794	0.538462	7.11966	-59.737	0.761733	0.876923	2.22867	-40.98	0.743682	0.953846	7.12298	-43.035	0.787004	0.769231	0.902141	-41.924	0.754513	0.907692	3.19936	-36.525	0.209386	0.261538	1.33728	-25.129	0.779783	0.8	1.12963	-26.175	0.768953	0.846154	1.65258
-83.278	0.761733	0.861538	1.94629	-61.744	0.144404	0.538462	6.9125	-59.351	0.761733	0.861538	1.94629	-40.88	0.743682	0.938462	5.25607	-41.899	0.783394	0.769231	0.921659	-41.089	0.750903	0.907692	3.26202	-36.178	0.212996	0.261538	1.30862	-24.787	0.776173	0.8	1.15349	-25.721	0.765343	0.846154	1.68632
-82.678	0.758123	0.861538	1.98519	-61.11	0.144404	0.553846	7.35517	-58.41	0.758123	0.861538	1.98519	-40.4	0.740072	0.938462	5.3561	-40.484	0.779783	0.769231	0.941358	-40.787	0.747292	0.907692	3.32528	-35.999	0.216606	0.261538	1.2809	-23.866	0.772563	0.8	1.17757	-25.443	0.761733	0.846154	1.72038
-81.905	0.754513	0.861538	2.02446	-60.512	0.148014	0.553846	7.1455	-57.817	0.754513	0.861538	2.02446	-40.288	0.736462	0.938462	5.45711	-40.376	0.776173	0.769231	0.96124	-39.913	0.743682	0.907692	3.38916	-34.269	0.220217	0.261538	1.2541	-23.826	0.768953	0.8	1.20188	-25.132	0.758123	0.846154	1.75476
-81.685	0.750903	0.861538	2.0641	-59.742	0.148014	0.569231	7.60627	-57.545	0.750903	0.861538	2.0641	-39.666	0.732852	0.938462	5.55911	-39.079	0.772563	0.769231	0.981308	-39.751	0.740072	0.907692	3.45366	-31.832	0.223827	0.261538	1.22816	-23.808	0.768953	0.784615	1.09457	-24.191	0.754513	0.846154	1.78947
-81.491	0.750903	0.846154	1.82452	-59.255	0.151625	0.569231	7.39371	-57.097	0.747292	0.861538	2.10413	-39.579	0.732852	0.923077	4.37438	-38.659	0.772563	0.753846	0.901577	-39.286	0.736462	0.907692	3.51879	-31.363	0.227437	0.261538	1.20304	-23.7	0.768953	0.769231	1.00156	-24.174	0.750903	0.846154	1.82452
-75.809	0.747292	0.846154	1.8599	-58.843	0.155235	0.569231	7.19103	-56.971	0.743682	0.861538	2.14455	-39.265	0.729242	0.923077	4.45545	-38.022	0.768953	0.753846	0.920188	-39.036	0.732852	0.907692	3.58456	-30.502	0.227437	0.276923	1.30091	-23.094	0.765343	0.769231	1.02201	-23.977	0.747292	0.846154	1.8599
-72.466	0.747292	0.830769	1.66008	-58.052	0.155235	0.584615	7.65891	-54.971	0.740072	0.861538	2.18537	-39.248	0.725632	0.923077	4.53731	-37.569	0.765343	0.753846	0.938974	-38.129	0.729242	0.907692	3.65099	-30.399	0.227437	0.292308	1.40304	-22.908	0.761733	0.769231	1.04265	-23.881	0.743682	0.846154	1.89563
-71.904	0.747292	0.815385	1.49356	-57.193	0.158845	0.584615	7.45286	-54.629	0.736462	0.861538	2.22658	-39.018	0.722022	0.923077	4.62	-36.521	0.761733	0.753846	0.957938	-35.86	0.725632	0.907692	3.71808	-30.373	0.231047	0.292308	1.37466	-22.87	0.758123	0.769231	1.06349	-23.749	0.740072	0.846154	1.93171
-71.074	0.747292	0.8	1.35266	-56.048	0.158845	0.6	7.94318	-54.222	0.732852	0.861538	2.2682	-38.832	0.718412	0.923077	4.70352	-36.121	0.758123	0.753846	0.977083	-35.294	0.722022	0.907692	3.78583	-30.089	0.234657	0.292308	1.34716	-22.066	0.758123	0.753846	0.977083	-23.672	0.740072	0.830769	1.72417
-70.529	0.743682	0.8	1.37864	-55.861	0.162455	0.6	7.73333	-53.623	0.729242	0.861538	2.31023	-38.658	0.714801	0.923077	4.78788	-35.334	0.758123	0.738462	0.90084	-34.916	0.718412	0.907692	3.85427	-28.677	0.238267	0.292308	1.32049	-21.945	0.754513	0.753846	0.996411	-23.635	0.736462	0.830769	1.75668
-70.47	0.740072	0.8	1.40488	-55.668	0.166065	0.6	7.53261	-53.565	0.725632	0.861538	2.35268	-38.085	0.714801	0.907692	3.9234	-34.63	0.754513	0.738462	0.91866	-34.746	0.714801	0.907692	3.9234	-28.269	0.238267	0.307692	1.42088	-21.728	0.750903	0.753846	1.01593	-23.532	0.732852	0.830769	1.78952
-70.088	0.736462	0.8	1.43137	-55.354	0.169675	0.6	7.34043	-51.85	0.722022	0.861538	2.39556	-37.765	0.711191	0.907692	3.99323	-33.968	0.750903	0.738462	0.936652	-34.376	0.714801	0.892308	3.30592	-28.165	0.241877	0.307692	1.39303	-21.347	0.747292	0.753846	1.03563	-23.079	0.729242	0.830769	1.82268
-67.403	0.732852	0.8	1.45813	-55.023	0.173285	0.6	7.15625	-51.371	0.718412	0.861538	2.43886	-37.369	0.707581	0.907692	4.06378	-33.652	0.747292	0.738462	0.954817	-34.284	0.711191	0.892308	3.36476	-27.919	0.245487	0.307692	1.36601	-21.211	0.747292	0.738462	0.954817	-22.978	0.725632	0.830769	1.85617
-66.696	0.729242	0.8	1.48515	-54.214	0.176895	0.6	6.97959	-51.321	0.718412	0.846154	2.15578	-35.417	0.703971	0.907692	4.13504	-33.269	0.743682	0.738462	0.973158	-33.831	0.707581	0.892308	3.4242	-27.784	0.249097	0.307692	1.33977	-21.205	0.743682	0.738462	0.973158	-22.743	0.725632	0.815385	1.66998
-66.437	0.725632	0.8	1.51244	-53.777	0.180505	0.6	6.81	-48.814	0.714801	0.846154	2.19444	-33.876	0.703971	0.892308	3.48425	-31.812	0.740072	0.738462	0.991679	-33.768	0.703971	0.892308	3.48425	-27.32	0.252708	0.307692	1.31429	-21.129	0.740072	0.738462	0.991679	-22.704	0.722022	0.815385	1.70042
-64.464	0.722022	0.8	1.54	-53.701	0.180505	0.615385	7.264	-48.802	0.711191	0.846154	2.2335	-33.796	0.700361	0.892308	3.54492	-31.691	0.736462	0.738462	1.01038	-33.014	0.700361	0.892308	3.54492	-27.283	0.252708	0.323077	1.41136	-21.075	0.736462	0.738462	1.01038	-22.644	0.718412	0.815385	1.73116
-64.054	0.718412	0.8	1.56784	-53.112	0.184116	0.615385	7.0902	-47.933	0.711191	0.830769	1.99354	-33.476	0.700361	0.876923	3.04832	-31.16	0.732852	0.738462	1.02927	-32.259	0.696751	0.892308	3.60622	-26.715	0.256318	0.323077	1.38476	-20.693	0.732852	0.738462	1.02927	-22.381	0.714801	0.815385	1.76221
-62.963	0.714801	0.8	1.59596	-52.069	0.184116	0.630769	7.57026	-47.666	0.707581	0.830769	2.02876	-33.331	0.696751	0.876923	3.10104	-31.058	0.729242	0.738462	1.04834	-31.463	0.693141	0.892308	3.66815	-26.708	0.259928	0.323077	1.3589	-20.616	0.729242	0.738462	1.04834	-21.937	0.711191	0.815385	1.79357
-61.812	0.711191	0.8	1.62437	-51.803	0.187726	0.630769	7.39183	-47.386	0.703971	0.830769	2.06434	-32.351	0.693141	0.876923	3.1543	-30.136	0.725632	0.738462	1.0676	-30.548	0.689531	0.892308	3.73074	-26.433	0.263538	0.323077	1.33375	-20.597	0.725632	0.738462	1.0676	-21.45	0.707581	0.815385	1.82526
-61.294	0.707581	0.8	1.65306	-51.115	0.191336	0.630769	7.22013	-46.098	0.700361	0.830769	2.10028	-31.763	0.689531	0.876923	3.20812	-29.801	0.722022	0.738462	1.08706	-30.088	0.685921	0.892308	3.79398	-26.336	0.267148	0.323077	1.30928	-20.032	0.722022	0.738462	1.08706	-20.745	0.703971	0.815385	1.85726
-58.922	0.703971	0.8	1.68205	-51.064	0.191336	0.646154	7.7178	-42.185	0.696751	0.830769	2.1366	-31.355	0.685921	0.876923	3.2625	-29.707	0.718412	0.738462	1.10671	-29.78	0.68231	0.892308	3.8579	-26.145	0.270758	0.323077	1.28545	-19.563	0.718412	0.738462	1.10671	-20.097	0.700361	0.815385	1.8896
-57.896	0.700361	0.8	1.71134	-49.859	0.194946	0.646154	7.54106	-42.172	0.693141	0.830769	2.1733	-31.263	0.68231	0.876923	3.31746	-29.065	0.714801	0.738462	1.12656	-29.67	0.6787	0.892308	3.92249	-25.979	0.274368	0.323077	1.26226	-19.463	0.714801	0.738462	1.12656	-19.108	0.696751	0.815385	1.92228
-57.787	0.696751	0.8	1.74093	-47.254	0.194946	0.661538	8.07155	-41.766	0.689531	0.830769	2.21038	-31.197	0.6787	0.876923	3.37301	-28.95	0.711191	0.738462	1.14661	-29.334	0.6787	0.876923	3.37301	-24.199	0.277978	0.323077	1.23967	-18.821	0.711191	0.738462	1.14661	-18.086	0.693141	0.815385	1.9553
-57.328	0.693141	0.8	1.77083	-47.072	0.198556	0.661538	7.88926	-41.12	0.685921	0.830769	2.24785	-31.163	0.6787	0.861538	2.94563	-28.182	0.707581	0.738462	1.16687	-28.862	0.6787	0.861538	2.94563	-23.874	0.277978	0.338462	1.3289	-18.699	0.707581	0.738462	1.16687	-17.678	0.689531	0.815385	1.98866
-56.616	0.693141	0.784615	1.61272	-46.339	0.198556	0.676923	8.45714	-40.806	0.68231	0.830769	2.28571	-30.198	0.67509	0.861538	2.99465	-26.825	0.703971	0.738462	1.18733	-28.815	0.67509	0.861538	2.99465	-23.173	0.281588	0.338462	1.30531	-18.593	0.703971	0.738462	1.18733	-17.66	0.685921	0.815385	2.02237
-55.591	0.689531	0.784615	1.64024	-45.684	0.202166	0.676923	8.26871	-40.455	0.6787	0.830769	2.32398	-30.021	0.67148	0.861538	3.04421	-26.699	0.700361	0.738462	1.208	-28.207	0.67148	0.861538	3.04421	-22.917	0.285199	0.338462	1.28231	-17.848	0.700361	0.738462	1.208	-17.655	0.68231	0.815385	2.05644
-54.772	0.685921	0.784615	1.66805	-44.963	0.205776	0.676923	8.08688	-38.699	0.67509	0.830769	2.36266	-29.631	0.66787	0.861538	3.09429	-25.872	0.700361	0.723077	1.11712	-28.125	0.66787	0.861538	3.09429	-22.129	0.288809	0.338462	1.25988	-17.535	0.696751	0.738462	1.22889	-17.373	0.6787	0.815385	2.09087
-52.561	0.68231	0.784615	1.69615	-44.026	0.209386	0.676923	7.91133	-38.332	0.67509	0.815385	2.12567	-28.857	0.66787	0.846154	2.73514	-25.648	0.696751	0.723077	1.13644	-27.525	0.66426	0.861538	3.14493	-21.995	0.292419	0.338462	1.23801	-16.989	0.693141	0.738462	1.25	-16.462	0.67509	0.815385	2.12567
-52.35	0.68231	0.769231	1.55203	-43.836	0.212996	0.676923	7.74173	-38.168	0.67148	0.815385	2.16084	-28.647	0.66426	0.846154	2.77989	-25.579	0.696751	0.707692	1.05372	-26.384	0.66065	0.861538	3.19611	-21.966	0.292419	0.353846	1.3251	-16.513	0.689531	0.738462	1.27133	-16.454	0.67148	0.815385	2.16084
-52.248	0.68231	0.753846	1.42593	-43.726	0.212996	0.692308	8.31356	-38.155	0.67148	0.8	1.95699	-28.572	0.66065	0.846154	2.82514	-24.667	0.696751	0.692308	0.979275	-25.261	0.65704	0.861538	3.24786	-20.733	0.296029	0.353846	1.30226	-15.213	0.685921	0.738462	1.29288	-16.295	0.66787	0.815385	2.1964
-52.234	0.68231	0.738462	1.31466	-43.534	0.216606	0.692308	8.1375	-37.925	0.66787	0.8	1.98919	-28.409	0.66065	0.830769	2.52161	-24.27	0.693141	0.692308	0.996094	-25.228	0.65343	0.861538	3.30018	-20.309	0.299639	0.353846	1.27998	-15.131	0.685921	0.723077	1.19561	-16.091	0.66787	0.8	1.98919
-51.688	0.68231	0.723077	1.21576	-43.395	0.220217	0.692308	7.96721	-36.809	0.66426	0.8	2.02174	-28.302	0.65704	0.830769	2.56244	-23.736	0.693141	0.676923	0.927579	-24.836	0.649819	0.861538	3.35309	-19.961	0.299639	0.369231	1.3682	-14.791	0.68231	0.723077	1.21576	-15.962	0.66426	0.8	2.02174
-51.357	0.6787	0.723077	1.23611	-42.786	0.223827	0.692308	7.80242	-36.224	0.66065	0.8	2.05464	-28.085	0.65343	0.830769	2.60372	-23.497	0.689531	0.676923	0.943406	-24.445	0.646209	0.861538	3.40658	-19.837	0.303249	0.369231	1.34495	-14.733	0.6787	0.723077	1.23611	-15.565	0.66065	0.8	2.05464
-49.793	0.67509	0.723077	1.25668	-41.474	0.223827	0.707692	8.39559	-35.011	0.65704	0.8	2.08791	-27.871	0.649819	0.830769	2.64545	-23.218	0.685921	0.676923	0.959398	-24.285	0.642599	0.861538	3.46067	-18.6	0.306859	0.369231	1.32224	-14.674	0.67509	0.723077	1.25668	-15.439	0.66065	0.784615	1.87119
-47.428	0.67509	0.707692	1.16521	-41.142	0.227437	0.707692	8.22389	-34.37	0.65343	0.8	2.12155	-27.32	0.646209	0.830769	2.68766	-23.216	0.68231	0.676923	0.975561	-23.898	0.638989	0.861538	3.51538	-18.462	0.310469	0.369231	1.30006	-14.556	0.67148	0.723077	1.27748	-15.373	0.65704	0.784615	1.90149
-46.603	0.67148	0.707692	1.18449	-38.253	0.231047	0.707692	8.05757	-33.995	0.649819	0.8	2.15556	-26.734	0.642599	0.830769	2.73034	-22.432	0.6787	0.676923	0.991895	-23.734	0.635379	0.861538	3.57071	-18.394	0.314079	0.369231	1.27839	-14.234	0.66787	0.723077	1.2985	-15.311	0.65343	0.784615	1.93212
-46.024	0.66787	0.707692	1.20398	-37.75	0.234657	0.707692	7.89636	-33.883	0.649819	0.784615	1.9631	-26.066	0.638989	0.830769	2.7735	-22.302	0.6787	0.661538	0.92529	-22.627	0.635379	0.846154	3.15625	-18.064	0.31769	0.369231	1.25721	-13.142	0.66426	0.723077	1.31975	-15.02	0.649819	0.784615	1.9631
-44.803	0.66426	0.707692	1.22368	-37.311	0.238267	0.707692	7.74003	-33.801	0.646209	0.784615	1.99441	-25.625	0.635379	0.830769	2.81715	-21.172	0.67509	0.661538	0.94069	-22.455	0.631769	0.846154	3.20571	-18.011	0.3213	0.369231	1.2365	-12.879	0.66065	0.723077	1.34123	-14.87	0.646209	0.784615	1.99441
-44.603	0.66065	0.707692	1.2436	-36.934	0.238267	0.723077	8.34764	-33.348	0.642599	0.784615	2.02608	-25.528	0.631769	0.830769	2.8613	-20.639	0.67509	0.646154	0.878865	-22.297	0.628159	0.846154	3.25575	-17.696	0.32491	0.369231	1.21626	-12.82	0.66065	0.707692	1.2436	-14.811	0.642599	0.784615	2.02608
-43.772	0.65704	0.707692	1.26374	-33.949	0.238267	0.738462	9.02674	-33.241	0.638989	0.784615	2.05811	-25.387	0.628159	0.830769	2.90596	-19.831	0.67148	0.646154	0.893408	-22.106	0.624549	0.846154	3.30636	-17.586	0.32491	0.384615	1.29861	-12.731	0.65704	0.707692	1.26374	-14.303	0.642599	0.769231	1.85393
-43.488	0.65343	0.707692	1.28409	-33.399	0.238267	0.753846	9.79072	-32.44	0.638989	0.769231	1.88324	-25.041	0.628159	0.815385	2.61446	-19.605	0.66787	0.646154	0.908108	-21.741	0.620939	0.846154	3.35756	-17.522	0.32491	0.4	1.38519	-12.685	0.65343	0.707692	1.28409	-14.19	0.642599	0.753846	1.7033
-42.644	0.649819	0.707692	1.30468	-33.23	0.241877	0.753846	9.59888	-31.693	0.635379	0.769231	1.91288	-24.574	0.624549	0.815385	2.65511	-19.549	0.66787	0.630769	0.84955	-20.035	0.617329	0.846154	3.40936	-16.746	0.32852	0.4	1.36264	-12.546	0.649819	0.707692	1.30468	-14.041	0.638989	0.753846	1.73023
-40.403	0.646209	0.707692	1.32549	-32.762	0.245487	0.753846	9.41268	-31.617	0.635379	0.753846	1.75746	-23.336	0.620939	0.815385	2.69622	-19.369	0.66426	0.630769	0.863451	-19.86	0.613718	0.846154	3.46176	-16.246	0.32852	0.415385	1.45228	-12.091	0.646209	0.707692	1.32549	-14.032	0.638989	0.738462	1.59521
-39.478	0.642599	0.707692	1.34654	-32.016	0.249097	0.753846	9.23188	-30.82	0.631769	0.753846	1.785	-23.326	0.617329	0.815385	2.73782	-19.256	0.66065	0.630769	0.877505	-19.489	0.610108	0.846154	3.51479	-16.034	0.33213	0.415385	1.42878	-11.924	0.642599	0.707692	1.34654	-13.777	0.635379	0.738462	1.62032
-38.358	0.638989	0.707692	1.36783	-31.692	0.252708	0.753846	9.05625	-29.336	0.628159	0.753846	1.81286	-23.075	0.617329	0.8	2.47953	-18.912	0.65704	0.630769	0.891712	-19.396	0.606498	0.846154	3.56845	-15.883	0.33213	0.430769	1.52174	-11.473	0.638989	0.707692	1.36783	-13.386	0.631769	0.738462	1.64571
-38.075	0.635379	0.707692	1.38935	-31.678	0.256318	0.753846	8.88556	-28.687	0.628159	0.738462	1.6714	-22.83	0.613718	0.8	2.51765	-18.806	0.65343	0.630769	0.906077	-18.685	0.602888	0.846154	3.62275	-15.325	0.33574	0.430769	1.49724	-11.346	0.635379	0.707692	1.38935	-13.335	0.628159	0.738462	1.6714
-37.01	0.631769	0.707692	1.41113	-31.149	0.259928	0.753846	8.71962	-27.4	0.628159	0.723077	1.54566	-22.72	0.610108	0.8	2.55621	-18.523	0.649819	0.630769	0.920602	-18.369	0.602888	0.830769	3.23353	-15.273	0.33574	0.446154	1.59379	-11.345	0.631769	0.707692	1.41113	-12.622	0.628159	0.723077	1.54566
-36.835	0.628159	0.707692	1.43315	-28.32	0.263538	0.753846	8.55822	-26.358	0.628159	0.707692	1.43315	-22.052	0.606498	0.8	2.59524	-17.249	0.646209	0.630769	0.935289	-17.728	0.599278	0.830769	3.28258	-15.202	0.33935	0.446154	1.56826	-11.284	0.631769	0.692308	1.31143	-12.522	0.624549	0.723077	1.56969
-36.717	0.628159	0.692308	1.3319	-28.26	0.267148	0.753846	8.40118	-25.376	0.624549	0.707692	1.45543	-20.281	0.602888	0.8	2.63473	-16.765	0.642599	0.630769	0.95014	-17.58	0.595668	0.830769	3.33223	-14.879	0.34296	0.446154	1.54327	-10.624	0.628159	0.692308	1.3319	-12.443	0.620939	0.723077	1.59399
-36.397	0.624549	0.692308	1.3526	-28.241	0.270758	0.753846	8.24833	-24.766	0.620939	0.707692	1.47797	-20.118	0.599278	0.8	2.6747	-16.149	0.638989	0.630769	0.96516	-17.572	0.592058	0.830769	3.38248	-14.392	0.34657	0.446154	1.51881	-10.604	0.624549	0.692308	1.3526	-12.29	0.617329	0.723077	1.61858
-35.115	0.620939	0.692308	1.37355	-28.239	0.274368	0.753846	8.09951	-24.543	0.617329	0.707692	1.50077	-20.043	0.595668	0.8	2.71515	-15.673	0.635379	0.630769	0.98035	-17.426	0.588448	0.830769	3.43335	-14.363	0.350181	0.446154	1.49485	-10.379	0.620939	0.692308	1.37355	-12.178	0.613718	0.723077	1.64346
-34.796	0.617329	0.692308	1.39474	-28.073	0.277978	0.753846	7.95455	-24.539	0.617329	0.692308	1.39474	-19.96	0.592058	0.8	2.7561	-15.607	0.631769	0.630769	0.995714	-17.205	0.584838	0.830769	3.48485	-14.267	0.353791	0.446154	1.47137	-10.293	0.617329	0.692308	1.39474	-12.144	0.610108	0.723077	1.66864
-34.764	0.613718	0.692308	1.41618	-27.927	0.281588	0.753846	7.8133	-23.921	0.613718	0.692308	1.41618	-19.757	0.588448	0.8	2.79755	-15.521	0.628159	0.630769	1.01125	-16.768	0.584838	0.815385	3.13529	-13.619	0.357401	0.446154	1.44837	-9.4658	0.613718	0.692308	1.41618	-11.82	0.606498	0.723077	1.69411
-34.26	0.610108	0.692308	1.43787	-26.755	0.285199	0.753846	7.67563	-23.835	0.610108	0.692308	1.43787	-19.432	0.584838	0.8	2.83951	-15.497	0.624549	0.630769	1.02697	-16.036	0.581227	0.815385	3.18219	-12.987	0.361011	0.446154	1.42583	-8.9881	0.610108	0.692308	1.43787	-11.495	0.602888	0.723077	1.71989
-34.152	0.606498	0.692308	1.45982	-26.206	0.288809	0.753846	7.54141	-22.452	0.606498	0.692308	1.45982	-19.222	0.581227	0.8	2.88199	-15.481	0.620939	0.630769	1.04288	-15.704	0.577617	0.815385	3.22969	-12.51	0.361011	0.461538	1.51714	-8.6174	0.606498	0.692308	1.45982	-11.415	0.599278	0.723077	1.74598
-30.733	0.606498	0.676923	1.35941	-25.835	0.292419	0.753846	7.41049	-21.608	0.602888	0.692308	1.48204	-19.145	0.577617	0.8	2.925	-15.285	0.617329	0.630769	1.05897	-15.354	0.574007	0.815385	3.27778	-12.266	0.361011	0.476923	1.61382	-8.3062	0.606498	0.676923	1.35941	-10.672	0.595668	0.723077	1.77239
-30.72	0.602888	0.676923	1.3801	-24.261	0.292419	0.769231	8.06584	-19.723	0.599278	0.692308	1.50452	-16.755	0.574007	0.8	2.96855	-15.056	0.613718	0.630769	1.07525	-15.199	0.570397	0.815385	3.32648	-12.014	0.364621	0.476923	1.58882	-8.0762	0.602888	0.676923	1.3801	-10.67	0.592058	0.723077	1.79912
-29.349	0.599278	0.676923	1.40103	-23.964	0.296029	0.769231	7.92683	-18.236	0.595668	0.692308	1.52727	-16.67	0.570397	0.8	3.01266	-15.028	0.610108	0.630769	1.09172	-14.977	0.566787	0.815385	3.3758	-11.068	0.368231	0.476923	1.5643	-7.1873	0.599278	0.676923	1.40103	-10.484	0.588448	0.723077	1.82618
-29.216	0.595668	0.676923	1.42222	-22.739	0.299639	0.769231	7.79116	-17.881	0.592058	0.692308	1.5503	-16.336	0.566787	0.8	3.05732	-14.562	0.606498	0.630769	1.10838	-14.55	0.563177	0.815385	3.42575	-10.91	0.371841	0.476923	1.54026	-7.1146	0.595668	0.676923	1.42222	-10.439	0.588448	0.707692	1.69325
-28.354	0.592058	0.676923	1.44367	-22.693	0.303249	0.769231	7.65873	-17.743	0.592058	0.676923	1.44367	-16.109	0.563177	0.8	3.10256	-13.475	0.602888	0.630769	1.12525	-14.375	0.559567	0.815385	3.47634	-10.234	0.371841	0.492308	1.63813	-6.8467	0.592058	0.676923	1.44367	-9.8071	0.588448	0.692308	1.57362
-26.542	0.588448	0.676923	1.46538	-20.63	0.303249	0.784615	8.3699	-17.48	0.588448	0.676923	1.46538	-16.099	0.559567	0.8	3.14839	-13.455	0.599278	0.630769	1.14232	-14.144	0.555957	0.815385	3.5276	-9.9677	0.375451	0.492308	1.61305	-6.6814	0.588448	0.676923	1.46538	-9.7144	0.584838	0.692308	1.59722
-23.888	0.584838	0.676923	1.48736	-19.779	0.306859	0.784615	8.22857	-17.268	0.584838	0.676923	1.48736	-15.948	0.555957	0.8	3.19481	-13.24	0.595668	0.630769	1.1596	-13.967	0.552347	0.815385	3.57952	-9.8004	0.379061	0.492308	1.58846	-6.5983	0.584838	0.676923	1.48736	-8.9706	0.581227	0.692308	1.62112
-23.426	0.581227	0.676923	1.50961	-19.454	0.310469	0.784615	8.09053	-16.768	0.584838	0.661538	1.38749	-15.509	0.552347	0.8	3.24183	-13.201	0.592058	0.630769	1.17708	-13.925	0.552347	0.8	3.24183	-9.7585	0.382671	0.492308	1.56432	-6.3398	0.581227	0.676923	1.50961	-8.6837	0.577617	0.692308	1.64531
-22.538	0.577617	0.676923	1.53214	-19.178	0.310469	0.8	8.88372	-16.664	0.581227	0.661538	1.40824	-15.024	0.548736	0.8	3.28947	-12.761	0.588448	0.630769	1.19479	-13.708	0.548736	0.8	3.28947	-9.6346	0.386282	0.492308	1.54064	-6.1808	0.581227	0.661538	1.40824	-8.0802	0.574007	0.692308	1.66981
-22.382	0.577617	0.661538	1.42926	-18.956	0.314079	0.8	8.73563	-16.627	0.577617	0.661538	1.42926	-13.787	0.545126	0.8	3.33775	-12.433	0.584838	0.630769	1.21271	-13.036	0.545126	0.8	3.33775	-9.5681	0.389892	0.492308	1.5174	-6.1632	0.577617	0.661538	1.42926	-7.9105	0.570397	0.692308	1.69462
-22.219	0.577617	0.646154	1.33533	-18.433	0.31769	0.8	8.59091	-16.468	0.574007	0.661538	1.45054	-13.168	0.541516	0.8	3.38667	-12.003	0.581227	0.630769	1.23085	-11.631	0.541516	0.8	3.38667	-8.7913	0.393502	0.492308	1.49458	-5.9807	0.577617	0.646154	1.33533	-7.8349	0.566787	0.692308	1.71975
-20.799	0.574007	0.646154	1.35521	-18.266	0.3213	0.8	8.44944	-16.444	0.570397	0.661538	1.47209	-13.107	0.537906	0.8	3.43624	-11.541	0.577617	0.630769	1.24922	-11.394	0.537906	0.8	3.43624	-8.7425	0.397112	0.492308	1.47218	-5.8133	0.577617	0.630769	1.24922	-7.4563	0.563177	0.692308	1.74519
-19.216	0.574007	0.630769	1.26782	-18.263	0.32491	0.8	8.31111	-15.964	0.566787	0.661538	1.49392	-12.6	0.534296	0.8	3.48649	-11.285	0.577617	0.615385	1.17	-11.111	0.534296	0.8	3.48649	-8.6016	0.400722	0.492308	1.45018	-5.7081	0.574007	0.630769	1.26782	-7.3974	0.559567	0.692308	1.77097
-17.72	0.570397	0.630769	1.28666	-17.698	0.32852	0.8	8.17582	-15.105	0.563177	0.661538	1.51603	-11.892	0.534296	0.784615	3.17519	-9.9072	0.577617	0.6	1.09687	-9.7638	0.530686	0.8	3.53741	-8.0957	0.404332	0.492308	1.42857	-5.6565	0.570397	0.630769	1.28666	-7.254	0.559567	0.676923	1.64916
-16.688	0.566787	0.630769	1.30573	-17.67	0.33213	0.8	8.04348	-15.089	0.563177	0.646154	1.41639	-11.87	0.530686	0.784615	3.22157	-9.1687	0.574007	0.6	1.11321	-9.6047	0.527076	0.8	3.58904	-7.0193	0.407942	0.492308	1.40735	-5.472	0.566787	0.630769	1.30573	-7.0429	0.555957	0.676923	1.67347
-16.336	0.563177	0.630769	1.32505	-14.874	0.33574	0.8	7.91398	-14.838	0.559567	0.646154	1.43731	-11.835	0.527076	0.784615	3.26859	-8.3579	0.570397	0.6	1.12975	-9.1357	0.523466	0.8	3.64138	-6.7976	0.411552	0.492308	1.3865	-5.1338	0.563177	0.630769	1.32505	-6.992	0.552347	0.676923	1.6981
-15.956	0.563177	0.615385	1.24103	-13.692	0.33935	0.8	7.78723	-13.705	0.555957	0.646154	1.4585	-11.653	0.523466	0.784615	3.31626	-7.6782	0.566787	0.6	1.1465	-9.083	0.519856	0.8	3.69444	-6.5789	0.415162	0.492308	1.36601	-5.078	0.563177	0.615385	1.24103	-6.9654	0.552347	0.661538	1.58408
-15.844	0.559567	0.615385	1.25935	-13.565	0.34296	0.8	7.66316	-13.669	0.555957	0.630769	1.36445	-11.511	0.519856	0.784615	3.36458	-7.4294	0.563177	0.6	1.16346	-8.9419	0.516245	0.8	3.74825	-6.2126	0.418773	0.492308	1.34587	-5.0304	0.559567	0.615385	1.25935	-6.3354	0.548736	0.661538	1.60736
-15.47	0.555957	0.615385	1.27792	-13.44	0.34657	0.8	7.54167	-13.282	0.552347	0.630769	1.38453	-10.672	0.516245	0.784615	3.41359	-7.1109	0.559567	0.6	1.18065	-8.0073	0.512635	0.8	3.80282	-5.6627	0.422383	0.492308	1.32608	-4.9991	0.555957	0.615385	1.27792	-6.3152	0.545126	0.661538	1.63095
-14.395	0.552347	0.615385	1.29673	-12.495	0.34657	0.815385	8.32726	-12.514	0.548736	0.630769	1.40488	-10.634	0.512635	0.784615	3.46328	-6.9549	0.555957	0.6	1.19805	-7.7962	0.512635	0.784615	3.46328	-5.1201	0.422383	0.507692	1.41026	-4.8324	0.555957	0.6	1.19805	-6.2901	0.541516	0.661538	1.65485
-14.196	0.548736	0.615385	1.31579	-11.597	0.350181	0.815385	8.19588	-12.365	0.548736	0.615385	1.31579	-9.8361	0.509025	0.784615	3.51368	-6.7356	0.552347	0.6	1.21569	-7.7028	0.509025	0.784615	3.51368	-5.0073	0.425993	0.507692	1.38957	-4.6997	0.552347	0.6	1.21569	-5.6371	0.537906	0.661538	1.67907
-14.111	0.548736	0.6	1.23355	-11.321	0.353791	0.815385	8.06718	-11.954	0.548736	0.6	1.23355	-9.3022	0.505415	0.784615	3.5648	-5.2853	0.552347	0.584615	1.14064	-7.6086	0.505415	0.784615	3.5648	-4.1756	0.429603	0.507692	1.36922	-4.4922	0.548736	0.6	1.23355	-5.506	0.534296	0.661538	1.70362
-12.467	0.548736	0.584615	1.15741	-11.155	0.353791	0.830769	8.9666	-11.853	0.545126	0.6	1.25166	-8.1772	0.501805	0.784615	3.61665	-5.2721	0.548736	0.584615	1.15741	-7.5433	0.501805	0.784615	3.61665	-4.1182	0.433213	0.507692	1.34922	-4.4688	0.545126	0.6	1.25166	-5.3838	0.530686	0.661538	1.72851
-11.762	0.545126	0.584615	1.17439	-11.154	0.357401	0.830769	8.82645	-11.67	0.541516	0.6	1.27	-7.9002	0.498195	0.784615	3.66925	-5.2383	0.545126	0.584615	1.17439	-7.4923	0.498195	0.784615	3.66925	-4.012	0.436823	0.507692	1.32955	-4.0333	0.541516	0.6	1.27	-5.2712	0.530686	0.646154	1.61491
-11.365	0.545126	0.569231	1.10265	-11.092	0.361011	0.830769	8.68909	-11.472	0.541516	0.584615	1.1916	-7.8116	0.494585	0.784615	3.72263	-4.4341	0.541516	0.584615	1.1916	-7.0543	0.494585	0.784615	3.72263	-3.3186	0.440433	0.507692	1.31019	-3.9167	0.537906	0.6	1.28859	-5.2065	0.527076	0.646154	1.63848
-11.142	0.541516	0.569231	1.11881	-8.8996	0.364621	0.830769	8.55446	-10.876	0.537906	0.584615	1.20905	-7.3659	0.494585	0.769231	3.40633	-3.7827	0.537906	0.584615	1.20905	-6.9939	0.490975	0.784615	3.77679	-3.276	0.444043	0.507692	1.29116	-3.1995	0.534296	0.6	1.30743	-5.1511	0.523466	0.646154	1.66237
-10.885	0.537906	0.569231	1.13519	-8.1238	0.368231	0.830769	8.42246	-10.672	0.534296	0.584615	1.22673	-7.3582	0.490975	0.769231	3.45588	-3.6204	0.534296	0.584615	1.22673	-6.7351	0.487365	0.784615	3.83175	-2.9421	0.447653	0.507692	1.27243	-2.9352	0.530686	0.6	1.32653	-4.6702	0.519856	0.646154	1.68659
-9.4893	0.534296	0.569231	1.15179	-6.8863	0.371841	0.830769	8.29303	-10.386	0.530686	0.584615	1.24465	-7.2496	0.487365	0.769231	3.50617	-3.5061	0.530686	0.584615	1.24465	-6.6905	0.483755	0.784615	3.88753	-2.42	0.451264	0.507692	1.254	-2.6719	0.527076	0.6	1.34589	-4.1397	0.516245	0.646154	1.71116
-8.0456	0.530686	0.569231	1.16861	-5.698	0.371841	0.846154	9.29126	-9.5961	0.527076	0.584615	1.26281	-6.9255	0.483755	0.769231	3.55721	-3.4744	0.527076	0.584615	1.26281	-5.9507	0.480144	0.784615	3.94415	-2.3946	0.451264	0.523077	1.33368	-2.445	0.523466	0.6	1.36552	-4.1163	0.516245	0.630769	1.60082
-6.8869	0.527076	0.569231	1.18567	-4.4605	0.375451	0.846154	9.14904	-7.9623	0.523466	0.584615	1.28123	-6.2877	0.480144	0.769231	3.60902	-3.4608	0.523466	0.584615	1.28123	-5.713	0.476534	0.784615	4.00162	-2.3102	0.451264	0.538462	1.41867	-2.4293	0.523466	0.584615	1.28123	-3.6216	0.512635	0.630769	1.62412
-5.9777	0.527076	0.553846	1.11384	-4.063	0.379061	0.846154	9.00952	-7.9213	0.519856	0.584615	1.2999	-5.9935	0.480144	0.753846	3.31579	-3.397	0.519856	0.584615	1.2999	-4.2923	0.472924	0.784615	4.05998	-2.2788	0.454874	0.538462	1.39815	-2.3833	0.519856	0.584615	1.2999	-3.0207	0.509025	0.630769	1.64775
-5.4031	0.527076	0.538462	1.0468	-3.7076	0.382671	0.846154	8.87264	-7.2269	0.516245	0.584615	1.31883	-5.3741	0.476534	0.753846	3.36411	-3.2928	0.516245	0.584615	1.31883	-4.0359	0.469314	0.784615	4.11923	-2.1759	0.458484	0.538462	1.37795	-2.3463	0.516245	0.584615	1.31883	-2.9836	0.509025	0.615385	1.54326
-5.4015	0.523466	0.538462	1.06207	-3.7003	0.386282	0.846154	8.73832	-6.5032	0.512635	0.584615	1.33803	-5.1316	0.472924	0.753846	3.41317	-3.0893	0.512635	0.584615	1.33803	-2.4913	0.469314	0.769231	3.76923	-1.3668	0.458484	0.553846	1.4662	-2.2755	0.512635	0.584615	1.33803	-2.7957	0.505415	0.615385	1.56571
-5.3153	0.519856	0.538462	1.07755	-3.4821	0.386282	0.861538	9.88577	-6.3713	0.509025	0.584615	1.3575	-4.5145	0.469314	0.753846	3.46298	-2.6573	0.509025	0.584615	1.3575	-2.1982	0.465704	0.769231	3.82429	-1.3256	0.462094	0.553846	1.44504	-2.0761	0.509025	0.584615	1.3575	-2.6439	0.501805	0.615385	1.58849
-4.2625	0.516245	0.538462	1.09324	-1.196	0.389892	0.861538	9.73663	-6.1228	0.505415	0.584615	1.37725	-4.1814	0.465704	0.753846	3.51357	-2.6117	0.505415	0.584615	1.37725	-2.0812	0.465704	0.753846	3.51357	-1.0875	0.465704	0.553846	1.42422	-1.6599	0.509025	0.569231	1.27457	-2.313	0.498195	0.615385	1.61159
-3.9008	0.516245	0.523077	1.02775	-0.5764	0.393502	0.861538	9.59021	-5.9473	0.501805	0.584615	1.39728	-3.4913	0.462094	0.753846	3.56494	-2.6028	0.505415	0.569231	1.29311	-2.0624	0.462094	0.753846	3.56494	-0.93225	0.469314	0.553846	1.40371	-1.3895	0.505415	0.569231	1.29311	-2.146	0.494585	0.615385	1.63504
-3.5569	0.512635	0.523077	1.04271	-0.4028	0.397112	0.861538	9.44646	-5.3222	0.498195	0.584615	1.41761	-3.4698	0.458484	0.753846	3.61713	-2.0613	0.501805	0.569231	1.31192	-1.7539	0.458484	0.753846	3.61713	-0.87964	0.469314	0.569231	1.49423	-0.95504	0.501805	0.569231	1.31192	-2.078	0.490975	0.615385	1.65882
-2.3877	0.509025	0.523077	1.05788	0.54752	0.400722	0.861538	9.30531	-4.7515	0.494585	0.584615	1.43823	-2.1712	0.454874	0.753846	3.67014	-1.3151	0.498195	0.569231	1.331	-1.3901	0.458484	0.738462	3.33488	-0.84978	0.469314	0.584615	1.59145	-0.41722	0.498195	0.569231	1.331	-1.4003	0.487365	0.615385	1.68296
0.31832	0.505415	0.523077	1.07327	0.60103	0.404332	0.861538	9.16667	-3.904	0.494585	0.569231	1.35036	-1.8852	0.451264	0.753846	3.724	-1.2538	0.498195	0.553846	1.25037	-0.93189	0.454874	0.738462	3.38375	-0.65641	0.469314	0.6	1.69615	-0.2581	0.494585	0.569231	1.35036	-1.3252	0.487365	0.6	1.57778
2.0127	0.501805	0.523077	1.08888	1.2144	0.407942	0.861538	9.03048	-3.6475	0.494585	0.553846	1.26856	-1.2438	0.447653	0.753846	3.77873	-1.1178	0.498195	0.538462	1.17512	-0.1098	0.451264	0.738462	3.43341	-0.45505	0.472924	0.6	1.67176	-0.18414	0.490975	0.569231	1.37001	-0.94819	0.483755	0.6	1.60075
2.0278	0.498195	0.523077	1.10472	1.4807	0.411552	0.861538	8.89669	-3.5068	0.490975	0.553846	1.28702	0.086248	0.444043	0.753846	3.83435	-0.69944	0.498195	0.523077	1.10472	0.91212	0.447653	0.738462	3.48387	-0.10876	0.476534	0.6	1.64773	0.081829	0.487365	0.569231	1.38995	-0.79494	0.480144	0.6	1.62406
2.4331	0.494585	0.523077	1.12079	1.8624	0.415162	0.861538	8.76522	-2.9079	0.487365	0.553846	1.30575	0.25504	0.444043	0.738462	3.53515	-0.5752	0.494585	0.523077	1.12079	0.92476	0.444043	0.738462	3.53515	0.1318	0.480144	0.6	1.62406	0.42213	0.483755	0.569231	1.41018	-0.50844	0.476534	0.6	1.64773
2.9385	0.494585	0.507692	1.05383	1.9447	0.418773	0.861538	8.63602	-1.5487	0.483755	0.553846	1.32476	1.5637	0.440433	0.738462	3.58727	-0.38246	0.490975	0.523077	1.1371	1.3947	0.440433	0.738462	3.58727	0.29893	0.483755	0.6	1.60075	0.54049	0.480144	0.569231	1.43072	0.40716	0.472924	0.6	1.67176
3.2831	0.490975	0.507692	1.06916	2.3818	0.422383	0.861538	8.50902	-1.1315	0.483755	0.538462	1.24502	1.6739	0.440433	0.723077	3.3174	-0.084209	0.487365	0.523077	1.15364	1.6032	0.436823	0.738462	3.64025	0.87414	0.487365	0.6	1.57778	0.57137	0.476534	0.569231	1.45157	0.63679	0.469314	0.6	1.69615
3.7568	0.487365	0.507692	1.08472	2.6588	0.425993	0.861538	8.38418	-0.19158	0.480144	0.538462	1.26316	1.7543	0.436823	0.723077	3.36639	0.742	0.483755	0.523077	1.17044	2.0052	0.433213	0.738462	3.69412	1.1131	0.490975	0.6	1.55515	1.2574	0.472924	0.569231	1.47274	0.72447	0.465704	0.6	1.72093
6.2995	0.483755	0.507692	1.10051	3.2203	0.429603	0.861538	8.26144	-0.081196	0.476534	0.538462	1.28157	2.6236	0.433213	0.723077	3.4162	1.3888	0.483755	0.507692	1.10051	2.2196	0.429603	0.738462	3.74889	1.4656	0.490975	0.615385	1.65882	1.2595	0.469314	0.569231	1.49423	0.78285	0.462094	0.6	1.74609
6.7102	0.480144	0.507692	1.11654	3.6378	0.433213	0.861538	8.14074	0.28682	0.476534	0.523077	1.20479	3.52	0.433213	0.707692	3.16754	2.6124	0.480144	0.507692	1.11654	2.3119	0.425993	0.738462	3.80459	1.5297	0.490975	0.630769	1.77114	1.7233	0.465704	0.569231	1.51606	0.92394	0.462094	0.584615	1.63831
8.1732	0.476534	0.507692	1.13281	3.893	0.436823	0.861538	8.02204	0.48992	0.472924	0.523077	1.22236	3.9603	0.429603	0.707692	3.21451	3.098	0.476534	0.507692	1.13281	2.4285	0.422383	0.738462	3.86124	1.8919	0.494585	0.630769	1.74574	1.749	0.465704	0.553846	1.42422	1.1002	0.458484	0.584615	1.66229
8.6021	0.472924	0.507692	1.14933	4.9527	0.440433	0.861538	7.90528	0.71394	0.469314	0.523077	1.2402	4.4816	0.425993	0.707692	3.26227	3.1868	0.472924	0.507692	1.14933	2.9152	0.422383	0.723077	3.57075	2.0289	0.498195	0.630769	1.72071	1.9285	0.462094	0.553846	1.44504	1.3576	0.454874	0.584615	1.68665
9.6429	0.472924	0.492308	1.08073	5.2249	0.444043	0.861538	7.79042	0.98577	0.465704	0.523077	1.25831	4.9439	0.422383	0.707692	3.31084	3.9799	0.469314	0.507692	1.16611	2.9762	0.418773	0.723077	3.62404	3.4732	0.501805	0.630769	1.69604	1.9837	0.458484	0.553846	1.4662	1.5158	0.451264	0.584615	1.71141
11.454	0.469314	0.492308	1.0965	6.8824	0.447653	0.861538	7.67742	2.3019	0.462094	0.523077	1.27671	5.1531	0.418773	0.707692	3.36025	4.6556	0.465704	0.507692	1.18314	5.4618	0.415162	0.723077	3.67826	3.5616	0.505415	0.630769	1.67173	2.0914	0.458484	0.538462	1.37795	1.5437	0.447653	0.584615	1.73656
12.083	0.465704	0.492308	1.11252	6.9563	0.451264	0.861538	7.56622	3.3596	0.462094	0.507692	1.20044	5.4867	0.415162	0.707692	3.41053	5.1616	0.462094	0.507692	1.20044	5.5864	0.411552	0.723077	3.73343	3.6795	0.509025	0.630769	1.64775	2.3066	0.454874	0.538462	1.39815	1.9455	0.444043	0.584615	1.76212
12.221	0.465704	0.476923	1.04606	7.198	0.454874	0.861538	7.45679	4.0919	0.458484	0.507692	1.21801	5.5306	0.415162	0.692308	3.16957	6.0787	0.458484	0.507692	1.21801	5.6645	0.407942	0.723077	3.78958	3.7135	0.512635	0.630769	1.62412	2.5592	0.451264	0.538462	1.41867	2.3358	0.444043	0.569231	1.65447
12.314	0.462094	0.476923	1.06135	7.6513	0.454874	0.876923	8.53869	5.0132	0.454874	0.507692	1.23586	5.7326	0.411552	0.692308	3.21711	6.3012	0.454874	0.507692	1.23586	6.2816	0.404332	0.723077	3.84673	3.8781	0.516245	0.630769	1.60082	2.5845	0.447653	0.538462	1.43952	2.7167	0.440433	0.569231	1.67886
13.527	0.458484	0.476923	1.07689	9.4924	0.458484	0.876923	8.41535	8.3765	0.451264	0.507692	1.254	6.0341	0.407942	0.692308	3.26549	7.305	0.451264	0.507692	1.254	6.672	0.400722	0.723077	3.9049	3.9141	0.516245	0.646154	1.71116	2.7041	0.444043	0.538462	1.4607	2.8652	0.436823	0.569231	1.70366
13.85	0.454874	0.476923	1.09267	9.715	0.462094	0.876923	8.29395	9.1407	0.451264	0.492308	1.17915	6.8329	0.404332	0.692308	3.31473	8.0801	0.447653	0.507692	1.27243	6.7673	0.400722	0.707692	3.62067	4.157	0.516245	0.661538	1.83153	2.7839	0.440433	0.538462	1.48224	3.0179	0.436823	0.553846	1.60046
14.519	0.451264	0.476923	1.10871	10.079	0.462094	0.892308	9.64509	9.2504	0.451264	0.476923	1.10871	7.6463	0.400722	0.692308	3.36486	9.0392	0.444043	0.507692	1.29116	6.7967	0.397112	0.707692	3.6756	4.3076	0.519856	0.661538	1.80524	2.8475	0.436823	0.538462	1.50413	3.0644	0.433213	0.553846	1.62414
15.189	0.447653	0.476923	1.125	10.694	0.465704	0.892308	9.50609	9.6595	0.447653	0.476923	1.125	7.6737	0.397112	0.692308	3.41591	9.7401	0.440433	0.507692	1.31019	7.241	0.393502	0.707692	3.73153	4.3776	0.523466	0.661538	1.77931	3.086	0.433213	0.538462	1.52639	3.2463	0.429603	0.553846	1.64822
16.439	0.444043	0.476923	1.14156	10.818	0.469314	0.892308	9.36923	9.7511	0.444043	0.476923	1.14156	8.4014	0.393502	0.692308	3.46789	9.9794	0.436823	0.507692	1.32955	7.2739	0.389892	0.707692	3.7885	4.4265	0.527076	0.661538	1.75374	3.1556	0.429603	0.538462	1.54902	3.4408	0.425993	0.553846	1.67271
16.711	0.440433	0.476923	1.15839	11.358	0.472924	0.892308	9.23446	11.24	0.440433	0.476923	1.15839	8.6166	0.389892	0.692308	3.52083	10.338	0.436823	0.492308	1.25019	7.3449	0.386282	0.707692	3.84653	4.709	0.530686	0.661538	1.72851	3.2519	0.425993	0.538462	1.57203	3.4906	0.422383	0.553846	1.69761
16.945	0.436823	0.476923	1.1755	11.632	0.472924	0.907692	10.9593	12.529	0.436823	0.476923	1.1755	9.8887	0.386282	0.692308	3.57477	10.531	0.436823	0.476923	1.1755	7.9434	0.382671	0.707692	3.90566	4.7445	0.534296	0.661538	1.70362	3.6438	0.422383	0.538462	1.59544	3.8194	0.418773	0.553846	1.72295
17.009	0.433213	0.476923	1.19289	12.038	0.476534	0.907692	10.8018	12.872	0.436823	0.461538	1.10508	10.727	0.382671	0.692308	3.62972	10.913	0.436823	0.461538	1.10508	8.0492	0.379061	0.707692	3.96591	5.1116	0.534296	0.676923	1.82625	3.7577	0.418773	0.538462	1.61925	4.1023	0.415162	0.553846	1.74873
17.184	0.429603	0.476923	1.21058	13.796	0.480144	0.907692	10.6466	13.101	0.433213	0.461538	1.12143	10.846	0.379061	0.692308	3.68571	10.953	0.433213	0.461538	1.12143	8.553	0.379061	0.692308	3.68571	6.1128	0.537906	0.676923	1.79994	4.1789	0.415162	0.538462	1.64348	4.2821	0.411552	0.553846	1.77495
18.016	0.425993	0.476923	1.22856	14.159	0.483755	0.907692	10.4938	13.115	0.429603	0.461538	1.13806	11.095	0.375451	0.692308	3.74279	11	0.433213	0.446154	1.05394	8.6068	0.379061	0.676923	3.4322	6.1569	0.537906	0.692308	1.93289	4.4637	0.411552	0.538462	1.66813	4.2964	0.407942	0.553846	1.80165
18.027	0.422383	0.476923	1.24686	14.944	0.487365	0.907692	10.3432	14.814	0.425993	0.461538	1.15496	12.21	0.371841	0.692308	3.80097	11.127	0.429603	0.446154	1.06956	8.7946	0.375451	0.676923	3.48535	6.2844	0.541516	0.692308	1.905	4.8208	0.407942	0.538462	1.69322	4.3647	0.404332	0.553846	1.82882
18.057	0.422383	0.461538	1.17216	15.018	0.490975	0.907692	10.1949	15.537	0.422383	0.461538	1.17216	12.651	0.368231	0.692308	3.86029	11.18	0.425993	0.446154	1.08545	8.9467	0.375451	0.661538	3.25131	6.4593	0.545126	0.692308	1.87748	5.1047	0.404332	0.538462	1.71875	4.9526	0.400722	0.553846	1.85648
18.29	0.418773	0.461538	1.18966	16.795	0.494585	0.907692	10.0487	15.631	0.418773	0.461538	1.18966	12.747	0.364621	0.692308	3.92079	12.29	0.422383	0.446154	1.10161	9.2412	0.371841	0.661538	3.30185	6.4639	0.548736	0.692308	1.85033	5.7633	0.400722	0.538462	1.74474	4.9839	0.397112	0.553846	1.88464
18.328	0.415162	0.461538	1.20745	17.111	0.498195	0.907692	9.90459	16.296	0.415162	0.461538	1.20745	13.206	0.361011	0.692308	3.9825	12.832	0.422383	0.430769	1.03488	9.6789	0.368231	0.661538	3.35339	6.5279	0.552347	0.692308	1.82353	6.0961	0.397112	0.538462	1.77121	5.1281	0.393502	0.553846	1.91332
18.331	0.411552	0.461538	1.22556	18.66	0.501805	0.907692	9.76259	16.358	0.411552	0.461538	1.22556	14.093	0.357401	0.692308	4.04545	12.956	0.418773	0.430769	1.05033	11.412	0.364621	0.661538	3.40594	6.7074	0.555957	0.692308	1.79708	6.2286	0.393502	0.538462	1.79817	5.9841	0.393502	0.538462	1.79817
21.188	0.411552	0.446154	1.1518	19.585	0.505415	0.907692	9.62262	16.761	0.407942	0.461538	1.24399	15.606	0.353791	0.692308	4.10969	13.378	0.418773	0.415385	0.986162	11.417	0.361011	0.661538	3.45955	6.7484	0.559567	0.692308	1.77097	6.5082	0.389892	0.538462	1.82562	6.211	0.389892	0.538462	1.82562
23.103	0.407942	0.446154	1.16912	21.042	0.509025	0.907692	9.48463	17.114	0.404332	0.461538	1.26276	15.643	0.350181	0.692308	4.17526	13.711	0.415162	0.415385	1.00092	11.997	0.357401	0.661538	3.51423	6.7557	0.563177	0.692308	1.74519	6.8602	0.386282	0.538462	1.85358	6.3678	0.386282	0.538462	1.85358
23.308	0.404332	0.446154	1.18676	21.18	0.512635	0.907692	9.34859	17.243	0.400722	0.461538	1.28185	15.872	0.34657	0.692308	4.24219	13.874	0.411552	0.415385	1.01593	12.087	0.353791	0.661538	3.57004	6.8277	0.566787	0.692308	1.71975	6.8894	0.382671	0.538462	1.88208	6.4651	0.382671	0.538462	1.88208
24.126	0.400722	0.446154	1.2047	23.555	0.516245	0.907692	9.21445	18.973	0.397112	0.461538	1.3013	15.919	0.34296	0.692308	4.31053	14.34	0.407942	0.415385	1.03121	13.147	0.350181	0.661538	3.62699	7.9179	0.566787	0.707692	1.85049	7.338	0.379061	0.538462	1.91111	6.5068	0.379061	0.538462	1.91111
24.555	0.397112	0.446154	1.22298	23.634	0.516245	0.923077	11.2448	19.135	0.393502	0.461538	1.3211	16.375	0.33935	0.692308	4.38032	15.544	0.404332	0.415385	1.04676	13.555	0.350181	0.646154	3.38861	8.5065	0.570397	0.707692	1.82345	7.3888	0.375451	0.538462	1.94071	6.6369	0.375451	0.538462	1.94071
24.784	0.393502	0.446154	1.24159	23.686	0.519856	0.923077	11.0833	19.669	0.389892	0.461538	1.34127	16.958	0.33574	0.692308	4.45161	15.564	0.400722	0.415385	1.06259	13.827	0.34657	0.646154	3.44293	8.524	0.574007	0.707692	1.79676	7.874	0.371841	0.538462	1.97087	6.6901	0.371841	0.538462	1.97087
26.331	0.389892	0.446154	1.26055	24.24	0.523466	0.923077	10.9241	21.375	0.386282	0.461538	1.36182	17.402	0.33213	0.692308	4.52446	15.613	0.397112	0.415385	1.07871	14.135	0.34296	0.646154	3.4984	8.5543	0.577617	0.707692	1.77039	8.2008	0.368231	0.538462	2.00163	6.8833	0.371841	0.523077	1.8528
26.609	0.386282	0.446154	1.27985	24.649	0.527076	0.923077	10.7671	21.878	0.382671	0.461538	1.38275	17.865	0.33213	0.676923	4.21325	15.806	0.393502	0.415385	1.09512	14.233	0.34296	0.630769	3.27281	8.7275	0.581227	0.707692	1.74436	8.3515	0.368231	0.523077	1.88172	7.0374	0.368231	0.523077	1.88172
26.767	0.382671	0.446154	1.29953	24.815	0.530686	0.923077	10.6122	22.063	0.379061	0.461538	1.40408	18.921	0.32852	0.676923	4.28257	16.64	0.389892	0.415385	1.11184	14.507	0.33935	0.630769	3.3258	9.3038	0.584838	0.707692	1.71865	8.7416	0.364621	0.523077	1.91121	7.2161	0.368231	0.507692	1.7693
27.496	0.379061	0.446154	1.31958	25.176	0.534296	0.923077	10.4595	22.201	0.379061	0.446154	1.31958	18.927	0.32491	0.676923	4.35344	18.083	0.386282	0.415385	1.12887	14.9	0.33935	0.615385	3.11489	9.3095	0.588448	0.707692	1.69325	8.7874	0.361011	0.523077	1.94129	7.24	0.364621	0.507692	1.79703
28.098	0.375451	0.446154	1.34001	25.859	0.537906	0.923077	10.3087	23.679	0.375451	0.446154	1.34001	19.467	0.32491	0.661538	4.06111	19.002	0.382671	0.415385	1.14623	15.341	0.33574	0.615385	3.16559	9.3444	0.588448	0.723077	1.82618	9.2654	0.357401	0.523077	1.97198	8.5204	0.364621	0.492308	1.68977
29.286	0.371841	0.446154	1.36084	26.022	0.541516	0.923077	10.16	23.823	0.371841	0.446154	1.36084	19.978	0.3213	0.661538	4.1287	19.635	0.379061	0.415385	1.16391	15.369	0.33213	0.615385	3.21739	10.365	0.592058	0.723077	1.79912	9.2707	0.357401	0.507692	1.85417	8.5433	0.364621	0.476923	1.58882
29.33	0.368231	0.446154	1.38208	27.227	0.545126	0.923077	10.0132	23.905	0.371841	0.430769	1.2784	20.082	0.31769	0.661538	4.19783	19.908	0.375451	0.415385	1.18193	16.2	0.32852	0.615385	3.27033	10.44	0.595668	0.723077	1.77239	9.3545	0.353791	0.507692	1.88361	8.5847	0.361011	0.476923	1.61382
29.406	0.364621	0.446154	1.40374	27.24	0.548736	0.923077	9.86842	24.026	0.368231	0.430769	1.29836	20.186	0.31769	0.646154	3.92194	20.32	0.371841	0.415385	1.20031	16.27	0.32491	0.615385	3.32444	10.496	0.599278	0.723077	1.74598	9.7331	0.350181	0.507692	1.91366	9.1215	0.357401	0.476923	1.63933
29.772	0.364621	0.430769	1.3187	28.011	0.552347	0.923077	9.72549	24.456	0.368231	0.415385	1.21904	20.678	0.314079	0.646154	3.98801	20.88	0.368231	0.415385	1.21904	16.642	0.3213	0.615385	3.37978	10.967	0.599278	0.738462	1.88802	10.167	0.34657	0.507692	1.94434	9.1315	0.353791	0.476923	1.66537
31.127	0.361011	0.430769	1.33946	29.505	0.555957	0.923077	9.58442	24.698	0.368231	0.4	1.14379	21.868	0.310469	0.646154	4.05561	21.294	0.368231	0.4	1.14379	16.905	0.3213	0.6	3.16854	11.035	0.599278	0.753846	2.04782	10.357	0.34296	0.507692	1.97566	9.602	0.350181	0.476923	1.69193
31.353	0.357401	0.430769	1.36063	29.761	0.559567	0.923077	9.44516	26.086	0.364621	0.4	1.16172	22.167	0.306859	0.646154	4.12481	21.648	0.364621	0.4	1.16172	17.15	0.3213	0.584615	2.97295	11.33	0.602888	0.753846	2.01722	10.367	0.33935	0.507692	2.00765	10.342	0.34657	0.476923	1.71906
32.401	0.353791	0.430769	1.38224	30.338	0.563177	0.923077	9.30769	26.701	0.361011	0.4	1.18	22.388	0.306859	0.630769	3.85882	21.674	0.364621	0.384615	1.08911	17.861	0.31769	0.584615	3.02273	11.742	0.606498	0.753846	1.98698	10.446	0.33574	0.507692	2.04032	10.408	0.34296	0.476923	1.74675
33.043	0.350181	0.430769	1.40429	31.112	0.566787	0.923077	9.17197	27.648	0.357401	0.4	1.19865	23.473	0.303249	0.630769	3.9251	21.857	0.361011	0.384615	1.10625	18.295	0.314079	0.584615	3.07365	11.839	0.610108	0.753846	1.9571	10.579	0.33213	0.507692	2.07371	10.633	0.33935	0.476923	1.77503
33.261	0.34657	0.430769	1.4268	31.13	0.570397	0.923077	9.03797	27.702	0.353791	0.4	1.21769	23.619	0.299639	0.630769	3.99297	21.978	0.357401	0.384615	1.12374	18.479	0.310469	0.584615	3.12575	12.365	0.613718	0.753846	1.92757	10.676	0.32852	0.507692	2.10783	10.957	0.33574	0.476923	1.80392
33.4	0.34296	0.430769	1.44979	31.907	0.574007	0.923077	8.90566	28.743	0.350181	0.4	1.23711	23.933	0.299639	0.615385	3.73976	22.179	0.353791	0.384615	1.14158	18.904	0.310469	0.569231	2.9348	12.849	0.617329	0.753846	1.89839	10.84	0.32852	0.492308	1.98202	11.437	0.33213	0.476923	1.83344
34.089	0.33935	0.430769	1.47326	33.512	0.577617	0.923077	8.775	28.813	0.34657	0.4	1.25694	24.132	0.296029	0.615385	3.80488	22.866	0.350181	0.384615	1.15979	18.969	0.306859	0.569231	2.98487	13.328	0.620939	0.753846	1.86955	11.571	0.32491	0.492308	2.01481	11.812	0.32852	0.476923	1.86361
36.564	0.33574	0.430769	1.49724	33.851	0.581227	0.923077	8.64596	29.538	0.34296	0.4	1.27719	24.133	0.292419	0.615385	3.8716	23.092	0.34657	0.384615	1.17839	19.248	0.303249	0.569231	3.03614	13.959	0.620939	0.769231	2.03488	12.431	0.3213	0.492308	2.04835	12.24	0.32491	0.476923	1.89444
37.34	0.33574	0.415385	1.40577	34.084	0.584838	0.923077	8.51852	29.996	0.33935	0.4	1.29787	25.124	0.288809	0.615385	3.94	23.154	0.34657	0.369231	1.10366	20.059	0.299639	0.569231	3.08864	14.003	0.624549	0.769231	2.00385	12.653	0.31769	0.492308	2.08264	12.295	0.3213	0.476923	1.92597
39.865	0.33213	0.415385	1.42878	34.372	0.588448	0.923077	8.39264	30.031	0.33574	0.4	1.319	26.333	0.285199	0.615385	4.01013	26.1	0.34296	0.369231	1.12144	20.109	0.296029	0.569231	3.14242	14.1	0.628159	0.769231	1.97318	12.753	0.314079	0.492308	2.11773	12.347	0.31769	0.476923	1.95822
40.435	0.32852	0.415385	1.45228	35.463	0.592058	0.923077	8.26829	31.174	0.33213	0.4	1.34058	26.526	0.281588	0.615385	4.08205	27.309	0.33935	0.369231	1.1396	20.857	0.292419	0.569231	3.19753	16.213	0.631769	0.769231	1.94286	12.788	0.310469	0.492308	2.15363	12.565	0.31769	0.461538	1.84091
40.967	0.32852	0.4	1.36264	36.191	0.595668	0.923077	8.14545	31.19	0.32852	0.4	1.36264	26.544	0.277978	0.615385	4.15584	27.558	0.33935	0.353846	1.06611	21.327	0.288809	0.569231	3.25402	16.324	0.635379	0.769231	1.91288	12.881	0.306859	0.492308	2.19037	12.591	0.314079	0.461538	1.87192
41.002	0.32491	0.4	1.38519	37	0.599278	0.923077	8.0241	31.255	0.32491	0.4	1.38519	26.925	0.274368	0.615385	4.23158	28.278	0.33574	0.353846	1.08346	22.243	0.288809	0.553846	3.0569	16.634	0.635379	0.784615	2.0905	12.899	0.303249	0.492308	2.22799	13.337	0.310469	0.461538	1.90365
41.298	0.32491	0.384615	1.29861	37.023	0.599278	0.938462	10.1973	33.193	0.3213	0.4	1.40824	28.424	0.270758	0.615385	4.30933	28.287	0.33213	0.353846	1.10119	22.655	0.285199	0.553846	3.11131	17.09	0.638989	0.784615	2.05811	12.908	0.299639	0.492308	2.26652	14.144	0.306859	0.461538	1.93613
41.612	0.3213	0.384615	1.32022	37.102	0.602888	0.938462	10.0449	33.769	0.31769	0.4	1.43182	28.475	0.270758	0.6	4.04	28.56	0.32852	0.353846	1.11931	22.793	0.281588	0.553846	3.16711	17.452	0.642599	0.784615	2.02608	13.148	0.296029	0.492308	2.30599	14.256	0.303249	0.461538	1.96939
41.874	0.31769	0.384615	1.34233	38.536	0.606498	0.938462	9.89435	36.087	0.31769	0.384615	1.34233	29.312	0.267148	0.6	4.11486	28.692	0.32491	0.353846	1.13783	23.079	0.277978	0.553846	3.22436	17.86	0.646209	0.784615	1.99441	13.727	0.292419	0.492308	2.34643	14.598	0.299639	0.461538	2.00344
42.712	0.314079	0.384615	1.36494	41.45	0.610108	0.938462	9.74556	36.192	0.314079	0.384615	1.36494	30.35	0.263538	0.6	4.19178	28.989	0.3213	0.353846	1.15677	23.26	0.274368	0.553846	3.28312	18.216	0.649819	0.784615	1.9631	15.128	0.288809	0.492308	2.38788	15.192	0.299639	0.446154	1.88286
44.241	0.314079	0.369231	1.27839	41.714	0.613718	0.938462	9.59853	36.916	0.310469	0.384615	1.38808	31.009	0.263538	0.584615	3.93303	28.998	0.31769	0.353846	1.17614	23.468	0.270758	0.553846	3.34345	18.358	0.649819	0.8	2.15556	15.271	0.288809	0.476923	2.24522	15.596	0.296029	0.446154	1.91565
44.439	0.314079	0.353846	1.19595	42.242	0.613718	0.953846	13.0078	36.977	0.306859	0.384615	1.41176	31.913	0.259928	0.584615	4.0072	29.547	0.314079	0.353846	1.19595	23.492	0.267148	0.553846	3.40541	18.528	0.649819	0.815385	2.38009	15.399	0.285199	0.476923	2.28518	15.613	0.292419	0.446154	1.94925
46.345	0.310469	0.353846	1.21622	42.359	0.617329	0.953846	12.8109	37.118	0.303249	0.384615	1.43601	33.423	0.256318	0.584615	4.08346	30.295	0.310469	0.353846	1.21622	23.856	0.267148	0.538462	3.20045	18.723	0.649819	0.830769	2.64545	15.711	0.281588	0.476923	2.32617	15.741	0.292419	0.430769	1.83116
46.75	0.306859	0.353846	1.23697	42.643	0.620939	0.953846	12.6163	37.929	0.299639	0.384615	1.46084	33.768	0.252708	0.584615	4.1619	30.826	0.306859	0.353846	1.23697	24.042	0.263538	0.538462	3.26027	18.949	0.65343	0.830769	2.60372	15.97	0.277978	0.476923	2.36822	15.834	0.288809	0.430769	1.86351
47.767	0.303249	0.353846	1.25822	43.15	0.624549	0.953846	12.4239	39.363	0.296029	0.384615	1.48628	35.133	0.249097	0.584615	4.24262	30.84	0.303249	0.353846	1.25822	24.969	0.259928	0.538462	3.32176	19.108	0.65343	0.846154	2.91713	16.191	0.274368	0.476923	2.41138	15.845	0.285199	0.430769	1.89668
48.339	0.299639	0.353846	1.27998	43.214	0.628159	0.953846	12.2337	39.767	0.296029	0.369231	1.39203	35.822	0.245487	0.584615	4.32571	30.914	0.303249	0.338462	1.17553	25.536	0.259928	0.523077	3.12276	19.194	0.65704	0.846154	2.87088	16.204	0.270758	0.476923	2.45569	16.102	0.281588	0.430769	1.9307
48.505	0.296029	0.353846	1.30226	43.343	0.631769	0.953846	12.0457	41.287	0.296029	0.353846	1.30226	36.438	0.245487	0.569231	4.06145	31.058	0.299639	0.338462	1.19585	25.725	0.256318	0.523077	3.18219	19.649	0.66065	0.846154	2.82514	16.524	0.267148	0.476923	2.50119	16.349	0.277978	0.430769	1.9656
49.001	0.292419	0.353846	1.3251	44.888	0.635379	0.953846	11.8598	41.575	0.296029	0.338462	1.21668	36.621	0.241877	0.569231	4.14179	31.897	0.296029	0.338462	1.21668	25.735	0.256318	0.507692	2.99208	20.228	0.66426	0.846154	2.77989	16.637	0.263538	0.476923	2.54795	16.837	0.274368	0.430769	2.00142
54.637	0.288809	0.353846	1.34851	46.881	0.638989	0.953846	11.6761	41.949	0.292419	0.338462	1.23801	37.227	0.238267	0.569231	4.22457	31.924	0.292419	0.338462	1.23801	26.131	0.252708	0.507692	3.04955	20.317	0.66787	0.846154	2.73514	16.691	0.259928	0.476923	2.596	16.887	0.270758	0.430769	2.0382
56.113	0.288809	0.338462	1.25988	47.296	0.642599	0.953846	11.4944	42.607	0.288809	0.338462	1.25988	37.549	0.234657	0.569231	4.30989	32.032	0.288809	0.338462	1.25988	26.749	0.252708	0.492308	2.86753	21.397	0.67148	0.846154	2.69086	17.033	0.259928	0.461538	2.44048	16.918	0.270758	0.415385	1.91368
57.193	0.288809	0.323077	1.17528	48.364	0.646209	0.953846	11.3147	43.686	0.288809	0.323077	1.17528	37.697	0.234657	0.553846	4.04881	32.048	0.285199	0.338462	1.28231	28.372	0.252708	0.476923	2.69622	22.33	0.67509	0.846154	2.64706	17.109	0.256318	0.461538	2.48692	17.502	0.270758	0.4	1.79556
57.794	0.285199	0.323077	1.1962	49.376	0.649819	0.953846	11.137	43.987	0.288809	0.307692	1.09444	38.08	0.234657	0.538462	3.80513	32.136	0.285199	0.323077	1.1962	29.764	0.249097	0.476923	2.74851	22.644	0.6787	0.846154	2.60372	17.51	0.252708	0.461538	2.53469	17.659	0.267148	0.4	1.82883
59.296	0.281588	0.323077	1.21766	49.949	0.65343	0.953846	10.9613	44.622	0.285199	0.307692	1.11392	38.958	0.231047	0.538462	3.88281	32.166	0.281588	0.323077	1.21766	29.879	0.245487	0.476923	2.80234	22.959	0.68231	0.846154	2.56085	17.594	0.249097	0.461538	2.58385	18.255	0.267148	0.384615	1.71453
59.906	0.281588	0.307692	1.1339	53.835	0.65704	0.953846	10.7875	44.737	0.285199	0.292308	1.03522	39.339	0.227437	0.538462	3.96296	33.211	0.277978	0.323077	1.23967	30.275	0.241877	0.476923	2.85777	23.33	0.685921	0.846154	2.51842	17.66	0.245487	0.461538	2.63445	18.287	0.263538	0.384615	1.74658
61.002	0.277978	0.307692	1.1544	53.845	0.66065	0.953846	10.6157	45.513	0.281588	0.292308	1.05379	40.009	0.223827	0.538462	4.0457	33.229	0.274368	0.323077	1.26226	30.494	0.238267	0.476923	2.91488	23.729	0.685921	0.861538	2.84912	17.732	0.245487	0.446154	2.4759	18.65	0.259928	0.384615	1.77951
62.289	0.274368	0.307692	1.17544	54.315	0.66426	0.953846	10.4457	45.754	0.277978	0.292308	1.07284	40.201	0.220217	0.538462	4.13115	35.101	0.270758	0.323077	1.28545	30.529	0.234657	0.476923	2.97376	24.338	0.689531	0.861538	2.80163	17.824	0.241877	0.446154	2.52488	18.861	0.256318	0.384615	1.81338
62.571	0.270758	0.307692	1.19704	54.337	0.66787	0.953846	10.2775	46.321	0.274368	0.292308	1.09239	41.08	0.216606	0.538462	4.21944	35.834	0.267148	0.323077	1.30928	30.95	0.231047	0.476923	3.03447	24.709	0.693141	0.861538	2.75463	18.024	0.238267	0.446154	2.57534	19.411	0.252708	0.384615	1.84821
63.618	0.267148	0.307692	1.21922	54.723	0.67148	0.953846	10.1111	46.596	0.274368	0.276923	1.01288	41.841	0.212996	0.538462	4.31073	36.416	0.263538	0.323077	1.33375	31.23	0.231047	0.461538	2.85268	24.874	0.696751	0.861538	2.70812	18.742	0.234657	0.446154	2.62735	19.446	0.249097	0.384615	1.88406
65.12	0.263538	0.307692	1.24201	54.763	0.67509	0.953846	9.94652	46.647	0.274368	0.261538	0.936678	42.142	0.209386	0.538462	4.40517	36.592	0.263538	0.307692	1.24201	31.324	0.231047	0.446154	2.68099	25.333	0.700361	0.861538	2.66208	19.859	0.231047	0.446154	2.68099	19.524	0.249097	0.369231	1.76458
65.511	0.259928	0.307692	1.26543	56.024	0.6787	0.953846	9.78369	47.158	0.270758	0.261538	0.953889	42.686	0.205776	0.538462	4.50292	37.39	0.263538	0.292308	1.15426	31.701	0.231047	0.430769	2.51858	25.437	0.703971	0.861538	2.61652	20.221	0.231047	0.430769	2.51858	19.56	0.245487	0.369231	1.79914
67.359	0.256318	0.307692	1.28951	56.218	0.68231	0.953846	9.62257	48.611	0.267148	0.261538	0.971565	43.596	0.202166	0.538462	4.60417	37.694	0.259928	0.292308	1.17603	32.421	0.227437	0.430769	2.57057	25.521	0.707581	0.861538	2.57143	20.502	0.227437	0.430769	2.57057	19.845	0.245487	0.353846	1.68312
67.834	0.252708	0.307692	1.31429	56.466	0.685921	0.953846	9.46316	49.397	0.263538	0.261538	0.989726	43.773	0.202166	0.523077	4.32834	38.316	0.259928	0.276923	1.09043	32.712	0.223827	0.430769	2.62424	25.544	0.711191	0.861538	2.52679	20.678	0.223827	0.430769	2.62424	20.101	0.241877	0.353846	1.71642
70.306	0.249097	0.307692	1.33977	57.853	0.689531	0.953846	9.30541	49.982	0.259928	0.261538	1.00839	44.067	0.198556	0.523077	4.42698	39.024	0.256318	0.276923	1.11118	33.903	0.220217	0.430769	2.67966	25.583	0.714801	0.861538	2.4826	20.692	0.220217	0.430769	2.67966	20.178	0.238267	0.353846	1.75072
70.441	0.245487	0.307692	1.36601	58.806	0.693141	0.953846	9.14931	51.083	0.256318	0.261538	1.02758	45.369	0.194946	0.523077	4.52927	39.967	0.252708	0.276923	1.13252	34.501	0.220217	0.415385	2.51596	26.217	0.718412	0.861538	2.43886	20.709	0.220217	0.415385	2.51596	20.182	0.234657	0.353846	1.78608
70.753	0.241877	0.307692	1.39303	58.833	0.696751	0.953846	8.99482	51.594	0.252708	0.261538	1.04732	48.147	0.194946	0.507692	4.25868	40.622	0.249097	0.276923	1.15449	34.775	0.220217	0.4	2.36066	27.052	0.718412	0.876923	2.79271	20.822	0.216606	0.415385	2.56974	20.204	0.231047	0.353846	1.82254
71.882	0.238267	0.307692	1.42088	59.221	0.696751	0.969231	13.7098	52.193	0.249097	0.261538	1.06763	49.9	0.191336	0.507692	4.35849	41.426	0.245487	0.276923	1.1771	35.704	0.216606	0.4	2.41111	27.079	0.722022	0.876923	2.74313	20.858	0.216606	0.4	2.41111	20.395	0.231047	0.338462	1.70276
72.152	0.238267	0.292308	1.32049	59.712	0.700361	0.969231	13.4768	52.361	0.245487	0.261538	1.08854	50.026	0.187726	0.507692	4.46214	41.99	0.241877	0.276923	1.20038	37.414	0.212996	0.4	2.46328	27.199	0.725632	0.876923	2.69403	21.09	0.212996	0.4	2.46328	20.475	0.227437	0.338462	1.73791
73.496	0.238267	0.276923	1.22437	60.086	0.703971	0.969231	13.2462	52.812	0.241877	0.261538	1.11007	50.198	0.184116	0.507692	4.56985	42.92	0.241877	0.261538	1.11007	37.543	0.209386	0.4	2.51724	27.361	0.729242	0.876923	2.64542	21.236	0.209386	0.4	2.51724	21.031	0.223827	0.338462	1.77419
73.905	0.234657	0.276923	1.2491	60.841	0.707581	0.969231	13.0179	53.198	0.241877	0.246154	1.02345	50.353	0.180505	0.507692	4.68187	43.256	0.238267	0.261538	1.13226	37.635	0.209386	0.384615	2.35991	28.503	0.732852	0.876923	2.59729	21.447	0.205776	0.4	2.5731	21.056	0.220217	0.338462	1.81167
74.93	0.231047	0.276923	1.2746	62.091	0.711191	0.969231	12.7919	53.417	0.238267	0.246154	1.04391	51.285	0.176895	0.507692	4.79847	43.832	0.234657	0.261538	1.15513	37.764	0.205776	0.384615	2.41228	28.818	0.732852	0.892308	3.02041	21.815	0.202166	0.4	2.63095	21.129	0.216606	0.338462	1.85039
75.727	0.227437	0.276923	1.30091	62.415	0.714801	0.969231	12.5682	55.125	0.238267	0.230769	0.959091	51.604	0.173285	0.507692	4.91992	44.181	0.231047	0.261538	1.17871	37.788	0.202166	0.384615	2.46652	29.364	0.736462	0.892308	2.96499	21.892	0.198556	0.4	2.69091	21.908	0.212996	0.338462	1.89042
77.491	0.223827	0.276923	1.32807	63.278	0.718412	0.969231	12.3467	55.996	0.234657	0.230769	0.978462	51.887	0.169675	0.507692	5.04654	45.298	0.231047	0.246154	1.08673	38.792	0.198556	0.384615	2.52273	29.528	0.740072	0.892308	2.9101	22.422	0.194946	0.4	2.75309	22.169	0.212996	0.323077	1.76348
79.119	0.220217	0.276923	1.35612	66.219	0.722022	0.969231	12.1275	56.76	0.231047	0.230769	0.998437	51.899	0.166065	0.507692	5.17867	45.447	0.227437	0.246154	1.10917	38.927	0.198556	0.369231	2.36275	29.756	0.743682	0.892308	2.85576	22.525	0.191336	0.4	2.81761	22.206	0.212996	0.307692	1.64218
80.304	0.216606	0.276923	1.38511	67.322	0.725632	0.969231	11.9104	57.331	0.227437	0.230769	1.01905	52.312	0.162455	0.507692	5.31667	45.476	0.223827	0.246154	1.13232	38.945	0.194946	0.369231	2.41734	30.153	0.747292	0.892308	2.80193	22.628	0.187726	0.4	2.88462	22.346	0.209386	0.307692	1.67816
81.342	0.212996	0.276923	1.41507	67.551	0.725632	0.984615	24.199	58.02	0.223827	0.230769	1.04032	52.923	0.158845	0.507692	5.46094	45.788	0.220217	0.246154	1.15624	39.721	0.191336	0.369231	2.474	30.921	0.750903	0.892308	2.74863	23.044	0.187726	0.384615	2.70433	22.594	0.205776	0.307692	1.7154
85.343	0.212996	0.261538	1.30862	67.604	0.729242	0.984615	23.7624	59.045	0.220217	0.230769	1.0623	53.541	0.158845	0.492308	5.13499	45.994	0.216606	0.246154	1.18095	41.079	0.191336	0.353846	2.31447	31.111	0.754513	0.892308	2.69583	23.203	0.184116	0.384615	2.76961	22.815	0.202166	0.307692	1.75397
88.931	0.212996	0.246154	1.2065	69.519	0.732852	0.984615	23.33	59.079	0.216606	0.230769	1.085	53.947	0.155235	0.492308	5.27696	46.1	0.212996	0.246154	1.2065	41.258	0.191336	0.338462	2.16235	33.058	0.758123	0.892308	2.64354	23.368	0.184116	0.369231	2.59397	23.382	0.202166	0.292308	1.63005
89.478	0.209386	0.246154	1.23293	70.027	0.736462	0.984615	22.902	59.447	0.212996	0.230769	1.10847	54.922	0.151625	0.492308	5.42569	46.536	0.209386	0.246154	1.23293	41.312	0.187726	0.338462	2.21377	34.114	0.761733	0.892308	2.59174	23.769	0.184116	0.353846	2.4267	23.412	0.202166	0.276923	1.5114
91.618	0.209386	0.230769	1.13276	70.035	0.740072	0.984615	22.478	60.055	0.209386	0.230769	1.13276	55.599	0.148014	0.492308	5.58167	47.088	0.205776	0.246154	1.26029	41.878	0.184116	0.338462	2.26721	34.725	0.765343	0.892308	2.54043	24.303	0.180505	0.353846	2.48619	23.696	0.202166	0.261538	1.39769
92.692	0.205776	0.230769	1.15789	71.862	0.743682	0.984615	22.0583	61.384	0.205776	0.230769	1.15789	58.657	0.144404	0.492308	5.74545	47.718	0.205776	0.230769	1.15789	41.99	0.180505	0.338462	2.32279	34.984	0.768953	0.892308	2.4896	24.377	0.176895	0.353846	2.5481	23.779	0.198556	0.261538	1.42955
92.913	0.202166	0.230769	1.18393	71.879	0.747292	0.984615	21.6425	63.463	0.202166	0.230769	1.18393	59.267	0.140794	0.492308	5.91764	48.139	0.202166	0.230769	1.18393	43.189	0.180505	0.323077	2.16682	35.105	0.772563	0.892308	2.43925	24.408	0.173285	0.353846	2.6126	24.058	0.194946	0.261538	1.46258
95.446	0.202166	0.215385	1.08333	72.381	0.750903	0.984615	21.2308	63.737	0.198556	0.230769	1.21091	59.335	0.140794	0.476923	5.5641	48.641	0.202166	0.215385	1.08333	44.562	0.176895	0.323077	2.22078	35.445	0.776173	0.892308	2.38937	24.888	0.173285	0.338462	2.44089	24.722	0.191336	0.261538	1.49686
95.816	0.198556	0.215385	1.10802	72.625	0.754513	0.984615	20.823	66.61	0.194946	0.230769	1.23889	59.493	0.140794	0.461538	5.23077	48.912	0.198556	0.215385	1.10802	44.939	0.173285	0.323077	2.27699	35.556	0.779783	0.892308	2.33995	25.118	0.173285	0.323077	2.27699	24.804	0.187726	0.261538	1.53245
96.134	0.198556	0.2	1.00909	72.945	0.758123	0.984615	20.419	67.926	0.191336	0.230769	1.26792	59.805	0.137184	0.461538	5.39098	49.169	0.194946	0.215385	1.13362	45.081	0.169675	0.323077	2.33559	36.231	0.783394	0.892308	2.29098	25.564	0.173285	0.307692	2.12037	25.091	0.184116	0.261538	1.56944
96.532	0.194946	0.2	1.03241	73.293	0.761733	0.984615	20.019	68.9	0.187726	0.230769	1.29808	60.471	0.137184	0.446154	5.06652	49.424	0.191336	0.215385	1.16019	45.19	0.166065	0.323077	2.39674	36.775	0.787004	0.892308	2.24246	25.82	0.169675	0.307692	2.17494	25.363	0.180505	0.261538	1.60792
97.193	0.194946	0.184615	0.93501	74.728	0.765343	0.984615	19.6226	69.011	0.184116	0.230769	1.32941	60.537	0.137184	0.430769	4.7596	49.478	0.187726	0.215385	1.18778	45.707	0.162455	0.323077	2.46061	36.79	0.790614	0.892308	2.19439	26.126	0.166065	0.307692	2.23188	25.856	0.180505	0.246154	1.48245
97.606	0.191336	0.184615	0.956924	75.649	0.768953	0.984615	19.23	69.197	0.184116	0.215385	1.21646	60.541	0.137184	0.415385	4.46884	49.812	0.184116	0.215385	1.21646	46	0.162455	0.307692	2.29136	36.938	0.794224	0.892308	2.14675	26.323	0.166065	0.292308	2.0742	26.28	0.176895	0.246154	1.51937
101.15	0.187726	0.184615	0.979681	75.689	0.772563	0.984615	18.8411	70.152	0.180505	0.215385	1.24627	60.956	0.133574	0.415385	4.60882	50.986	0.184116	0.2	1.10784	46.149	0.158845	0.307692	2.35354	37.378	0.797834	0.892308	2.09955	26.34	0.162455	0.292308	2.12947	26.438	0.173285	0.246154	1.55782
107.32	0.184116	0.184615	1.00333	76.617	0.776173	0.984615	18.4558	71.268	0.176895	0.215385	1.27731	61.267	0.129964	0.415385	4.75658	52.278	0.184116	0.184615	1.00333	46.317	0.158845	0.292308	2.18725	38.209	0.801444	0.892308	2.05277	26.351	0.158845	0.292308	2.18725	26.822	0.169675	0.246154	1.59792
108.92	0.180505	0.184615	1.02792	77.096	0.779783	0.984615	18.0741	71.642	0.173285	0.215385	1.30964	61.55	0.129964	0.4	4.46296	53.065	0.180505	0.184615	1.02792	47.422	0.155235	0.292308	2.24772	38.579	0.801444	0.907692	2.43619	26.9	0.155235	0.292308	2.24772	26.849	0.169675	0.230769	1.46809
109.61	0.176895	0.184615	1.05352	77.312	0.783394	0.984615	17.6959	73.04	0.169675	0.215385	1.34335	61.65	0.126354	0.4	4.60952	53.728	0.176895	0.184615	1.05352	48.241	0.151625	0.292308	2.31108	39.196	0.805054	0.907692	2.38117	27.272	0.151625	0.292308	2.31108	26.853	0.166065	0.230769	1.50652
109.98	0.173285	0.184615	1.08019	77.833	0.787004	0.984615	17.3211	74.29	0.166065	0.215385	1.37852	63.048	0.126354	0.384615	4.32143	53.978	0.173285	0.184615	1.08019	48.295	0.148014	0.292308	2.37752	39.402	0.808664	0.907692	2.32664	27.499	0.148014	0.292308	2.37752	27.529	0.166065	0.215385	1.37852
110.59	0.169675	0.184615	1.10799	77.961	0.790614	0.984615	16.9498	74.871	0.162455	0.215385	1.41525	63.761	0.122744	0.384615	4.46691	54.17	0.169675	0.184615	1.10799	48.705	0.144404	0.292308	2.44728	39.495	0.812274	0.907692	2.27259	27.519	0.144404	0.292308	2.44728	27.833	0.162455	0.215385	1.41525
110.77	0.166065	0.184615	1.137	78.059	0.794224	0.984615	16.5818	77.274	0.162455	0.2	1.28889	63.951	0.122744	0.369231	4.18364	54.989	0.166065	0.184615	1.137	49.079	0.144404	0.276923	2.26915	39.528	0.815884	0.907692	2.21903	28.524	0.144404	0.276923	2.26915	28.305	0.158845	0.215385	1.45365
112.63	0.166065	0.169231	1.02295	78.908	0.797834	0.984615	16.2172	77.935	0.158845	0.2	1.32386	65.269	0.119134	0.369231	4.32816	55.718	0.166065	0.169231	1.02295	49.382	0.144404	0.261538	2.09844	40.807	0.819495	0.907692	2.16593	28.659	0.140794	0.276923	2.33715	28.421	0.155235	0.215385	1.49384
115.82	0.162455	0.169231	1.05021	79.616	0.801444	0.984615	15.8559	79.03	0.155235	0.2	1.36047	65.307	0.119134	0.353846	4.04906	56.252	0.162455	0.169231	1.05021	51.547	0.140794	0.261538	2.16132	42.464	0.823105	0.907692	2.1133	30.866	0.137184	0.276923	2.40873	29.497	0.151625	0.215385	1.53595
116.2	0.158845	0.169231	1.0787	79.672	0.805054	0.984615	15.4978	79.484	0.151625	0.2	1.39881	65.335	0.115523	0.353846	4.19271	56.667	0.158845	0.169231	1.0787	51.728	0.140794	0.246154	1.99267	43.125	0.826715	0.907692	2.06114	31.177	0.133574	0.276923	2.48419	30.128	0.148014	0.215385	1.58011
116.46	0.155235	0.169231	1.10853	80.498	0.808664	0.984615	15.1429	79.54	0.148014	0.2	1.43902	66.583	0.111913	0.353846	4.34562	57.412	0.155235	0.169231	1.10853	52.501	0.137184	0.246154	2.05371	43.488	0.830325	0.907692	2.00942	31.432	0.129964	0.276923	2.56383	31.23	0.144404	0.215385	1.62647
117.94	0.151625	0.169231	1.13977	80.609	0.812274	0.984615	14.7911	79.887	0.144404	0.2	1.48125	66.73	0.111913	0.338462	4.06002	58.03	0.155235	0.153846	0.989429	52.688	0.133574	0.246154	2.11804	44.092	0.833935	0.907692	1.95815	31.467	0.129964	0.261538	2.37095	31.249	0.140794	0.215385	1.67521
121.87	0.148014	0.169231	1.17254	82.188	0.815884	0.984615	14.4425	80.454	0.140794	0.2	1.52564	67.096	0.108303	0.338462	4.2124	58.073	0.151625	0.153846	1.01732	53.424	0.129964	0.246154	2.18594	44.108	0.837545	0.907692	1.90733	32.108	0.126354	0.261538	2.44881	31.726	0.137184	0.215385	1.72652
127.95	0.144404	0.169231	1.20694	84.55	0.819495	0.984615	14.0969	81.409	0.137184	0.2	1.57237	67.802	0.104693	0.338462	4.3753	58.346	0.148014	0.153846	1.04656	54.83	0.126354	0.246154	2.25773	44.195	0.841155	0.907692	1.85694	32.549	0.122744	0.261538	2.53125	33.262	0.133574	0.215385	1.7806
128.15	0.140794	0.169231	1.24311	85.902	0.823105	0.984615	13.7544	81.487	0.137184	0.184615	1.42403	67.89	0.104693	0.323077	4.0815	59.809	0.144404	0.153846	1.07727	56.155	0.126354	0.230769	2.07429	44.976	0.844765	0.907692	1.80698	33.567	0.119134	0.261538	2.61869	33.313	0.129964	0.215385	1.83769
131.1	0.140794	0.153846	1.10956	86.348	0.826715	0.984615	13.4148	81.847	0.133574	0.184615	1.46864	68.098	0.101083	0.323077	4.24432	59.838	0.140794	0.153846	1.10956	56.953	0.122744	0.230769	2.14412	45.074	0.848375	0.907692	1.75745	34.28	0.115523	0.261538	2.71159	33.939	0.126354	0.215385	1.89804
131.71	0.137184	0.153846	1.14354	86.593	0.830325	0.984615	13.0783	82.489	0.133574	0.169231	1.32132	68.783	0.0974729	0.323077	4.41919	60.183	0.137184	0.153846	1.14354	58.33	0.119134	0.230769	2.21818	45.132	0.851986	0.907692	1.70833	34.961	0.111913	0.261538	2.81048	34.415	0.122744	0.215385	1.96194
132.28	0.137184	0.138462	1.01081	87.507	0.833935	0.984615	12.7446	85.944	0.129964	0.169231	1.36368	69.618	0.0974729	0.307692	4.11523	61.306	0.133574	0.153846	1.17936	58.613	0.115523	0.230769	2.29688	45.309	0.855596	0.907692	1.65963	35.956	0.111913	0.246154	2.59118	34.475	0.119134	0.215385	2.02971
[truncated: 47 more rows]

## Sheet: Northeast Asia-Others
Table S3. The results of ROC analysis applied to loading scores of significant comparative principal components between population sample sets of nine geographical units.
[truncated: 406 more rows]

[truncated: 3 more sheets: America-Others, Southeast Asia-Others, Middle East-Others]
