# Supplementary material for: Global patterns of the cranial form of modern human populations described by analysis of a 3D surface homologous model
Source: Sci Rep. 2022 Aug 15;12:13826. doi: 10.1038/s41598-022-15883-3 (PMC9378707; doi:10.1038/s41598-022-15883-3)
Supplement: Supplementary file 8 — Supplementary Table S4. [file 41598_2022_15883_MOESM8_ESM.xlsx]

## Sheet: Table S1
Table S4. The list of cranial specimens used in this study.
Storage: MH= Musée de l'Homme Paris, CAM = Duckworth Laboratory, Cambridge University, NHML = Natural History Museum, London, SI = Smithsonian Institution, Washington DC, Kunstkamera = Peter the Great Museum of Anthropology and Ethnography, St Petersburg Geographical units: AFR = Africa (Sub-Sahara), AMR = America, EUR = Europe, MEL = Melanesia, MID = Middle East (+North Africa), NEA = Northeast …
Group name of specimen and the number			Storage	Euclid distance	Ranking /Total
0001-AFR_Angola_22673			MH	ns
0002-AFR_Angola_22678			MH	ns
0003-AFR_Benin_17263			MH	ns
0004-AFR_Benin_19595			MH	ns
0005-AFR_Benin_3588			MH	ns
0006-AFR_Cameroun_19387			MH	ns
0007-AFR_Congo_20504			MH	ns
0008-AFR_Congo_San_HR10626_AF30-1			NHML	17.5639	3/8
0009-AFR_Congo_San_HR11844_1901-8-9-1			NHML	39.5977	1/8
0010-AFR_Congo_San_HR10641_1924-4-9-1			NHML	28.8318	5/8
0011-AFR_Ethiopia_17918			MH	ns
0012-AFR_Ethiopia_17936			MH	ns
0013-AFR_Gabon_17766			MH	ns
0014-AFR_Gabon_34131			MH	ns
0015-AFR_Gabon_HR10698_64-6-7-34			NHML	14.593	1/76
0016-AFR_Gabon_HR10749_64-6-7-78			NHML	15.0027	2/76
0017-AFR_Guinie_34894			MH	ns
0018-AFR_Gunie17318			MH	ns
0019-AFR_Kenya_8234			MH	ns
0020-AFR_Madagascal_AF1094_1784			CAM	ns
0021-AFR_Malaui_HR10604_92-6-3-6			NHML	17.4972	2/26
0022-AFR_Malaui_HR11289_92-6-3-24			NHML	20.9909	3/26
0023-AFR_Malawi_HR10653_92-6-3-21			NHML	25.7058	5/26
0024-AFR_Mali_19704			MH	ns
0025-AFR_Mali_9586			MH	ns
0026-AFR_Nigeria_Ibo_HR11007_AF23-91			NHML	14.06	1/89
0027-AFR_Nigeria_Ibo_HR11102_AF23-4			NHML	14.6976	2/89
0028-AFR_Nigeria_Ibo_HR11207_AF23-77			NHML	16.455	3/89
0029-AFR_Nigeria493			CAM	ns
0030-AFR_Senegal_1280			MH	ns
0031-AFR_Senegal_4805			MH	ns
0032-AFR_Senegal_4987			MH	ns
0033-AFR_Senegal_4989			MH	ns
0034-AFR_Somali_AF011_Af15-0-11			CAM	15.4062	3/72
0035-AFR_South_Africa_2350			MH	ns
0036-AFR_South_Africa_Khoikhoi_HR11851_1923-6-4-1			NHML	23.0898	3/18
0037-AFR_South_Africa_Khoikhoi_HR11857_1923-6-4-6			NHML	22.5956	2/18
0038-AFR_South_Africa_San_AF1101_1751_r			CAM	ns
0039-AFR_South_Africa_Zulu_HR115a_1949-12712			NHML	18.7421	1/33
0040-AFR_South_Africa_Zulu_HR116a_1949-12711			NHML	21.777	4/33
0041-AFR_South_Africa_Zulu_HR117_1920-9-6-1			NHML	22.7232	7/33
0042-AFR_Sudan_Nubia_NU60			CAM	13.5353	1/78
0043-AFR_Sudan_SUD47_1024			CAM	22.0929	35/86
0044-AFR_Sudan_SUD49_1065A			CAM	26.5041	51/86
0045-AFR_Tanzania_6875			MH	ns
0046-AFR_Tchad_18835			MH	ns
0047-AFR_Uganda_AF1084_6092			CAM	15.9622	2/12
0048-AFR_Zimbabwe_Rhodesia_AF1091_Af31-0-1			CAM	ns
0049-AMR_Aleut_5215-1			Kunstkamera	ns
0050-AMR_Aleut_5215-2			Kunstkamera	ns
0051-AMR_British_Columbia_HR805_1100BD1211			NHML	23.8679	20/78
0052-AMR_British_Columbia_HR810_1100BD1214			NHML	37.0408	39/78
0053-AMR_California_Sacramento_Valley_SI377354			SI	17.6434	3/62
0054-AMR_California_Sacramento_Valley_SI377366			SI	17.0709	2/62
0055-AMR_California_San_Joachin_County_SI380238			SI	14.0565	1/62
0056-AMR_California_San_Nicolas_7103			MH	ns
0057-AMR_California_San_Nicolas_7104			MH	ns
0058-AMR_Canada_Central_Northwest_Territories_HR928_AM20-870			NHML	212.185	3/3
0059-AMR_Canada_Central_Northwest_Territories_HR931_AM20-860			NHML	21.1375	2/3
0060-AMR_Canada_Central_Northwest_Territories_HR972_1070-FC859-22			NHML	20.9091	1/3
0061-AMR_Canada_Inuit_SI242692			SI	21.6602	8/30
0062-AMR_Canada_Inuit_SI242754			SI	17.8178	1/30
0063-AMR_Carib_HR_4032_FC_877-7			NHML	18.4669	1/13
0064-AMR_Caroline_6111			MH	20.4811	3/22
0065-AMR_Chili_Araucano_Indian_6576			MH	ns
0066-AMR_Chili_Laco_Rango_SI253822			SI	18.758	2/20
0067-AMR_Chili_SI253824			SI	28.2142	10/20
0068-AMR_Colombia_HR3953_1250-FC883			NHML	26.3286	1/20
0069-AMR_Colombia_HR3966_AM50-914			NHML	37.7569	4/20
0070-AMR_Colombia_HR3967_AM90-915			NHML	ns
0071-AMR_Florida_Miama_SI228462			SI	25.435	30/96
0072-AMR_Florida_Perico_Island_SI373493			SI	21.9422	18/96
0073-AMR_Fuegian_Patagonia_SI262149			SI	19.3375	11/96
0074-AMR_Fuegian_Patagonia_SI264103			SI	15.994	4/96
0075-AMR_Fuegian_Patagonian_20913			MH	15.106	2/96
0076-AMR_Fuegian_Patagonian_HR_3781_1915-5-5-3			NHML	16.7854	5/96
0077-AMR_Fuegian_Patagonian_HR3652_1290-FC1025-3			NHML	13.8967	1/96
0078-AMR_Fuegian_Patagonoan_10285			MH	15.9753	3/96
0079-AMR_Fuegian_Patagonoan_10289			MH	18.448	9/96
0080-AMR_Greenland_Inuit_HR627a_1030-FC836			NHML	15.5556	10/112
0081-AMR_Greenland_Inuit_HR851a_1030-FC808			NHML	14.0883	3/112
0082-AMR_Greenland_Inuit_HR861_1030-FC807			NHML	15.9301	13/112
0083-AMR_Greenland_Inuit_NA140_Am1-0-3			CAM	14.9828	6/112
0084-AMR_Guatemara_Cahabon_Indian_17558			MH	ns
0085-AMR_Guyana_HR3930_1250-FC881			NHML	16.1969	1/7
0086-AMR_Guyana_HR3942_1250FC88222			NHML	35.8852	4/7
0087-AMR_Guyana_HR3962_AM50-1			NHML	26.8186	3/7
0088-AMR_Illinois_Jersey_County_SI379975			SI	14.3906	3/118
0089-AMR_Illinois_Jersey_County_SI380043			SI	12.4397	1/118
0090-AMR_Illinois_Jersey_County_SI380341			SI	14.8936	5/118
0091-AMR_Kentucky_Ohio_Green_River_SI290017			SI	14.7449	2/36
0092-AMR_Kentucky_Ohio_Green_River_SI290038			SI	14.305	1/36
0093-AMR_Kentucky_Ohio_Green_River_SI290047			SI	15.2485	3/36
0094-AMR_Mexico_Cora_Indian_Sierra_du_Nayarit_12299			MH	ns
0095-AMR_Mexico_Mesa_de_Santa_Teresa_12300			MH	ns
0096-AMR_Mexico_SI243954			SI	15.9366	6/73
0097-AMR_Mexico_SI381052			SI	16.4968	7/73
0098-AMR_Ontario_Huron_Indian_NA082			CAM	ns
0099-AMR_Ontario_Huron_Indian_NA083			CAM	ns
0100-AMR_Ontario_Iroquois_HR743_1170-FC862			NHML	16.2409	3/40
0101-AMR_Ontario_Iroquois_HR938_AM20-889			NHML	29.2786	18/40
0102-AMR_Ontario_Iroquois_NA074			CAM	ns
0103-AMR_Peru_SA019_2891			CAM	ns
0104-AMR_Peru_SA026_1913			CAM	ns
0105-AMR_Peru_SI293351			SI	11.6943	1/263
0106-AMR_Peru_SI293418			SI	13.7933	4/263
0107-AMR_Santa_Cruz_HR2359_76-5-3-4			NHML	22.8059	7/16
0108-AMR_Santa_Cruz_HR2363_76-5-3-3			NHML	29.724	8/16
0109-AMR_Sioux_Indian_N_America_NA072_Am15-0-11			CAM	ns
0110-AMR_South_Dakota_Fort_Pierre_SI243242			SI	14.9262	1/6
0111-AMR_South_Dakota_Mobridge_SI325377			SI	14.7388	1/119
0112-AMR_South_Dakota_SI382753			SI	36.4821	103/119
0113-AMR_Virginia_Potmak_Creek_SI378048			SI	15.3817	1/58
0114-AMR_Virginia_Potmak_Creek_SI378104			SI	16.2488	2/58
0115-AMR_Washington_HR915_(62.12			NHML	17.45	1/2
0116-AMR_Washington_HR918_(62.12			NHML	ns	2/2
0117-EUR_Austria_1143			CAM	ns
0118-EUR_Balkars_Caucasus_6882-52			Kunstkamera	ns
0119-EUR_Bulgaria_HR12020_5-385			NHML	15.8748	1/18
0120-EUR_Bulgaria_HR12023_5-388			NHML	28.5813	13/18
0121-EUR_Chechen_6882-49			Kunstkamera	ns
0122-EUR_Czecho_SI259275			SI	15.1766	3/114
0123-EUR_Czecho_SI279683			SI	15.2435	4/114
0124-EUR_Denmark_SI259356			SI	21.5574	2/7
0125-EUR_Estonia_6882-46			Kunstkamera	ns
0126-EUR_Finland_5008-1			Kunstkamera	ns
0127-EUR_Finland_5008-2			Kunstkamera	ns
0128-EUR_Finland_SI227480			SI	26.0234	14/25
0129-EUR_France_1036			CAM	14.687	3/63
0130-EUR_France_1042			CAM	24.119	26/63
0131-EUR_Germany_1134			CAM	26.496	30/104
0132-EUR_Germany_SI255305			SI	18.169	2/104
0133-EUR_Germany_SI258853			SI	20.931	7/104
0134-EUR_Karagas_1513-1			Kunstkamera	ns
0135-EUR_Karagas_1513-2			Kunstkamera	ns
0136-EUR_Kazakhstan_6470-54			Kunstkamera	9.737	1/77
0137-EUR_Kazakhstan_6470-85			Kunstkamera	11.506	3/77
0138-EUR_Kets_6704-1			Kunstkamera	ns
0139-EUR_Kets_6882-43			Kunstkamera	ns
0140-EUR_Lap_22281			MH	17.24	2/34
0141-EUR_Lap_SI227476			SI	23.784	11/34
0142-EUR_Lap_SI227478			SI	16.321	1/34
0143-EUR_Latovia_5151-3			Kunstkamera	ns
0144-EUR_Latovia_5151-4			Kunstkamera	ns
0145-EUR_Netherlands_SI226132			SI	22.202	9/35
0146-EUR_Netherlands_SI340751			SI	25.74	12/35
0147-EUR_Rumania_HR11991_5-4155			NHML	17.233	2/12
0148-EUR_Rumania_HR11997_5-4178			NHML	19.564	3/12
0149-EUR_Rumania_HR12025_5-4045			NHML	16.084	1/12
0150-EUR_Russia_6536-1			Kunstkamera	17.2169	16/75
0151-EUR_Russia_6536-12			Kunstkamera	ns
0152-EUR_Russia_6536-13			Kunstkamera	ns
0153-EUR_Russia_6536-22			Kunstkamera	ns
0154-EUR_Russia_6536-24			Kunstkamera	ns
0155-EUR_Russia_6536-3			Kunstkamera	ns
0156-EUR_Russia_6536-32			Kunstkamera	17.9414	20/75
0157-EUR_Russia_6536-34			Kunstkamera	ns
0158-EUR_Russia_6536-35			Kunstkamera	16.589	13/75
0159-EUR_Russia_6536-44			Kunstkamera	ns
0160-EUR_Russia_6536-50			Kunstkamera	30.9933	38/75
0161-EUR_Russia_6536-51			Kunstkamera	25.379	36/75
0162-EUR_Russia_6536-52			Kunstkamera	20.0125	23/75
0163-EUR_Russia_6536-54			Kunstkamera	11.2211	3/75
0164-EUR_Russia_6536-58			Kunstkamera	ns
0165-EUR_Russia_6536-60			Kunstkamera	ns
0166-EUR_Russia_6536-68			Kunstkamera	14.3719	5/75
0167-EUR_Russia_6536-73			Kunstkamera	24.1742	33/75
0168-EUR_Russia_6536-74			Kunstkamera	11.2009	2/75
0169-EUR_Russia_6536-83			Kunstkamera	ns
0170-EUR_Russia_HR11940_5-891			NHML	15.054	2/54
0171-EUR_Russia_HR11942_5-895			NHML	11.584	1/54
0172-EUR_Russia_HR11962_5-8202t			NHML	17.496	3/54
0173-EUR_Sweden_1175-1205			CAM	30.383	23/31
0174-EUR_Switzerland_Eu25-00-1			CAM	ns
0175-EUR_Switzerland_SI380573			SI	14.4802	1/37
0176-EUR_Switzerland_SI380603			SI	14.7149	2/37
0177-EUR_UK_Spitalfields_CAS84-2190_UNREG3054			NHML	18.0167	3/86
0178-EUR_UK_Spitalfields_UNREG3017_CAS84-2150			NHML	15.697	1/86
0179-EUR_UK_Spitalfields_UNREG3193_CAS84-2352			NHML	15.7853	2/86
0180-EUR_Ukraina_5142-1			Kunstkamera	ns
0181-EUR_Ukraina_5149-4			Kunstkamera	ns
0182-MEL_Australia_2105_DW			CAM	15.0629	2/66
0183-MEL_Australia_NSW_2123_DW			CAM	17.0488	3/66
0184-MEL_Australia_Queensland_OC3-0-3			CAM	16.295	3/22
0185-MEL_New_Britain_MEL355_3378			CAM	14.2737	1/75
0186-MEL_New_Britain_MEL358_3381			CAM	14.9875	2/75
0187-MEL_New_Caledonia_HR2692_57-6-12-1			NHML	18.736	6/53
0188-MEL_New_Caledonia_HR2693_57-6-12-2			NHML	22.771	13/53
0189-MEL_New_Ireland_MEL378_1790			CAM	26.27	14/35
0190-MEL_Papua_New_Guinea_Madang_HR2280_9-0264			NHML	13.4726	2/33
0191-MEL_Papua_New_Guinea_Madang_HR2310_9-0640			NHML	15.2194	4/33
0192-MEL_Papua_New_Guinea_Madang_HR2311_9-0641			NHML	14.4952	3/33
0193-MEL_Papua_New_Guinea_MEL032_3358			CAM	ns
0194-MEL_Papua_New_Guinea_MEL177_CAM			CAM	ns
0195-MEL_Papua_New_Guinea_MEL188			CAM	ns
0196-MEL_Papua_New_Guinea_MEL189_5260			CAM	ns
0197-MEL_Society_Islands_HR2680_9-8311			NHML	18.036	10/65
0198-MEL_Society_Islands_HR2682_9-9354			NHML	17.237	11/65
0199-MEL_Solomon_MEL382_44			CAM	20.508	9/71
0200-MEL_Solomon_MEL388_Os_13-0-1_54			CAM	21.297	16/71
0201-MEL_Torres_Strait_TORR_004_Oc11-0-79			CAM	21.693	13/84
0202-MEL_Torres_Strait_TORR_067_Oc11-0-82			CAM	18.906	6/84
0203-MEL_Vanuatu_24267			MH	ns
0204-MEL_Vanuatu_9352			MH	ns
0205-MID_Algeria_4403			MH	ns
0206-MID_Arab_6712-62			Kunstkamera	ns
0207-MID_Arab_Rashea_city_6712-34			Kunstkamera	ns
0208-MID_Canary_Island_3384			MH	ns
0209-MID_Canary_Island_6230			MH	ns
0210-MID_Canary_Island_AF1218_1712			CAM	18.1647	9/34
0211-MID_Egypt_7296			MH	ns
0212-MID_Egypt_Gizeh_E83			CAM	12.0801	1/248
0213-MID_Egypt_Nagada_Af11-5-434			CAM	12.5198	1/102
0214-MID_Egypt_SI256253			SI	12.8312	2/89
0215-MID_Egypt_SI256265			SI	11.8267	1/89
0216-MID_Iran_5135-1			Kunstkamera	ns
0217-MID_Iran_5135-2			Kunstkamera	ns
0218-MID_Jews_Damask_6712-100			Kunstkamera	ns
0219-MID_Jews_Damask_6712-99			Kunstkamera	ns
0220-MID_Morocco_18451			MH	ns
0221-MID_Morocco_18464			MH	ns
0222-MID_Pakistan_Hunza_SAS14_1205			CAM	ns
0223-MID_Syria_1236			CAM	ns
0224-MID_Tunisie_33818			MH	ns
0225-MID_Turcky_33074			MH	ns
0226-NEA_Asian_Inuit_4753-11			Kunstkamera	9.86976	1/72
0227-NEA_Asian_Inuit_4753-6			Kunstkamera	11.265	1/74
0228-NEA_Buriat_4238-19			Kunstkamera	12.1856	2/74
0229-NEA_Buriat_4238-20			Kunstkamera	14.644	7/74
0230-NEA_Buriat_SI278706			SI	17.6505	3/27
0231-NEA_Buriat_SI278708			SI	20.8658	5/27
0232-NEA_Chukuchi_4770-2			Kunstkamera	13.2913	4/31
0233-NEA_Chukuchi_4770-5			Kunstkamera	11.2688	2/31
0234-NEA_Mongol_5150-1			Kunstkamera	8.22766	1/77
0235-NEA_Mongol_5711-25			Kunstkamera	13.6729	2/77
0236-NEA_Mongol_Ulga_SI278862			SI	14.9494	4/182
0237-NEA_Mongol_Ulga_SI278900			SI	14.2712	2/182
0238-NEA_Nanay_5525-3			Kunstkamera	ns	2
0239-NEA_Nanay_5525-4			Kunstkamera	ns
0240-NEA_Negidal_4471-3			Kunstkamera	ns	2
0241-NEA_Negidal_4471-6			Kunstkamera	ns	1
0242-NEA_Nenets_5006-3			Kunstkamera	ns
0243-NEA_Nenets_5006-4			Kunstkamera	ns
0244-NEA_Nivkh_5106-4			Kunstkamera	14.44	2/16
0245-NEA_Nivkh_5106-5			Kunstkamera	17.786	5/16
0246-NEA_North_China_Han_SI36444			SI	14.2375	3/66
0247-NEA_North_China_Han_SI364456			SI	10.0391	1/66
0248-NEA_South_China_Hong_Kong_HR8364_7-6571			NHML	12.3888	1/67
0249-NEA_South_China_HR8540_7-694			NHML	13.7005	2/67
0250-NEA_South_China_Nanjing_HR8370_7-685			NHML	16.5658	3/67
0251-NEA_South_China_South_Canton_EAS8_1760			CAM	18.5226	7/67
0252-NEA_South_China_South_Canton_EAS9_1761			CAM	20.0502	16/67
0253-NEA_Tibet_EAS21_As17-0-1_			CAM	24.1161	17/64
0254-NEA_Tibet_HR8519_7-5308			NHML	18.6958	6/64
0255-NEA_Tibet_HR8521_7-5315			NHML	14.993	3/64
0256-NEA_Tibet_PA_HR8497_7-5120			NHML	18.337	4/64
0257-NEA_Tungus_5146-3			Kunstkamera	ns
0258-NEA_Tungus_5537			Kunstkamera	13.036	1/24
0259-NEA_Tungus_5537-2			Kunstkamera	ns
0260-NEA_Ultch_4772-28			Kunstkamera	ns	1
0261-NEA_Ultch_4772-3			Kunstkamera	ns	2
0262-NEA_Yakut_5282-4			Kunstkamera	15.8927	7/39
0263-NEA_Yakut_5282-7			Kunstkamera	14.145	5/39
0264-NEA_Yukagir_425-62			Kunstkamera	15.7362	3/16
0265-NEA_Yukagir_425-63			Kunstkamera	14.5225	1/16
0266-PMC_Mariana_9673			MH	17.0728	1/26
0267-PMC_Mariana_9978			MH	18.9724	2/26
0268-POL_Easter_Island_6138			MH	13.884	1/81
0269-POL_Easter_Island_6795			MH	14.7245	2/81
0270-POL_Fiji_Rotuma_Island_POL099_1812			CAM	ns
0271-POL_Fiji_Rotuma_Island_POL101_1814			CAM	ns
0272-POL_Marquesas_7898			MH	15.7452	12/78
0273-POL_Marquesas_7910			MH	15.1362	9/78
0274-POL_Tahiti_Raitatea_Island_POL067_1798			CAM	ns
0275-POL_Tonga_4856			MH	20.3877	1/22
0276-POL_Tonga_Samoa_HR2621_1957-241-1			NHML	28.4045	5/22
0277-SAS_Andaman_ANI11_No1VIII			CAM	17.1883	9/53
0278-SAS_Andaman_ANI36_No14			CAM	16.8863	8/53
0279-SAS_Andaman_HR2075_1905-11-25-1			NHML	11.6301	1/53
0280-SAS_Bangladesh_Bengal_SAS60_H1_As51-0-1			CAM	ns
0281-SAS_Bangladesh_HR6788_6-6324			NHML	ns
0282-SAS_Bangladesh_HR6789_6-6326			NHML	ns
0283-SAS_India_Assam_HR6748_6-616			NHML	12.6068	1/15
0284-SAS_India_Assam_HR6764_6-6243			NHML	19.8056	3/15
0285-SAS_India_Assam_HR6768_6-6272			NHML	18.4374	2/15
0286-SAS_India_Bengal_SAS38_1253			CAM	ns
0287-SAS_India_Bombay_HR6975_6-427			NHML	18.629	2/7
0288-SAS_India_Dravidian_SAS77__AS50-0-3			CAM	ns
0289-SAS_India_East_India_Berar_SAS44_3726			CAM	ns
0290-SAS_India_Kamataka_Coorg_SAS51_5008			CAM	ns
0291-SAS_India_Kerala_Madras_Palai_abrorigine_Palaiyan_SAS52_5337			CAM	ns
0292-SAS_India_Punjab_HR7142_6-3280			NHML	14.5975	1/73
0293-SAS_India_Punjab_HR7202_6-3614			NHML	15.3651	3/73
0294-SAS_India_Punjab_SAS20_1211			CAM	ns
0295-SAS_Nicobal_Islands_ANI41_No_I			CAM	17.1523	3/21
0296-SAS_Nicobal_Islands_ANI48_No_VIII			CAM	18.0134	4/21
0297-SAS_Nicobar_Islands_HR2079_86-5-14-1			NHML	19.4828	5/21
0298-SAS_Sri_Lanka_Sinhalese_SAS07_3315			CAM	ns
0299-SAS_Sri_Lanka_Tamil_SAS11_3319			CAM	ns
0300-SAS_Vedah_SAS02_1197			CAM	ns
0301-SEA_Bali_HR7692_8-404			NHML	22.777	1/5
0302-SEA_Bhutan_HR6745_6-6121			NHML	16.192	1/2
0303-SEA_Borneo_HR7843_IM60-3			NHML	22.4507	3/18
0304-SEA_Borneo_HR7846_IM60-768			NHML	17.6718	1/18
0305-SEA_Borneo_Sarawak_SEA69_5046			CAM	16.6225	4/102
0306-SEA_Borneo_Sarawak_SEA84_As44-0-9			CAM	16.513	3/102
0307-SEA_Cambodia_4685			MH	19.3017	1/11
0308-SEA_Cambodia_7772			MH	22.9784	3/11
0309-SEA_Celebes_HR7685_8-6252			NHML	17.3266	4/19
0310-SEA_Celebes_HR7686_8-6282			NHML	12.8956	2/19
0311-SEA_Flores_9924			MH	22.6118	3/4
0312-SEA_Flores_9926			MH	20.3471	2/4
0313-SEA_Java_HR11909_89-3-14-1			NHML	11.9345	1/64
0314-SEA_Java_HR7622_8-3739			NHML	12.3795	2/64
0315-SEA_Laos_18774			MH	16.5342	2/41
0316-SEA_Laos_18776			MH	14.693	1/41
0317-SEA_Malay_HR7687_8-629			NHML	17.5357	5/40
0318-SEA_Malay_Pangan_Sakei_Pen_Malaysia_SEA133			CAM	16.7188	3/40
0319-SEA_Molucca_HR7638_IM90-777			NHML	20.6544	4/22
0320-SEA_Molucca_HR7681_8-5205			NHML	25.1831	7/22
0321-SEA_Molucca_HR7701_8-5203			NHML	22.0636	5/22
0322-SEA_Myanmar_BU125			CAM	21.5299	21/103
0323-SEA_Myanmar_SEA191b_BU26_As57-0-26			CAM	18.9575	11/103
0324-SEA_Myanmar_SEA244_BU79_AS57-0-79			CAM	20.9524	20/103
0325-SEA_Myanmer_HR8407_7-7919			NHML	13.1906	1/103
0326-SEA_Negrit_Semang_HR7745_8-1005			NHML	ns
0327-SEA_Negrito_Philippines_9370			MH	18.7264	5/22
0328-SEA_Negrito_Philippines_9757			MH	13.9759	1/22
0329-SEA_Philippines_10056			MH	15.0065	2/125
0330-SEA_Philippines_7949			MH	13.9342	1/125
0331-SEA_Philippines_SI387010			SI	28.226	69/125
0332-SEA_Philippines_SI387011			SI	23.4616	39/125
0333-SEA_Sulu_HR7847_IM60-771			NHML	27.7046	4/5
0334-SEA_Sulu_Island_Philippines_SEA162_As45-0-1			CAM	ns
0335-SEA_Sumatra_HR7747_8-205			NHML	25.1956	13/31
0336-SEA_Sumatra_HR7788_8-2015			NHML	20.9386	7/31
0337-SEA_Sumbawa_HR7695_8-415			NHML	ns
0338-SEA_Thailand_10075			MH	16.6172	3/50
0339-SEA_Thailand_10094			MH	16.4438	2/50
0340-SEA_Timor_HR7764_1884-4-23-8			NHML	29.8646	2/11
0341-SEA_Vietnam_17888			MH	16.0645	1/26
0342-SEA_Vietnam_4682			MH	16.2791	2/26
