# Supplementary material for: Global patterns of the cranial form of modern human populations described by analysis of a 3D surface homologous model
Source: Sci Rep. 2022 Aug 15;12:13826. doi: 10.1038/s41598-022-15883-3 (PMC9378707; doi:10.1038/s41598-022-15883-3)
Supplement: Supplementary file 9 — Supplementary Table S5. [file 41598_2022_15883_MOESM9_ESM.xlsx]

## Sheet: Table S5 
Table S5. The list of landmark number and the point.
right side		left side
1	po: porion	2	po: portion
3	ft: fronto-temporale	4	ft: frontomalare orbitale
5	fmo: frontomalare orbitale	6	fmo: frontomalare orbitale
7	fmt: frontomalare temporale	8	fmt: frontomalare temporale
9	mf: maxillofrontale	10	mf: maxillofrontale
11	most medial point of nasomaxillary suture	12	most medial point of nasomaxillary suture
13	zo: zygoorbitale	14	zo: zygoorbitale
15	ju: jugale	16	ju: jugale
17	inferior end of nasomaxillary suture:	18	inferior end of nasomaxillary suture
19	most lateral point of nasal aperture	20	most lateral point of nasal aperture
21	inferior end of temporozygomatic suture	22	inferior end of temporozygomatic suture
23	zm:a: anterior point of zygomaxillare	24	zm:a: anterior point of zygomaxillare
25	ekm: ektomolare	26	ekm: ektomolare
27	alveolar edge at canine eminence	28	alveolar edge at canine eminence
29	ms: mastoidale	30	ms: mastoidale
31	most posterior point of foramen magnum	32	most posterior point of foramen magnum
33	zm:p: posterior point of zygomaxillare	34	zm:p: posterior point of zygomaxillare
35	zy: zygion	36	zy: zygion
37	au: auriculare	38	au: auriculare
49	most posterior point of temporal fossa at inside rim of zygomatic arch	50	most posterior point of temporal fossa at inside rim of zygomatic arch
51	median superior surface point at posterior end of zygomatic arch	52	median superior surface point at posterior end of zygomatic arch
53	ast: asterion	54	ast: asterion
55	k: krotaphion	56	k: krotaphion
median plane		median plane
39	i: inion	40	l: lambda
41	ba: basion:	42	g: glabella
43	n: nasion	44	rhi: rhinion
45	ns: nasospinale	47	ba: basion
46	pr: prosthion	48	o: opisthion
abbreviation with double period is after Martin's definition.
