# Supplementary material for: Global patterns of the cranial form of modern human populations described by analysis of a 3D surface homologous model
Source: Sci Rep. 2022 Aug 15;12:13826. doi: 10.1038/s41598-022-15883-3 (PMC9378707; doi:10.1038/s41598-022-15883-3)
Supplement: Supplementary file 10 — Supplementary Table S6. [file 41598_2022_15883_MOESM10_ESM.xlsx]

## Sheet: Table S6
Table S6. Results of PCA applied to normalized data sets by Centroid size.
Component	Eigenvalue	Contribution rate (%)	Cumulative rate (%)
1	9341.7	17.584	17.584
2	7617	14.337	31.921
3	5861.5	11.033	42.954
4	4461.7	8.398	51.352
5	3915.3	7.37	58.722
6	2487.7	6	63.405
7	1798.6	3.386	66.79
8	1591.3	2.995	69.786
9	1236.1	2.327	72.112
10	981.05	1.847	73.959
11	869.93	1.637	75.596
12	812.19	1.529	77.125
13	746.84	1.406	78.531
14	629.19	1.184	79.715
15	547.92	1.031	80.746
