# Supplementary material for: Global patterns of the cranial form of modern human populations described by analysis of a 3D surface homologous model
Source: Sci Rep. 2022 Aug 15;12:13826. doi: 10.1038/s41598-022-15883-3 (PMC9378707; doi:10.1038/s41598-022-15883-3)
Supplement: Supplementary file 11 — Supplementary Table S7. [file 41598_2022_15883_MOESM11_ESM.xlsx]

## Sheet: Table S7
Table S7. Principal Component scores based on normalized data sets by Centroid size. (Geographical units: AFR = Africa (Sub-Sahara), AMR = America, EUR = Europe, MEL = Melanesia, MID = Middle East (+North Africa), NEA = Northeast Asia, PMC = Micronesia (included to POL), POL = Polynesia, SAS = South Asia, SEA = Southeast Asia)
Cranial specimen	PC1	PC2	PC3	PC4	PC5	PC6	PC7	PC8	PC9	PC10	PC11	PC12	PC13	PC14	PC15
0001-AFR_Angola_22673	75.736	44.259	24.651	43.209	46.615	44.94	16.722	53.973	2.4252	4.848	23.284	22.228	16.05	-5.07	24.844
0002-AFR_Angola_22678	33.46	-47.761	-4.2989	29.956	-70.24	-112.82	32.688	20.598	-19.223	3.6868	16.903	-14.771	-21.822	-1.3344	16.619
0003-AFR_Benin_17263	153.97	-43.13	-70.389	11.771	-84.609	-10.701	-0.35826	-15.252	12.665	-2.7668	-18.749	-6.7621	-7.3147	-5.9294	2.4243
0004-AFR_Benin_19595	138.09	-90.327	-104.43	-45.05	29.1	11.534	-2.23	-22.823	-41.51	-5.2354	-23.171	-26.652	4.7715	-31.826	18.833
0005-AFR_Benin_3588	102.02	26.763	-51.763	-10.217	4.2211	11.318	27.183	-35.752	-9.9679	-54.441	-13.789	55.76	-4.1743	-2.2727	43.09
0006-AFR_Cameroun_19387	160.67	92.045	-30.298	62.755	33.79	-34.889	-0.49218	14.569	-24.095	33.964	-31.616	24.954	-18.615	-38.002	36.423
0007-AFR_Congo_20504	195.12	115.02	16.633	88.523	66.435	-11.938	11.046	-2.4168	-14.297	-10.663	-36.234	-11.629	8.6523	-10.393	3.6248
0008-AFR_Congo_San_HR10626_AF30-1	117.12	-128.37	-45.628	-159.55	98.816	-26.466	-13.651	-21.579	22.752	-26.186	-13.776	-84.094	-27.138	8.9748	-8.9186
0009-AFR_Congo_San_HR11844_1901-8-9-1	-6.2779	-53.176	-75.947	-146.2	71.685	6.2324	40.59	46.674	36.917	-58.177	-51.988	-10.639	-42.904	14.117	-21.36
0010-AFR_Congo_San_HR10641_1924-4-9-1	67.78	-236.1	-184.91	-119.86	-65.114	-72.599	-14.095	19.536	-0.078092	58.461	-29.767	-23.344	-49.726	-12.152	7.8568
0011-AFR_Ethiopia_17918	136.42	84.223	14.638	-50.191	-53.19	6.8996	33.509	45.221	-26.793	-43.893	-17.234	-25.516	-8.6302	-17.805	11.747
0012-AFR_Ethiopia_17936	160.76	135.23	-168.29	-39.065	99.895	5.0282	-21.142	37.835	-25.303	8.9501	-33.974	-26.297	-29.863	-28.029	6.9113
0013-AFR_Gabon_17766	78.319	122.88	-36.599	-49.965	22.175	-5.7727	93.191	-5.3835	7.3561	-0.99195	-14.228	-29.497	-1.0674	-22.516	-9.5378
0014-AFR_Gabon_34131	82.541	48.105	-146.07	-34.532	69.417	58.343	-9.8165	-90.054	-7.1507	3.4449	-28.674	-7.5627	12.519	4.8878	-11.495
0015-AFR_Gabon_HR10698_64-6-7-34	-10.71	27.499	-113.9	96.831	37.402	-39.864	-1.1529	42.064	35.188	0.19307	-11.636	-38.373	-13.79	-19.302	-19.252
0016-AFR_Gabon_HR10749_64-6-7-78	101.16	121.35	-51.874	-75.641	-1.6855	-29.556	4.522	57.412	-60.426	-20.55	11.572	-8.1147	-40.837	-4.3728	-14.015
0017-AFR_Guinie_34894	93.212	14.194	81.241	-69.036	68.157	-54.747	0.92051	-9.6303	-19.802	3.0399	56.984	-7.5294	-12.651	-1.4259	10.833
0018-AFR_Gunie17318	40.079	56.649	26.271	-60.677	-67.263	-23.611	62.54	-30.037	48.96	20.118	55.229	-2.2495	7.2468	-37.957	16.274
0019-AFR_Kenya_8234	69.585	-60.208	-68.758	-163.34	38.466	-4.03	-6.0109	26.872	4.9554	25.96	21.827	21.344	-48.451	-13.858	11.325
0020-AFR_Madagascal_AF1094_1784	110.75	13.429	-46.051	-26.724	46.875	9.9146	-22.027	91.154	-0.45676	6.9811	-27.161	-28.281	-0.93591	11.486	-25.056
0021-AFR_Malaui_HR10604_92-6-3-6	65.61	28.202	30.282	-64.955	29.721	-5.7006	72.104	-10.822	21.464	-14.414	-25.353	-10.14	-17.032	20.116	11.941
0022-AFR_Malaui_HR11289_92-6-3-24	118.31	233.52	41.682	88.417	-27.458	-35.804	-45.488	-6.7171	29.419	-18.752	-7.8968	-16.738	-103.44	-12.293	5.7455
0023-AFR_Malawi_HR10653_92-6-3-21	15.051	90.051	-59.246	-86.089	119.08	-13.936	47.948	-28.069	-35.324	15.47	-29.577	33.795	-48.343	-6.8653	-2.585
0024-AFR_Mali_19704	172.33	91.785	-1.3027	-5.5204	-66.576	28.078	-31.879	68.453	7.5902	1.237	26.481	-50.694	-3.4509	33.507	-21.423
0025-AFR_Mali_9586	23.607	22.211	-44.18	27.707	-31.871	-9.782	-40.468	16.878	-36.122	43.078	-98.84	21.255	-43.933	1.2162	6.5709
0026-AFR_Nigeria_Ibo_HR11007_AF23-91	64.097	84.538	-81.183	-103.81	5.9499	-0.51947	69.551	44.714	8.5086	40.145	-7.3213	-21.464	-55.58	9.7732	-17.144
0027-AFR_Nigeria_Ibo_HR11102_AF23-4	138.47	12.17	-65.102	6.4048	-4.4979	-15.003	-0.34916	12.346	-7.7488	33.323	-16.663	-11.604	-27.993	-6.0677	-0.48522
0028-AFR_Nigeria_Ibo_HR11207_AF23-77	91.247	94.107	-73.674	-70.003	26.175	4.4979	12.991	19.641	7.5218	4.9851	38.694	40.042	-27.041	-18.094	-2.7893
0029-AFR_Nigeria493	164.88	72.051	-112.85	-33.585	22.595	-96.447	-0.20946	40.144	-5.6785	17.167	-16.139	-10.154	-0.54032	-4.6513	9.8381
0030-AFR_Senegal_1280	91.708	37.668	-30.872	-17.922	-30.714	-16.452	0.44575	23.11	28.616	-41.091	-21.728	-15.817	13.222	-42.167	6.4016
0031-AFR_Senegal_4805	196.81	-81.268	-32.555	51.386	-37.98	-34.191	71.986	-4.7233	84.113	-0.39601	9.9083	-86.663	7.521	-8.5747	51.857
0032-AFR_Senegal_4987	165.89	-29.039	2.3094	-7.9241	-61.927	-64.936	22.372	29.98	7.0365	-12.089	-33.814	-4.1288	-4.7639	-6.0222	0.91961
0033-AFR_Senegal_4989	150.18	-77.717	-47.757	12.53	-101.42	-71.864	-21.612	-95.757	66.288	-44.944	-24.518	-18.981	-22.5	-20.47	-7.2063
0034-AFR_Somali_AF011_Af15-0-11	138.78	-56.673	53.474	-20.137	74.845	-0.89133	25.253	-47.732	-35.349	-24.497	40.707	-7.6918	26.801	-8.2597	-8.5799
0035-AFR_South_Africa_2350	-2.5654	40.59	-25.809	39.314	-1.9416	-97.645	-19.469	-18.648	-64.756	53.701	7.2028	-50.271	-6.732	4.9408	29.902
0036-AFR_South_Africa_Khoikhoi_HR11851_1923-6-4-1	9.3231	74.074	-74.211	-25.258	48.169	-42.772	41.452	-6.1278	-2.4503	-21.009	22.079	-11.369	-35.287	-5.3343	17.144
0037-AFR_South_Africa_Khoikhoi_HR11857_1923-6-4-6	76.711	-49.621	94.485	10.939	-48.585	-41.43	42.88	-26.105	-11.292	10.989	9.1258	8.3563	-19.524	19.816	-0.61408
0038-AFR_South_Africa_San_AF1101_1751_r	95.525	-159.36	-13.72	-21.034	-32.04	-97.305	61.353	28.382	-14.181	-0.6474	-14.774	26.265	-48.566	-32.627	19.667
0039-AFR_South_Africa_Zulu_HR115a_1949-12712	116.28	-14.15	7.9441	-38.391	27.029	-62.565	-4.292	-44.073	-28.664	-6.8256	6.13	-8.8055	-9.4281	22.545	16.837
0040-AFR_South_Africa_Zulu_HR116a_1949-12711	57.753	11.127	77.574	-47.92	-20.753	-53.926	42.051	60.982	-16.723	-30.997	-0.049584	15.822	2.0282	18.771	1.2329
0041-AFR_South_Africa_Zulu_HR117_1920-9-6-1	10.175	-140.35	39.341	-86.825	36.484	-58.939	-5.908	-7.3563	40.083	-8.7469	18.515	20.546	-66	19.647	-11.855
0042-AFR_Sudan_Nubia_NU60	-38.13	66.473	37.543	-95.336	-10.774	-53.204	36.745	-38.178	-0.83359	15.163	28.031	26.363	24.598	0.056256	-1.7899
0043-AFR_Sudan_SUD47_1024	195.83	-15.509	121.84	-96.156	-42.952	142.31	73.592	-41.156	-9.0507	-39.801	-32.922	9.7285	-24.352	31.555	61.61
0044-AFR_Sudan_SUD49_1065A	78.877	-124.14	61.399	-42.895	65.64	75.234	97.581	-49.573	0.58028	77.574	2.7751	4.7853	-8.442	10.033	0.74237
0045-AFR_Tanzania_6875	103.74	-38.98	-1.6999	-22.936	13.751	-8.8613	20.133	-3.0193	-8.896	-62.557	-24.99	-15.942	-51.94	-17.756	8.0893
0046-AFR_Tchad_18835	126.09	-49.886	-31.425	-43.139	58.717	15.688	32.063	-4.1992	85.5	44.371	0.36349	-44.038	-36.281	15.994	11.347
0047-AFR_Uganda_AF1084_6092	107.26	58.374	-24.791	1.0257	32.104	-63.598	13.064	-3.0533	-40.175	42.847	-11.54	-22.036	7.5512	6.1571	-6.968
0048-AFR_Zimbabwe_Rhodesia_AF1091_Af31-0-1	138.04	-66.223	102.39	-28.114	5.6438	-41.649	13.185	35.979	7.8702	-17.207	16.875	-35.64	-37.937	-9.0783	27.303
0049-AMR_Aleut_5215-1	57.656	84.933	-32.06	26.509	36.151	4.6441	0.84834	-42.452	25.125	24.776	0.72183	12.559	-29.081	10.064	4.7756
0050-AMR_Aleut_5215-2	-230.34	41.401	-88.388	12.224	-68.158	-8.7426	-21.131	-67.177	47.345	6.7591	-4.3428	31.69	0.65359	21.505	17.486
0051-AMR_British_Columbia_HR805_1100BD1211	52.225	48.012	-280.55	-13.411	-7.0438	23.037	-97.018	-46.475	-63.072	89.483	-33.097	-10.591	36.84	-27.843	-4.3505
0052-AMR_British_Columbia_HR810_1100BD1214	-131.15	-156.75	-207.16	-12.521	-61.512	38.536	-30.853	-1.8618	4.86	-18.438	-24.656	50.426	-3.445	-27.358	14.66
0053-AMR_California_Sacramento_Valley_SI377354	22.688	-159.52	-65.226	20.952	2.6203	60.139	14.041	21.314	11.669	-3.7046	-1.1539	-11.583	6.598	-14.612	-36.261
0054-AMR_California_Sacramento_Valley_SI377366	-50.035	-68.306	-61.945	37.534	-33.926	-12.807	-25.268	50.29	31.646	49.016	46.575	39.471	33.328	-24.287	13.234
0055-AMR_California_San_Joachin_County_SI380238	-78.711	-51.655	10.864	24.054	-128.24	25.892	56.022	3.8801	14.476	-8.3866	-5.3524	19.233	5.3263	-23.006	-12.991
0056-AMR_California_San_Nicolas_7103	-68.524	-149.89	-57.498	-91.976	7.7252	38.863	20.402	13.246	13.527	24.648	5.9126	4.5802	-34.543	-24.144	15.057
0057-AMR_California_San_Nicolas_7104	-60.621	35.753	-9.9036	54.29	-47.54	50.319	39.8	-47.882	-21.572	-21.343	-16.368	40.69	-22.699	-24.458	29.823
0058-AMR_Canada_Central_Northwest_Territories_HR928_AM20-870	-91.698	14.705	50.827	-50.691	-71.293	49.252	-21.273	-4.9956	53.108	42.896	10.509	31.22	32.58	-26.365	-2.2883
0059-AMR_Canada_Central_Northwest_Territories_HR931_AM20-860	-25.39	-144.06	71.289	12.188	58.004	67.284	-41.1	-36.236	32.481	-0.9592	14.619	5.4895	16.824	4.3672	8.9491
0060-AMR_Canada_Central_Northwest_Territories_HR972_1070-FC859-22	-29.883	-45.527	-9.3506	-6.3334	-12.474	-28.241	-35.003	12.417	-20.113	-30.48	-41.86	12.072	-4.1541	18.992	24.713
0061-AMR_Canada_Inuit_SI242692	42.939	-99.586	37.001	53.83	-79.207	24.403	-94.707	97.933	-44.621	12.045	36.704	-19.903	7.8811	22.138	8.9703
0062-AMR_Canada_Inuit_SI242754	153.14	-40.327	-13.289	69.309	-41.516	59.07	-78.061	52.47	12.723	32.093	70.99	23.013	16.373	-4.6295	17.288
0063-AMR_Carib_HR_4032_FC_877-7	56.835	-4.8507	-52.81	-26.761	-90.816	13.093	-54.992	33.341	-49.566	17.697	-11.516	-67.682	2.8653	-13.955	-54.963
0064-AMR_Caroline_6111	63.718	97.09	-45.305	144.3	-135.24	4.7467	-6.7134	14.351	0.022067	-54.815	42.825	-35.401	-52.192	-17.049	54.44
0065-AMR_Chili_Araucano_Indian_6576	-143.47	116.3	-8.794	28.495	88.814	45.708	49.285	-16.205	7.9618	11.402	0.34578	1.477	44.51	-13.549	-45.866
0066-AMR_Chili_Laco_Rango_SI253822	-135.31	106.82	-97.33	-36.705	-39.842	6.755	23.134	10.919	-28.554	8.5317	2.673	-33.242	29.193	-40.941	4.5503
0067-AMR_Chili_SI253824	4.9854	-63.492	83.136	-61.498	-24.575	-52.822	23.073	25.318	-35.177	-45.88	30.851	-35.594	27.296	-37.304	8.1405
0068-AMR_Colombia_HR3953_1250-FC883	-192.77	-0.39799	-73.822	200.57	41.496	29.766	-43.136	80.878	-33.525	-54.414	-12.441	3.4458	-31.948	2.1119	-22.355
0069-AMR_Colombia_HR3966_AM50-914	38.05	-185.48	29.703	5.6239	-43.219	-82.495	-6.691	6.0061	-41.047	6.1503	-40.99	-2.7057	-42.33	-18.353	-2.3832
0070-AMR_Colombia_HR3967_AM90-915	-123.15	-79.339	-75.332	44.655	-29.004	-25.638	37.079	43.29	-1.1619	-8.0404	-31.117	-22.233	-19.552	-9.6865	-3.3292
0071-AMR_Florida_Miama_SI228462	-16.116	151.85	78.333	14.649	-95.208	75.151	33.055	-20.128	-48.665	7.5513	14.623	16.795	27.42	-27.562	-15.904
0072-AMR_Florida_Perico_Island_SI373493	-86.476	-42.332	114.76	-6.3658	44.05	-3.3727	-27.85	-79.323	0.28982	-44.347	37.526	12.137	-5.5038	-50.494	-19.543
0073-AMR_Fuegian_Patagonia_SI262149	-78.04	-3.8588	45.821	83.934	-57.706	89.181	23.374	-20.11	-0.027344	-23.409	33.253	14.586	13.651	-12.479	34.865
0074-AMR_Fuegian_Patagonia_SI264103	-92.72	-46.215	61.024	64.227	-129.88	27.578	-13.351	-7.8242	13.395	15.581	-46.445	23.054	12.869	10.543	15.168
0075-AMR_Fuegian_Patagonian_20913	11.516	-73.85	-178.64	45.46	2.5157	22.292	-16.938	-87.719	17.357	-9.2427	-30.959	-0.90808	61.175	-22.713	27.731
0076-AMR_Fuegian_Patagonian_HR_3781_1915-5-5-3	3.0354	-88.97	-25.045	21.086	-70.693	-31.917	5.4895	-50.923	-8.6858	-57.599	-37.877	64.438	43.421	26.172	-12.872
0077-AMR_Fuegian_Patagonian_HR3652_1290-FC1025-3	-43.306	12.573	-19.603	53.629	-0.63648	36.408	42.069	-33.593	-27.334	9.3085	4.2321	-2.0381	49.997	1.6826	2.3173
0078-AMR_Fuegian_Patagonoan_10285	38.5	-147.36	-78.637	18.887	-61.009	43.833	-26.896	-4.96	-57.076	17.882	-15.483	11.059	8.4039	-25.593	-23.03
0079-AMR_Fuegian_Patagonoan_10289	-13.81	-94.309	-4.1483	13.135	-8.1301	-61.454	32.298	48.274	-28.803	-16.544	-11.537	1.3638	31.833	24.891	-3.094
0080-AMR_Greenland_Inuit_HR627a_1030-FC836	153.63	-89.008	-26.477	18.263	-44.753	-49.385	-26.269	6.0357	-11.597	17.153	-0.20732	27.022	-6.2298	-38.227	-0.41867
0081-AMR_Greenland_Inuit_HR851a_1030-FC808	124.66	-170.22	-16.906	76.435	-15.791	20.257	-1.4511	6.0009	8.6727	25.564	62.552	-6.5469	-10.877	16.043	2.3679
0082-AMR_Greenland_Inuit_HR861_1030-FC807	112.9	-37.733	-17.402	51.213	-143.47	-0.11632	-38.035	51.805	-32.93	-22.393	58.813	40.922	7.2358	17.369	41.084
0083-AMR_Greenland_Inuit_NA140_Am1-0-3	79.518	-131.46	65.134	29.501	-14.398	30.244	-39.971	28.366	-48.625	31.549	24.855	18.59	28.692	13.627	2.9012
0084-AMR_Guatemara_Cahabon_Indian_17558	-25.08	41.169	-24.231	-18.385	-26.27	52.629	2.8042	-3.037	-44.138	28.805	27.731	25.074	-14.616	-29.075	-17.987
0085-AMR_Guyana_HR3930_1250-FC881	-65.819	-140.44	-30.094	-74.868	-2.2096	36.731	87.636	-67.544	-7.391	0.06627	-1.5716	-1.9327	9.7363	12.422	-4.0208
0086-AMR_Guyana_HR3942_1250FC88222	39.684	85.389	45.136	2.5952	122.16	-76.398	60.597	2.0741	-10.3	-1.4707	-31.656	34.632	8.8894	5.5004	13.292
0087-AMR_Guyana_HR3962_AM50-1	-115.28	-83.878	-62.293	-24.848	41.255	24.529	7.804	-97.006	-48.837	23.115	-61.394	-1.0577	4.3935	-14.288	-35.384
0088-AMR_Illinois_Jersey_County_SI379975	-51.403	35.712	-43.103	171	-32.496	72.133	32.526	11.837	-46.092	15.747	46.735	15.581	-0.035409	-25.774	-1.608
0089-AMR_Illinois_Jersey_County_SI380043	36.306	3.2309	-34.106	11.048	-46.172	53.977	-26.926	28.41	-20.307	9.4467	34.846	12.314	9.9064	-28.704	17.463
0090-AMR_Illinois_Jersey_County_SI380341	-16.551	-115.39	31.774	-1.7153	-74.532	40.739	12.618	-35.662	-25.357	12.628	-5.0971	-8.2954	3.76	-18.773	-4.5578
0091-AMR_Kentucky_Ohio_Green_River_SI290017	-38.408	99.248	10.21	-39.444	-99.961	112.92	-32.11	85.758	-66.987	-13.728	5.6355	24.973	27.114	-12.094	-6.4736
0092-AMR_Kentucky_Ohio_Green_River_SI290038	-45.805	-14.547	3.4398	29.361	-33.502	11.753	-23.825	1.7317	13.135	-0.35525	8.2334	1.2664	-10.242	-37.41	-3.5861
0093-AMR_Kentucky_Ohio_Green_River_SI290047	-33.971	72.382	20.255	88.382	-58.058	19.853	-86.024	19.673	5.2376	1.3654	27.301	3.234	12.674	-42.975	6.8596
0094-AMR_Mexico_Cora_Indian_Sierra_du_Nayarit_12299	-98.974	57.062	-70.608	-60.405	0.86281	19.774	20.155	-18.029	-44.23	29.906	-26.53	29.644	-31.795	-55.477	-16.778
0095-AMR_Mexico_Mesa_de_Santa_Teresa_12300	-35.991	63.324	71.341	115.85	60.395	53.451	16.151	64.927	13.648	11.402	-24.157	-17.322	-21.403	-8.6202	-24.799
0096-AMR_Mexico_SI243954	94.207	1.3837	-54.429	-45.379	-57.238	39.634	10.702	1.3836	-6.1727	-9.7993	3.3428	15.859	-21.122	-18.509	-42.111
0097-AMR_Mexico_SI381052	40.419	30.993	-49.863	5.997	-71.327	21.166	-38.649	42.4	-20.719	-30.524	11.01	-23.03	-16.046	-5.3282	-24.596
0098-AMR_Ontario_Huron_Indian_NA082	-38.886	-21.761	5.6727	68.157	-76.217	40.727	-16.504	-11.451	-19.642	26.871	-24.537	32.558	-14.93	-37.076	-35.44
0099-AMR_Ontario_Huron_Indian_NA083	-75.415	-115.41	-6.0396	-3.5214	0.14009	40.18	27.619	-16.046	32.728	76.199	-51.615	-3.8237	36.966	-2.0058	-4.6724
0100-AMR_Ontario_Iroquois_HR743_1170-FC862	7.1048	-88.782	-87.638	122.78	-42.11	17.153	-21.822	37.592	-34.192	-6.5068	-29.446	-6.8288	25.373	-33.367	-39.506
0101-AMR_Ontario_Iroquois_HR938_AM20-889	-6.6501	51.801	-16.821	109.93	110.16	-62.884	-39.282	3.0581	-37.933	-51.295	6.3068	73.569	-15.957	-16.375	-3.078
0102-AMR_Ontario_Iroquois_NA074	-15.988	72.483	-76.301	33.073	42.227	76.991	-0.94901	-0.27438	-3.0587	-24.11	-13.552	50.759	11.325	-13.136	3.7629
0103-AMR_Peru_SA019_2891	-42.255	50.586	-3.9038	-82.899	-7.2346	-10.856	49.139	-57.247	32.076	22.566	19.548	19.729	-14.273	-34.309	-48.769
0104-AMR_Peru_SA026_1913	-59.417	26.712	-66.007	103.86	2.3542	33.741	78.972	-6.9337	7.8595	-43.276	-70.676	-19.048	3.0899	3.3064	14.214
0105-AMR_Peru_SI293351	-15.436	-36.921	-61.166	-87.296	40.408	113.19	50.685	40.493	-8.2364	-9.7285	-16.37	70.253	-27.881	12.251	18.902
0106-AMR_Peru_SI293418	5.7262	-21.378	76.346	4.5129	11.13	81.934	-80.394	-0.080699	-9.7583	-25.672	24.695	2.5424	-0.86806	2.5406	14.212
0107-AMR_Santa_Cruz_HR2359_76-5-3-4	125.12	-5.5045	33.412	23.865	-5.6995	-49.462	-20.206	-5.625	41.18	-16.682	-2.7862	-2.1688	-22.925	27.196	-15.026
0108-AMR_Santa_Cruz_HR2363_76-5-3-3	176.11	36.849	117.84	35.4	10.662	38.754	-4.9034	-45.586	-9.8127	-26.379	-32.015	-24.34	21.146	2.5818	-16.678
0109-AMR_Sioux_Indian_N_America_NA072_Am15-0-11	-39.709	-184.25	-147.91	-7.4015	-15.158	90.717	9.5843	-19.828	-44.54	-57.027	24.513	-8.5921	-67.997	-42.983	29.337
0110-AMR_South_Dakota_Fort_Pierre_SI243242	-14.657	-113.66	-97.054	-27.239	57.499	-47.393	57.293	-16.512	5.4421	-11.772	12.027	7.2734	33.471	25.68	-5.5416
0111-AMR_South_Dakota_Mobridge_SI325377	7.6696	-152.69	-123.67	120.24	-27.697	15.083	25.028	3.6056	7.9381	-5.2209	-13.486	3.1777	30.135	-26.223	0.64009
0112-AMR_South_Dakota_SI382753	-179.98	13.121	-93.309	27.973	-62.762	-23.689	52.73	28.208	-27.054	-22.92	59.177	-26.157	10.962	20.834	-27.744
0113-AMR_Virginia_Potmak_Creek_SI378048	19.71	-65.347	70.129	-16.652	-60.268	107.47	14.425	56.307	3.6506	52.893	53.359	24.597	-34.061	-13.172	63.283
0114-AMR_Virginia_Potmak_Creek_SI378104	41.725	-55.669	26.011	-8.2645	18.183	45.667	45.074	32.9	13.268	21.286	21.461	-5.9908	-25.717	-59.781	-22.499
0115-AMR_Washington_HR915_(62.12	-150.3	122.85	-251.71	1.1473	-38.246	-3.8213	-1.9682	-14.037	107.32	-58.472	71.26	-4.8196	-41.9	0.23075	12.404
0116-AMR_Washington_HR918_(62.12	-136.13	-53.122	-23.278	-66.42	-29.862	-59.16	-17.11	24.973	23.225	2.0736	-57.266	-19.897	12.954	17.777	1.6059
0117-EUR_Austria_1143	-61.271	16.999	35.052	-170.62	5.6114	14.807	39.053	-14.029	30.131	30.809	-34.037	-5.8799	-1.2538	-42.873	30.578
0118-EUR_Balkars_Caucasus_6882-52	-136.95	-85.794	145.41	75.761	-130.17	-16.426	-8.2397	21.827	65.23	26.714	31.43	-10.493	-46.426	-4.4523	-1.1859
0119-EUR_Bulgaria_HR12020_5-385	-8.2584	6.9341	-120	-22.173	-34.031	-30.803	-60.357	27.289	62.77	6.8501	-7.7561	-22.6	8.5316	-10.156	-12.04
0120-EUR_Bulgaria_HR12023_5-388	68.261	138.66	-56.918	36.127	38.258	86.076	17.874	-20.338	14.587	57.043	22.131	-0.78279	35.493	-8.6841	20.916
0121-EUR_Chechen_6882-49	-217.4	-145.51	209.15	-10.756	118.58	-7.6946	-0.9447	73.431	35.524	19.476	6.9555	-57.635	7.5514	28.492	-9.5406
0122-EUR_Czecho_SI259275	-203.38	-40.617	141.39	-34.371	22.012	24.088	20.647	-9.9346	45.343	21.639	-1.0319	-10.511	-46.06	-22.659	-12.032
0123-EUR_Czecho_SI279683	-124.84	-44.936	17.604	39.852	56.248	-48.562	21.128	35.931	35.606	-14.568	15.252	-35.309	13.321	-22.891	-35.27
0124-EUR_Denmark_SI259356	85.734	-46.113	-66.568	-59.847	-23.711	-38.735	-19.198	9.0568	-8.717	-3.3985	35.785	-6.0122	64.365	-37.123	-25.643
0125-EUR_Estonia_6882-46	48.169	-72.423	54.693	17.039	61.039	-101	-61.694	65.659	64.041	14.306	-40.949	95.271	-4.2784	-52.478	-34.218
0126-EUR_Finland_5008-1	-88.882	-40.018	104.49	53.511	-19.393	-80.757	-35.069	10.479	16	7.4004	-14.043	-7.3951	-10.775	9.9003	-0.69814
0127-EUR_Finland_5008-2	2.8243	-18.033	53.26	-150.74	41.121	49.402	87.448	16.748	-14.386	11.674	-24.8	30.531	-10.949	0.89427	24.796
0128-EUR_Finland_SI227480	-152.38	60.102	31.302	-58.806	35.251	-31.886	6.3767	12.508	-25.373	-2.1111	10.16	6.4711	26.066	-13.894	17.198
0129-EUR_France_1036	-73.663	6.1654	41.603	-148.16	41.402	106.86	-96.83	-25.257	10.294	-22.803	1.8818	-84.758	11.981	11.85	22.052
0130-EUR_France_1042	-66.488	96.035	122.46	-38.566	47.831	64.812	-38.97	51.869	-23.073	-22.083	-4.551	-1.6784	5.9843	-35.388	-31.217
0131-EUR_Germany_1134	-173	37.675	35.613	-119.08	42.569	-40.53	34.977	-3.2692	-31.432	-44.641	-12.994	-20.822	66.592	-52.179	53.436
0132-EUR_Germany_SI255305	-97.601	14.892	80.72	-62.675	35.071	-23.354	-32.335	-30.43	-38.676	-17.056	9.855	-19.544	23.073	-23.391	48.233
0133-EUR_Germany_SI258853	-88.759	-44.332	111.66	-0.7049	48.826	5.5753	-17.016	-77.282	-0.85216	-42.163	40.832	11.464	1.0647	-57.559	-19.522
0134-EUR_Karagas_1513-1	-48.964	-125.73	29.737	-78.732	-56.319	10.776	-148.76	-97.628	25.885	-26.008	22.096	-9.4803	-47.21	41.558	4.0165
0135-EUR_Karagas_1513-2	-61.966	-166.16	-62.054	-50.417	6.38	-83.605	-86.26	-118.46	41.554	-71.85	-19.705	34.82	-1.5288	28.351	-8.5694
0136-EUR_Kazakhstan_6470-54	-168.15	-156.63	89.01	65.972	90.544	-28.642	107.46	94.692	6.6138	-35.444	-22.928	-42.55	-21.724	53.367	29.382
0137-EUR_Kazakhstan_6470-85	-217.57	-129.46	-61.532	24.123	2.1502	-118.34	46.65	47.002	17.646	-18.425	-4.8706	-30.855	-19.267	47.67	28.117
0138-EUR_Kets_6704-1	-73.617	16.754	-5.4534	50.883	-5.5779	-7.1011	-15.367	-37.675	-2.8071	-2.4482	-12.186	-10.217	12.441	22.27	4.9789
0139-EUR_Kets_6882-43	-128.97	-91.622	5.3859	73.782	-123.99	21.351	-38.403	-7.6061	-23.494	-12.433	-49.347	-26.3	47.811	-18.482	2.1549
0140-EUR_Lap_22281	-37.48	11.799	-165.9	-122.01	9.1285	32.714	7.7461	5.1131	29.786	1.9383	-5.0917	34.023	-3.521	2.064	-4.8786
0141-EUR_Lap_SI227476	-55.068	-90.141	-58.581	-98.473	37.029	-23.126	29.233	16.982	-7.3852	-9.0697	46.749	23.046	2.762	-16.892	-7.6042
0142-EUR_Lap_SI227478	-66.356	-142.88	14.451	-50.082	10.896	-2.9972	-25.613	-9.7453	46.346	-7.8136	7.7186	-10.696	4.1563	5.7454	10.489
0143-EUR_Latovia_5151-3	-44.327	-115.07	-16.966	-105.68	84.448	-29.089	-51.832	-88.556	30.129	11.23	-24.33	31.329	33.628	-19.483	21.451
0144-EUR_Latovia_5151-4	-71.088	17.349	47.614	-95.915	-24.707	-59.874	-34.344	12.562	-30.068	-8.1799	32.277	-5.5907	19.589	-7.285	21.038
0145-EUR_Netherlands_SI226132	-76.497	-6.8109	-4.5598	-210.67	-39.603	23.628	110.91	125.98	-23.811	-2.5041	-2.8528	67.852	-1.719	-50.65	-0.63808
0146-EUR_Netherlands_SI340751	-256.5	72.567	146.72	-39.2	78.607	-72.327	-85.703	15.273	8.6744	7.6804	22.357	-5.097	9.8274	-20.426	-56.845
0147-EUR_Rumania_HR11991_5-4155	-86.289	-33.6	50.943	-63.527	28.96	-52.387	-78.378	43.749	-13.505	42.966	12.225	-30.556	-20.599	-34.485	10.896
0148-EUR_Rumania_HR11997_5-4178	-116.29	-33.036	63.554	-30.985	-112.55	5.4712	8.4731	-82.77	8.6912	40.904	-3.9282	-13.195	-44.033	-21.42	-18.905
0149-EUR_Rumania_HR12025_5-4045	-103.06	-59.274	148.39	23.684	10.926	50.666	-62.745	9.0959	9.3259	2.8133	4.2603	-21.555	-7.9737	-14.073	18.462
0150-EUR_Russia_6536-1	-98.81	-55.993	79.147	-52.946	-7.1167	-37.25	38.718	-14.327	-18.518	-4.652	-23.743	-6.6801	-28.252	-6.1551	-18.319
0151-EUR_Russia_6536-12	-9.3679	62.499	-27.245	-25.82	22.665	29.717	-64.796	74.046	67.789	-26.917	21.439	-28.732	18.407	16.836	12.366
0152-EUR_Russia_6536-13	-61.37	60.179	42.622	-44.687	47.945	70.632	-15.273	-2.6377	79.837	-36.746	-37.009	-20.417	19.162	43.291	-8.6315
0153-EUR_Russia_6536-22	-316.45	55.205	45.436	68.495	81.58	-1.2088	33.045	10.003	15.693	-14.579	-30.7	11.155	4.4519	-6.7394	-30.061
0154-EUR_Russia_6536-24	-41.801	-85.177	29.804	-17.516	85.366	24.213	-20.706	124.59	36.851	16.864	-33.404	-1.1399	24.481	-3.4159	-10.154
0155-EUR_Russia_6536-3	-37.486	6.5577	-90.525	-46.731	92.597	19.399	24.31	24.827	29.829	1.306	-5.9587	-36.893	11.036	-25.87	-23.975
0156-EUR_Russia_6536-32	-59.931	-57.583	44.056	-32.397	7.1657	-8.9611	-3.0468	10.408	-24.94	-26.703	-11.38	3.9468	28.483	-16.479	23.188
0157-EUR_Russia_6536-34	-78.744	23.287	58.623	-9.2416	73.133	47.685	-24.691	28.584	-19.31	-13.701	-18.374	8.219	16.649	-27.783	22.836
0158-EUR_Russia_6536-35	-6.8249	17.161	-24.778	13.31	43.632	15.555	-133.76	30.876	-3.1493	-24.09	-10.762	-17.316	21.826	-10.353	18.54
0159-EUR_Russia_6536-44	-167.58	67.619	88.852	12.977	-93.53	-6.3729	-48.946	17.391	15.982	0.032271	-65.074	6.235	-9.9515	-13.69	44.566
0160-EUR_Russia_6536-50	45.647	-37.087	57.754	-26.278	67.349	10.195	-27.719	4.6186	50.82	-33.478	12.149	5.1924	-2.2736	-49.754	-21.352
0161-EUR_Russia_6536-51	-59.634	-76.918	141.55	-8.5897	57.62	123.1	17.839	35.076	26.015	-15.404	-41.267	-52.525	46.302	-10.668	-2.7518
0162-EUR_Russia_6536-52	-10.262	-25.551	37.052	-82.577	43.741	0.50707	21.385	38.31	-15.285	4.1588	18.782	10.817	28.591	11.197	24.892
0163-EUR_Russia_6536-54	-48.834	3.1846	104.91	47.358	31.06	-2.442	-40.869	81.265	16.175	-8.213	-12.872	12.215	9.4726	13.726	30.794
0164-EUR_Russia_6536-58	-102.35	118.51	87.771	-64.801	-13.302	-13.471	-27.571	-25.776	12.316	-33.994	-18.788	23.742	24.561	-10.593	-0.55334
0165-EUR_Russia_6536-60	-121.17	35.418	55.919	-29.281	67.187	-6.1762	-64.83	3.543	6.0889	2.8136	9.1785	30.576	14.746	-1.8462	-46.607
0166-EUR_Russia_6536-68	-111.88	102.71	61.451	-18.547	20.318	-43.288	-36.483	6.0919	22.05	11.539	13.81	-21.04	31.963	-15.869	12.07
0167-EUR_Russia_6536-73	-117.29	-1.7406	9.7147	-0.20915	-46.45	-35.359	-112.77	64.041	-39.803	20.105	-48.437	11.283	35.169	-10.642	10.946
0168-EUR_Russia_6536-74	-123.77	151.29	-1.7449	-34.833	-25.978	-61.554	-5.6632	70.523	32.423	14.246	-15.653	-23.675	-21.152	45.529	26.089
0169-EUR_Russia_6536-83	-74.98	9.3394	-3.9614	-3.6338	-107.35	-73.535	24.646	-26.29	34.124	29.608	-45.083	-4.8555	22.752	-2.6706	60.326
0170-EUR_Russia_HR11940_5-891	-34.649	29.815	4.5432	-28.178	56.25	-5.6419	12.431	5.9345	29.717	8.7811	44.518	-43.025	63.888	10.492	-12.54
0171-EUR_Russia_HR11942_5-895	-5.9397	-83.937	-37.814	-35.587	-8.6988	-68.475	-8.2537	-9.8355	-28.939	-45.893	-4.2235	-13.751	11.365	-28.487	16.212
0172-EUR_Russia_HR11962_5-8202t	48.975	-149.16	-58.787	-15.587	93.443	6.8585	-66.037	-130.59	16.381	-1.2913	22.315	-3.7069	5.2285	-29.226	2.2836
0173-EUR_Sweden_1175-1205	-109.87	-67	-64.117	-102.88	39.125	-73.878	25.804	-3.2717	-7.0047	24.517	11.763	-23.11	30.867	14.495	-11.571
0174-EUR_Switzerland_Eu25-00-1	-73.991	-35.712	185.62	-109.35	-10.23	-23.456	-45.427	-41.724	-46.625	-14.341	8.8502	-12.873	-14.654	18.869	49.114
0175-EUR_Switzerland_SI380573	-121.16	6.0434	98.047	-7.8776	98.419	-18.325	-55.835	12.597	-13.689	-0.55807	-3.8758	-17.563	25.184	-0.13738	54.662
0176-EUR_Switzerland_SI380603	-151.96	-8.7734	113.91	-50.36	47.55	-19.819	-14.817	-51.296	-31.942	27.513	-58.943	1.8129	-21.073	6.7939	-14.639
0177-EUR_UK_Spitalfields_CAS84-2190_UNREG3054	9.5487	22.926	-1.2868	-116.83	87.652	32.437	-18.447	91.484	-3.5129	-70.112	23.422	-31.82	-13.87	21.191	-22.889
0178-EUR_UK_Spitalfields_UNREG3017_CAS84-2150	-15.834	-56.478	54.656	-75.465	-18.808	32.382	-1.396	5.9508	-35.667	-40.983	-8.3811	-33.264	44.158	-40.114	9.549
0179-EUR_UK_Spitalfields_UNREG3193_CAS84-2352	21.434	184.17	-20.089	-86.788	24.42	1.1972	-33.259	-5.0033	3.7717	-65.318	39.16	-16.447	-8.5529	-32.642	-15.073
0180-EUR_Ukraina_5142-1	-242.96	103.52	-63.82	2.0315	5.3338	44.638	-88.548	-52.494	21.213	25.99	-21.831	-30.587	-1.7753	-14.79	-17.208
0181-EUR_Ukraina_5149-4	-166.87	-91.807	31.328	-6.0127	-51.59	2.3788	19.254	-17.64	19.805	-11.123	-15.857	-53.038	-8.5228	-26.208	-6.5537
0182-MEL_Australia_2105_DW	96.509	-107.32	84.887	4.6146	35.486	-17.773	43.406	-45.784	19.927	15.204	-52.385	-1.9689	15.621	-12.361	2.9825
0183-MEL_Australia_NSW_2123_DW	94.329	-124.88	57.002	-28.712	72.121	-51.894	18.326	-26.402	-15.146	2.9115	-27.671	-31.737	16.662	19.523	-46.651
0184-MEL_Australia_Queensland_OC3-0-3	71.815	105.55	-164.22	87.031	135.99	-35.025	-57.184	-49.85	23.246	13.282	-10.171	-49.974	-10.963	-4.0177	-8.4218
0185-MEL_New_Britain_MEL355_3378	156.2	-33.312	20.083	59.371	-157.86	-8.301	-57.803	-7.7009	22.793	37.398	-48.059	-17.111	39.879	-8.0615	1.9176
0186-MEL_New_Britain_MEL358_3381	78.652	-17.563	38.409	2.2167	-90.603	23.242	-11.443	37.947	57.933	-16.604	-73.465	26.334	40.049	25.492	-21.003
0187-MEL_New_Caledonia_HR2692_57-6-12-1	214.29	65.874	55.861	-15.056	-7.0821	-17.287	-46.713	-30.653	-29.999	10.079	-4.6713	12.4	32.187	8.5825	-5.542
0188-MEL_New_Caledonia_HR2693_57-6-12-2	147.32	71.798	42.912	77.543	-79.621	-11.849	51.578	-4.1114	-12.713	-53.877	-7.3531	-30.36	30.622	-10.898	-9.3144
0189-MEL_New_Ireland_MEL378_1790	143.25	-61.474	67.666	-29.707	-32.73	-0.76788	-53.721	24.803	26.687	-44.319	-11.052	-22.15	2.1225	-32.587	12.724
0190-MEL_Papua_New_Guinea_Madang_HR2280_9-0264	100.31	0.79075	-41.265	28.003	25.774	-74.1	-33.251	-25.924	37.779	-22.901	10.103	4.8239	31.804	-14.315	-6.5782
0191-MEL_Papua_New_Guinea_Madang_HR2310_9-0640	56.728	16.004	7.469	11.674	-47.145	-39.024	21.31	14.054	-21.421	-68.473	-9.2073	21.512	29.758	31.235	-41.576
0192-MEL_Papua_New_Guinea_Madang_HR2311_9-0641	84.315	35.802	72.642	-6.5249	-29.653	-47.945	-37.757	29.397	19.231	17.472	-10.172	11.451	6.4052	12.835	17.016
0193-MEL_Papua_New_Guinea_MEL032_3358	52.075	85.08	-7.4435	37.004	-27.112	-38.335	40.224	-2.1374	101.62	7.1148	-18.362	44.383	11.45	29.635	8.4054
0194-MEL_Papua_New_Guinea_MEL177_CAM	200.64	-2.4377	91.736	-23.685	-13.367	44.609	22.628	-47.461	18.096	-94.549	1.2005	8.2032	1.7855	13.773	-31.406
0195-MEL_Papua_New_Guinea_MEL188	100.36	-27.443	3.7515	-26.724	-3.7597	66.45	-26.274	-2.823	56.362	-74.647	-48.954	-1.4109	-14.648	30.165	-26.389
0196-MEL_Papua_New_Guinea_MEL189_5260	94.537	48.35	24.312	21.549	-27.485	-17.966	-16.436	12.964	-11.658	-33.09	-69.574	-9.7302	-13.467	24.148	6.4681
0197-MEL_Society_Islands_HR2680_9-8311	-0.15475	72.536	-78.339	-22.165	-37.644	35.507	90.035	-28.156	25.744	-76.374	72.853	-30.902	-8.7144	14.82	-16.047
0198-MEL_Society_Islands_HR2682_9-9354	3.8138	140.28	-17.214	41.585	91.962	-11.343	-52.003	13.567	25.13	-54.343	6.7492	61.54	-43.462	-1.9827	27.273
0199-MEL_Solomon_MEL382_44	31.832	9.7943	47.386	24.597	38.239	-51.179	26.397	-36.364	13.219	4.4749	-21.58	-6.179	68.089	-13.982	13.339
0200-MEL_Solomon_MEL388_Os_13-0-1_54	43.849	-98.032	6.9954	-28.146	95.923	33	-0.011335	19.079	43.558	-2.3859	37.555	24.575	35.349	-26.435	11.67
0201-MEL_Torres_Strait_TORR_004_Oc11-0-79	-18.717	110.63	-94.274	-20.759	-24.423	-105.11	21.592	10.063	42.064	15.337	23.216	6.5921	39.442	-18.342	2.0079
0202-MEL_Torres_Strait_TORR_067_Oc11-0-82	7.6337	194.52	-17.605	-62.596	-149.52	13.084	87.761	17.91	-11.461	18.3	-35.421	-9.1831	33.543	9.8653	-2.284
0203-MEL_Vanuatu_24267	150.13	82.399	-69.43	38.709	-33.722	-27.095	-105.6	33.93	-5.9763	-3.3161	-55.192	22.023	-11.764	119.7	-51.979
0204-MEL_Vanuatu_9352	163.22	161.64	22.929	-130.4	-193.19	-1.6202	17.332	61.185	15.139	-35.09	22.43	20.45	31.035	10.53	-14.562
0205-MID_Algeria_4403	140.75	127.58	22.355	-101.73	123.44	44.934	-53.32	-26.714	-43.622	-55.96	-28.992	-11.304	73.802	44.022	51.591
0206-MID_Arab_6712-62	-110.34	39.647	23.145	147.13	-54.668	33.92	12.886	-6.618	102.61	-4.7298	-49.582	18.483	-40.19	-40.112	4.6175
0207-MID_Arab_Rashea_city_6712-34	-242.78	94.729	-1.3364	70.587	-78.189	78.223	-11.167	28.858	15.869	-37.877	-38.741	-18.155	-28.375	-28.738	22.995
0208-MID_Canary_Island_3384	92.44	50.888	95.794	6.4664	54.523	-1.0276	-13.14	47.976	24.491	-25.392	18.417	-16.135	24.252	-43.915	10.26
0209-MID_Canary_Island_6230	22.944	89.98	5.3335	-12.031	28.338	-30.7	-23.772	-18.249	-34.189	32.275	-36.598	-33.046	4.6675	-37.584	8.6607
0210-MID_Canary_Island_AF1218_1712	2.6262	13.109	16.426	-39.639	119.95	24.608	-5.9504	13.056	-2.6808	8.5196	-23.678	13.505	4.8867	25.231	-2.8101
0211-MID_Egypt_7296	31.643	75.161	15.136	-68.691	65.342	30.372	-0.93163	33.42	2.212	-70.482	23.238	-14.978	22.922	-0.81365	16.843
0212-MID_Egypt_Gizeh_E83	-14.239	80.318	-46.32	-57.177	22.536	-31.228	9.6226	45.722	36.519	-14.567	-4.8687	-19.474	38.42	-4.6021	-2.3898
0213-MID_Egypt_Nagada_Af11-5-434	89.327	71.47	-19.223	-16.133	44.337	-54.83	27.37	-1.5889	-30.557	1.8636	25.888	-1.7563	7.5917	-0.091083	10.927
0214-MID_Egypt_SI256253	-70.466	-0.45401	2.7327	-231.7	-28.099	34.761	82.325	135.48	-11.17	-9.2112	13.393	68.616	-10.852	-21.566	-11.264
0215-MID_Egypt_SI256265	95.227	64.812	-84.507	-85.841	129.04	68.772	-11.544	-33.887	10.427	-4.4159	-20.623	1.5786	-13.721	19.161	36.315
0216-MID_Iran_5135-1	102.67	150.17	-81.158	-33.383	-20.012	45.766	-19.65	33.996	110.56	16.538	-20.472	-6.0751	3.5432	7.7242	-3.0901
0217-MID_Iran_5135-2	79.269	55.099	-49.452	20.591	-38.866	1.8643	-4.9751	43.76	157.34	47.027	-8.9321	-10.658	-29.413	-63.38	33.096
0218-MID_Jews_Damask_6712-100	-60.434	84.592	92.496	48.699	56.519	80.208	40.803	-23.228	44.87	14.922	19.36	-17.527	11.325	2.5627	28.673
0219-MID_Jews_Damask_6712-99	-223.95	222.51	32.261	47.085	25.144	46.554	-45.888	8.2178	25.118	-41.768	10.314	39.186	-47.546	-13.78	5.0898
0220-MID_Morocco_18451	101.47	-101.48	188.47	90.056	36.159	12.724	-40.737	-55.445	-7.9729	-35.643	-5.6791	64.889	-22.45	-9.5579	34.277
0221-MID_Morocco_18464	40.29	100.81	50.823	-28.92	71.221	-59.619	0.61011	-25.059	24.189	-12.006	26.871	39.705	-32.618	26.305	24.356
0222-MID_Pakistan_Hunza_SAS14_1205	112.25	-54.86	25.201	-9.6171	-17.625	31.327	-14.518	-6.1768	6.5086	40.459	19.283	-2.8322	-33.557	-22.19	-45.933
0223-MID_Syria_1236	44.681	-112.54	-11.496	-21.704	10.637	-41.243	6.0856	-18.599	-5.3736	1.4612	-9.6216	-23.298	38.164	-36.718	-0.17964
0224-MID_Tunisie_33818	-21.294	105.51	42.903	19.546	77.313	7.3429	71.558	40.849	-43.342	-16.123	-26.411	-24.112	25.273	-0.5022	-4.7312
0225-MID_Turcky_33074	-6.5252	-175.33	140.69	148.03	190.75	-21.508	10.03	113.61	23.472	4.2215	-1.0906	81.16	-30.97	0.90821	-26.67
0226-NEA_Asian_Inuit_4753-11	-14.329	2.8976	-78.698	65.476	24.965	-0.32503	13.604	-51.389	6.9246	40.43	-30.017	8.9132	7.7507	25.114	49.454
0227-NEA_Asian_Inuit_4753-6	-57.014	48.336	-123.48	20.376	-89.685	51.912	-36.061	-12.198	55.009	7.7775	-18.84	3.2952	28.922	32.062	-1.4604
0228-NEA_Buriat_4238-19	-260.62	-147.71	-38.803	-26.087	-12.487	-25.05	-1.239	7.0955	39.732	-18.183	19.163	13.962	-18.017	45.881	-5.6628
0229-NEA_Buriat_4238-20	-114.49	-99.561	111.11	-67.416	-75.814	-12.863	-45.41	-10.12	-58.208	11.761	-7.9129	25.195	-0.43628	31.383	43.336
0230-NEA_Buriat_SI278706	-135.53	-99.073	-114.18	-33.651	20.599	30.59	-4.3936	-22.057	3.2341	29.958	12.888	-20.316	0.55401	35.061	23.995
0231-NEA_Buriat_SI278708	-26.874	5.7789	-47.948	15.671	31.759	97.807	-20.406	30.769	-10.022	-12.443	4.035	2.422	-5.5462	17.433	-36.129
0232-NEA_Chukuchi_4770-2	-57.641	-121.37	-30.578	-10.051	-133.42	0.42075	6.227	1.6783	-38.606	0.98759	18.69	27.749	1.083	17.703	1.8611
0233-NEA_Chukuchi_4770-5	82.56	-181.34	-146.19	116.19	98.279	24.982	6.9312	49.924	0.12414	35.654	3.5285	-13.03	28.644	3.4974	22.951
0234-NEA_Mongol_5150-1	-58.595	27.227	-72.953	-40.506	-11.132	60.162	-59.294	39.029	-22.083	1.5225	20.631	31.785	-15.925	20.428	38.496
0235-NEA_Mongol_5711-25	-42.752	-112.22	-161.92	-5.4327	19.099	-72.618	10.585	16.047	-57.042	-27.718	3.1673	-7.1893	-17.254	-10.038	-11.558
0236-NEA_Mongol_Ulga_SI278862	-67.876	-15.609	24.66	100.57	35.636	-83.878	-13.853	34.832	-69.685	-30.262	-7.8754	2.8314	-21.553	57.693	56.113
0237-NEA_Mongol_Ulga_SI278900	15.026	-110.65	-73.477	-40.749	8.6001	166.91	-6.2574	101.61	-70.815	25.987	-11.036	-19.124	-5.5148	26.756	48.29
0238-NEA_Nanay_5525-3	78.776	-82.25	-23.687	-2.4577	-139.52	65.371	-38.108	13.019	-12.502	24.02	26.705	33.082	-8.1891	30.643	-36.5
0239-NEA_Nanay_5525-4	71.773	10.596	6.8087	44.04	-13.694	62.229	-40.247	-38.508	-26.442	-32.737	32.592	16.503	5.3323	5.3976	7.1173
0240-NEA_Negidal_4471-3	-127.25	-126.6	-128.33	-5.6951	17.77	-97.599	-29.156	16.176	-6.57	-13.019	5.2829	28.306	-30.897	53.106	-19.454
0241-NEA_Negidal_4471-6	-6.5318	-127.33	-128.04	195.72	79.566	-4.6402	19.204	46.964	-15.509	-9.4059	21.93	26.731	-13.159	12.516	1.0091
0242-NEA_Nenets_5006-3	-103.63	-20.238	-64.481	20.313	-67.374	-36.485	-20.145	-10.219	55.199	25.827	20.09	48.661	-3.277	6.085	17.456
0243-NEA_Nenets_5006-4	-44.757	-8.1231	-152.11	-18.935	-35.618	19.824	-16.417	6.2003	-36.342	31.973	40.865	14.935	19.013	23.38	-25.118
0244-NEA_Nivkh_5106-4	-132.19	-87.213	-55.182	65.166	-111.2	9.8292	12.698	-23.077	-25.793	5.1654	-7.7921	-14.83	4.6328	15.942	5.4955
0245-NEA_Nivkh_5106-5	-166.28	3.561	-54.112	50.533	-20.077	5.2019	10.96	-10.43	5.9232	-14.161	21.157	20.457	7.7475	70.869	25.321
0246-NEA_North_China_Han_SI36444	-38.047	0.59029	21.535	75.092	61.063	72.549	-44.921	-75.464	-51.294	-23.605	-41.077	9.014	-23.378	-1.6433	-25.991
0247-NEA_North_China_Han_SI364456	-29.723	82.331	21.677	77.779	62.244	54.931	-17.647	-43.666	23.291	-19.491	1.7884	-19.472	14.555	18.428	11.858
0248-NEA_South_China_Hong_Kong_HR8364_7-6571	21.022	-59.792	-34.677	-11.98	107.09	67.272	14.972	-8.7118	-31.581	33.986	-21.183	16.961	-16.534	24.988	-9.3257
0249-NEA_South_China_HR8540_7-694	11.737	18.857	-28.454	68.596	33	134.43	39.524	-30.816	20.245	23.771	-35.117	48.854	3.481	27.841	-20.781
0250-NEA_South_China_Nanjing_HR8370_7-685	19.11	-74.263	91.983	-71.319	-62.373	62.654	-25.823	-45.833	-34.128	29.588	-7.7374	14.059	-6.0916	-14.649	-7.6306
0251-NEA_South_China_South_Canton_EAS8_1760	85.427	96.585	-19.765	-64.138	-4.3338	66.469	60.397	15.362	-25.064	0.87551	-14.02	23.798	16.377	5.0097	-18.073
0252-NEA_South_China_South_Canton_EAS9_1761	19.407	32.366	33.865	112.75	3.2115	-18.046	96.559	20.035	-30.882	11.603	-10.004	38.757	24.39	-15.877	10.194
0253-NEA_Tibet_EAS21_As17-0-1_	102.35	-37.271	-71.269	55.992	50.948	12.279	-32.822	34.45	-69.156	-8.2348	75.154	-22.466	-16.421	-5.5339	-9.4123
0254-NEA_Tibet_HR8519_7-5308	0.4941	44.571	-37.993	-37.405	71.31	105.13	-3.6166	-52.389	-51.56	19.653	-35.085	-21.961	-35.284	5.8986	-16.811
0255-NEA_Tibet_HR8521_7-5315	-5.217	106.29	49.023	-95.717	-116.72	-1.3731	-31.044	-6.1091	-53.527	23.055	16.585	33.86	4.2233	4.3482	15.477
0256-NEA_Tibet_PA_HR8497_7-5120	74.022	-115	78.517	15.087	36.076	10.555	5.4537	-13.678	-9.7819	-1.3912	33.684	15.696	11.974	10.11	-33.681
0257-NEA_Tungus_5146-3	60.996	-154.21	55.463	32.838	-0.24283	54.314	29.743	-25.231	14.274	-5.4603	52.146	-11.5	-41.857	-0.83322	-9.2514
0258-NEA_Tungus_5537	68.583	-154.78	70.289	14.716	10.179	63.698	5.2717	-27.58	44.25	-6.66	40.339	-2.2208	-53.823	6.592	-53.635
0259-NEA_Tungus_5537-2	-134.44	-120.4	-77.153	-38.798	-31.147	-14.8	15.836	-10.776	-8.4608	-0.083005	11.315	17.5	63.056	12.963	-5.362
0260-NEA_Ultch_4772-28	52.784	-107.91	-114.71	96.625	-10.707	37.077	36.927	33.454	-6.9835	14.452	1.3481	-0.35739	36.601	60.493	-26.998
0261-NEA_Ultch_4772-3	22.258	-55.185	-19.313	25.926	-32.446	16.808	14.78	12.116	-63.675	19.539	-18.23	36.16	-21.1	62.94	4.1535
0262-NEA_Yakut_5282-4	0.6112	-44.578	-54.992	5.2086	-30.086	-1.0413	14.062	-16.599	-48.074	-42.946	24.661	5.9496	35.838	18.627	-13.134
0263-NEA_Yakut_5282-7	-4.5042	-93.195	-81.505	76.119	39.559	54.003	46.533	0.45843	6.3284	13.507	38.95	30.437	-17.644	12.597	-8.7531
0264-NEA_Yukagir_425-62	-115.46	-156.31	-75.801	-65.105	-31.937	10.003	-49.985	18.45	-6.2865	-16.119	58.198	-29.507	4.9954	50.683	-2.4307
0265-NEA_Yukagir_425-63	-52.63	-89.845	-99.323	-24.555	47.013	-66.429	-13.46	35.958	-41.909	-2.8731	39.821	3.7098	14.038	33.326	-50.227
0266-PMC_Mariana_9673	60.05	-23.241	-11.96	69.028	21.983	-33.753	5.9261	27.396	-28.922	23.19	48.327	28.301	42.771	-0.74302	25.828
0267-PMC_Mariana_9978	15.531	-49.964	32.378	141.37	-85.48	-35.92	109.29	-24.513	26.555	-23.399	19.741	2.1921	2.2064	6.9388	28.536
0268-POL_Easter_Island_6138	39.56	45.75	44.986	46.811	-35.714	11.285	20.517	-5.9114	87.572	-34.434	4.2927	56.015	28.12	17.551	-7.2977
0269-POL_Easter_Island_6795	49.285	-43.039	106.38	46.007	-63.738	47.336	12.101	-27.834	81.172	-59.671	31.91	10.373	18.342	-13.532	-9.2856
0270-POL_Fiji_Rotuma_Island_POL099_1812	137.67	38.856	7.8795	-72.484	-64.208	-43.119	-1.8938	-22.174	-17.296	-19.755	-4.1795	-3.3502	10.306	14.911	37.755
0271-POL_Fiji_Rotuma_Island_POL101_1814	-57.701	108.11	-163.33	109.23	-52.699	-75.615	4.8141	-10.524	-45.581	-48.754	10.841	-32.12	-32.069	-42.326	5.3652
0272-POL_Marquesas_7898	-25.544	69.613	-59.402	-22.864	20.83	-0.30655	-36.514	-46.781	-31.819	-35.893	-6.3872	32.757	-7.9934	-0.8863	-51.036
0273-POL_Marquesas_7910	84.899	-58.077	43.603	-23.947	-65.75	-26.252	3.6753	-27	-5.1675	-74.388	3.9187	16.798	28.526	31.622	-42.722
0274-POL_Tahiti_Raitatea_Island_POL067_1798	-24.624	176.62	0.92458	19.357	-40.921	-14.691	9.7984	15.232	1.4324	-29.516	35.363	56.406	31.829	-0.77305	-56.299
0275-POL_Tonga_4856	-170.63	-29.467	76.818	40.409	-69.708	-13.682	17.739	-24.257	-11.663	-23.207	58.678	-88.217	-45.427	-1.7891	-7.0299
0276-POL_Tonga_Samoa_HR2621_1957-241-1	-76.942	80.669	-164.68	64.239	-61.578	122.66	-9.8608	-51.311	-3.1577	-75.12	-8.4792	-78.231	-66.394	-10.891	13.391
0277-SAS_Andaman_ANI11_No1VIII	22.721	198.56	-36.405	-29.653	172.11	41.621	-55.543	-71.372	-40.538	29.834	65.935	-5.0603	-47.59	49.74	18
0278-SAS_Andaman_ANI36_No14	-19.422	129.51	-3.4978	-15.986	18.76	-114.36	-2.2294	-35.658	-29.382	32.523	-22.12	25.396	-56.346	-4.5489	32.407
0279-SAS_Andaman_HR2075_1905-11-25-1	-30.079	175.05	30.756	28.806	46.059	-50.11	26.705	28.232	-11.034	12.828	-66.465	39.033	-21.571	12.26	-4.331
0280-SAS_Bangladesh_Bengal_SAS60_H1_As51-0-1	64.619	24.552	91.452	23.267	28.615	24.904	-35.536	0.49348	-8.6997	38.421	-33.541	-41.421	5.3686	8.7453	-23.704
0281-SAS_Bangladesh_HR6788_6-6324	69.938	-70.219	32.371	93.657	115	-61.679	-8.1965	-45.046	13.285	6.0793	60.783	11.969	44.205	2.4331	9.3041
0282-SAS_Bangladesh_HR6789_6-6326	11.757	34.605	-6.4532	164.68	153.01	-5.8001	32.672	32.087	23.641	31.482	30.339	-12.16	7.5583	0.086297	-5.9178
0283-SAS_India_Assam_HR6748_6-616	73.18	-92.573	-73.246	34.577	101.72	16.108	-9.7977	-9.4891	8.7507	15.757	-35.345	-24.493	1.5549	4.6359	13.188
0284-SAS_India_Assam_HR6764_6-6243	107.13	-5.035	51.993	-13.285	35.671	42.072	-53.884	-27.637	-47.376	20.755	-6.3561	-10.476	-16.582	-3.9126	-19.691
0285-SAS_India_Assam_HR6768_6-6272	55.394	45.096	101.91	17.041	14.474	-20.566	-24.384	15.845	24.485	54.536	9.2224	-25.502	-10.265	29.378	-30.047
0286-SAS_India_Bengal_SAS38_1253	130.34	36.345	-19.964	-10.082	-124.25	-7.3354	41.559	16.162	59.605	20.679	-15.989	13.084	-7.6852	13.943	-27.182
0287-SAS_India_Bombay_HR6975_6-427	-40.618	-110.96	98.852	30.435	6.6658	32.814	60.295	-28.544	-4.1563	6.9717	-15.649	-47.671	4.4791	11.986	-30.591
0288-SAS_India_Dravidian_SAS77__AS50-0-3	169.47	-1.0965	81.64	48.107	-36.054	-87.032	-44.521	-37.107	-30.496	-16.996	46.789	13.436	6.7611	-30.102	-19.118
0289-SAS_India_East_India_Berar_SAS44_3726	0.2512	94.363	-27.371	-66.593	-24.951	-31.413	-66.168	26.186	31.73	39.325	-3.0179	-46.782	42.943	37.578	20.079
0290-SAS_India_Kamataka_Coorg_SAS51_5008	-5.966	167.74	159.34	36.113	-75.072	-83.125	-36.365	-40.103	-50.583	44.167	-18.878	18.891	-53.726	3.6781	-0.78027
0291-SAS_India_Kerala_Madras_Palai_abrorigine_Palaiyan_SAS52_5337	137.38	-113.07	61.996	24.049	-39.206	-57.736	-3.8719	21.592	16.565	38.842	0.3937	-28.312	17.832	-3.4934	7.9436
0292-SAS_India_Punjab_HR7142_6-3280	106.3	-74.057	75.494	65.601	88.63	7.3224	-46.005	5.7274	15.822	18.486	0.55745	17.731	-7.3461	-10.902	-5.9355
0293-SAS_India_Punjab_HR7202_6-3614	116.5	-43.309	58.748	64.632	21.884	42.756	-22.708	-9.9026	17.797	67.882	20.75	-22.526	12.843	-23.956	27.842
0294-SAS_India_Punjab_SAS20_1211	82.042	31.072	114.7	12.504	-44.31	42.386	34.576	-21.588	-60.45	-39.519	-13.089	-3.1157	9.0821	-3.6813	-22.725
0295-SAS_Nicobal_Islands_ANI41_No_I	197.56	-26.158	137.78	44.54	-53.9	79.124	-16.831	32.064	-49.015	16.765	-19.539	-4.2075	-24.673	21.472	-10.245
0296-SAS_Nicobal_Islands_ANI48_No_VIII	78.79	18.618	62.335	-9.6081	33.991	-5.1187	-37.101	0.41749	-22.135	-16.035	41.324	35.331	-53.154	41.008	23.677
0297-SAS_Nicobar_Islands_HR2079_86-5-14-1	82.393	54.709	89.904	131.38	24.928	-12.48	10.739	2.4804	35.863	-7.3661	-61.422	-3.9207	-11.478	7.35	-9.2339
0298-SAS_Sri_Lanka_Sinhalese_SAS07_3315	61.755	29.928	-17.758	-87.616	-48.74	-20.547	-32.789	43.728	5.1467	-48.235	-85.908	22.675	9.2472	8.9567	-10.811
0299-SAS_Sri_Lanka_Tamil_SAS11_3319	76.39	66.641	28.541	54.408	71.936	-63.977	86.73	-18.271	16.724	-3.6155	30.789	-1.5212	-30.217	-7.9461	2.9197
0300-SAS_Vedah_SAS02_1197	112.89	56.185	84.637	13.417	-112.71	-26.327	26.494	1.6428	-26.785	36.777	-11.451	-41.301	-2.7252	-51.141	-29.763
0301-SEA_Bali_HR7692_8-404	-149.03	183.17	41.569	10.59	-50.757	-36.464	9.7863	26.277	-1.1363	19.794	8.4724	-22.871	-25.324	14.228	-16.825
0302-SEA_Bhutan_HR6745_6-6121	88.254	-74.504	186.7	18.539	103.75	-80.69	15.666	-25.821	9.5624	40.54	-12.537	13.031	-16.068	-20.709	-12.189
0303-SEA_Borneo_HR7843_IM60-3	98.001	-6.1537	5.6266	-40.751	-9.7673	46.88	9.8603	-19.094	54.75	70.155	47.172	-11.768	-8.0092	45.037	-5.5889
0304-SEA_Borneo_HR7846_IM60-768	11.269	-31.418	-52.561	57.453	-12.048	-17.322	13.107	-13.798	-21.826	-32.106	-40.881	45.637	-3.7416	29.983	-4.9702
0305-SEA_Borneo_Sarawak_SEA69_5046	24.908	-6.6555	45.149	78.775	8.6801	-30.006	71.532	-50.437	-20.644	5.3318	-2.9911	-49.631	15.554	12.459	-1.0722
0306-SEA_Borneo_Sarawak_SEA84_As44-0-9	28.997	30.991	49.057	66.318	15.1	-78.339	39.616	-10.279	-17.897	1.6029	-28.473	-6.0346	30.43	0.23124	-10.183
0307-SEA_Cambodia_4685	-92.618	-10.37	24.224	184.54	54.112	38.861	112.69	-6.4557	-40.665	22.775	14.077	-12.971	-1.5677	-0.73359	3.0376
0308-SEA_Cambodia_7772	-51.087	93.462	55.956	9.3222	-5.2985	-5.8307	33.274	9.7126	-30.584	5.4257	9.1096	-37.669	-22.215	0.72214	-22.119
0309-SEA_Celebes_HR7685_8-6252	-65.35	40.66	-93.572	89.426	-0.46209	8.0781	29.003	-29.706	-57.541	0.58558	-7.0338	-34.233	-15.405	-4.0573	-7.2544
0310-SEA_Celebes_HR7686_8-6282	-57.744	68.557	75.982	-73.981	-114.63	12.633	-11.485	-45.469	17.195	62.114	0.82399	28.546	-24.922	9.6101	-21.751
0311-SEA_Flores_9924	50.616	32.053	66.881	84.008	14.782	-25.55	-44.127	23.812	-2.0039	42.682	12.153	-30.08	13.645	10.267	11.03
0312-SEA_Flores_9926	34.08	52.345	10.455	-3.5925	14.014	-32.996	6.1661	-32.729	-37.298	65.305	13.153	44.723	8.8714	11.813	-1.4942
0313-SEA_Java_HR11909_89-3-14-1	-60.737	136.85	-95.32	77.588	2.6617	-26.929	-43.669	-21.975	-10.952	34.932	15.884	-5.1442	-20.798	8.0847	19.4
0314-SEA_Java_HR7622_8-3739	-30.977	110.02	-43.567	-8.8415	9.2709	-70.318	54.526	-26.343	-51.989	26.013	23.119	-14.119	-8.7468	22.705	-0.40749
0315-SEA_Laos_18774	6.4762	-28.535	75.138	-51.998	-95.212	24.655	-15.258	-64.813	-24.342	11.291	10.595	-32.524	-4.6942	26.816	7.7591
0316-SEA_Laos_18776	-25.6	135.4	27.023	-46.876	-99.223	-0.68507	-9.0028	-22.998	62.155	59.24	26.124	-13.371	18.343	34.743	2.7953
0317-SEA_Malay_HR7687_8-629	-64.691	33.871	-87.023	-87.322	42.847	-3.4858	4.2033	-44.368	-17.179	7.1832	20.655	17.241	10.901	-15.547	-31.262
0318-SEA_Malay_Pangan_Sakei_Pen_Malaysia_SEA133	28.999	4.0415	-64.72	-100.91	10.739	-55.127	-52.177	37.228	25.041	45.332	-6.8395	-7.8093	32.57	17.453	19.689
0319-SEA_Molucca_HR7638_IM90-777	16.549	-26.991	-65.477	-121.82	49.159	41.255	8.1892	-11.582	96.646	46.225	18.142	43.286	-16.97	32.861	0.48249
0320-SEA_Molucca_HR7681_8-5205	-79.543	14.505	26.146	32.16	34.287	6.3319	14.216	53.806	-0.96807	26.034	-15.248	-4.7554	-7.3667	8.8383	1.0577
0321-SEA_Molucca_HR7701_8-5203	-106.49	28.516	95.818	70.051	-68.507	-83.741	27.968	-13.564	-9.9982	-50.601	2.9206	3.5295	1.6733	33.165	-8.2439
0322-SEA_Myanmar_BU125	-114.2	155.18	-28.436	-8.9567	54.953	38.066	62.471	-38.831	-30.252	0.37325	13.893	-14.269	-6.7209	9.6114	8.261
0323-SEA_Myanmar_SEA191b_BU26_As57-0-26	-56.548	-79.288	125.24	118.18	-32.779	6.9933	-9.0919	6.0423	-20.611	59.484	-7.1868	-14.798	-48.158	-20.869	-8.1936
0324-SEA_Myanmar_SEA244_BU79_AS57-0-79	-69.562	-31.258	-23.37	58.334	46.036	-57.05	3.4928	-57.156	-38.879	1.7521	-20.645	17.303	33.522	8.1534	-9.9016
0325-SEA_Myanmer_HR8407_7-7919	-29.191	-1.757	12.88	-77.258	-24.899	2.6807	86.317	-37.262	-61.167	47.062	32.253	30.45	0.52025	16.398	33.438
0326-SEA_Negrit_Semang_HR7745_8-1005	9.4018	-3.0254	58.18	66.16	-11.106	-76.899	5.8188	8.7562	1.4336	4.2936	32.168	30.905	52.368	0.12764	35.172
0327-SEA_Negrito_Philippines_9370	-142.68	144.6	-16.552	78.81	125.05	-66.716	-5.5898	-38.588	-9.0532	35.089	0.20374	47.557	-13.978	-16.307	5.1584
0328-SEA_Negrito_Philippines_9757	-51.418	64.035	75.229	-55.754	-8.9572	-51.578	63.44	30.178	-23.786	2.1778	26.969	-19.193	20.698	27.303	-35.773
0329-SEA_Philippines_10056	-63.666	109.56	-84.581	-3.92	85.663	-36.01	-8.8523	-3.729	19.082	11.567	16.176	25.016	38.019	-8.6093	-16.016
0330-SEA_Philippines_7949	-6.5688	78.64	99.03	-33.441	-67.966	72.693	64.379	-61.541	43.045	49.062	1.7173	20.176	0.27223	35.058	38.678
0331-SEA_Philippines_SI387010	47.816	10.343	51.788	-20.783	10.786	-17.208	-19.507	-19.266	-19.938	-22.542	17.63	-16.522	-32.685	10.704	-48.525
0332-SEA_Philippines_SI387011	56.733	70.45	69.151	-20.551	55.397	-13.993	-31.055	-23.179	26.688	50.802	39.003	7.999	13.059	-0.25809	-55.858
0333-SEA_Sulu_HR7847_IM60-771	-22.184	147.79	91.006	-60.073	-6.646	19.624	-49.393	-25.087	-10.881	-17.392	41.188	-17.851	-12.061	31.469	-3.2136
0334-SEA_Sulu_Island_Philippines_SEA162_As45-0-1	7.9255	19.13	-111.01	48.927	-7.9703	-10.48	10.58	-22.526	61.943	17.55	26.836	5.9867	19.588	15.925	-1.3243
0335-SEA_Sumatra_HR7747_8-205	116.97	-63.107	-94.942	48.587	-4.4165	-81.033	40.467	-51.407	53.109	-53.993	6.9693	37.449	12.298	-18.498	4.2966
0336-SEA_Sumatra_HR7788_8-2015	33.052	121.92	29.655	105.19	19.6	124.16	71.029	-5.3419	8.4041	35.295	-21.715	-33.484	44.202	46.574	-29.795
0337-SEA_Sumbawa_HR7695_8-415	33.078	113.84	-102.71	170.97	77.059	4.7102	-21.062	36.552	-18.116	28.748	41.728	-15.366	9.9132	-16.93	22.875
0338-SEA_Thailand_10075	-49.221	-2.5428	53.827	41.43	27.567	31.583	76.867	-37.684	-34.508	-4.2365	1.8617	-43.103	-6.4076	43.707	20.537
0339-SEA_Thailand_10094	-144.24	54.842	43.64	-89.921	-102.91	-66.392	11.636	-4.8986	-38.275	66.397	0.73877	-11.082	-46.77	15.263	-51.679
0340-SEA_Timor_HR7764_1884-4-23-8	-48.288	112.87	-13.452	23.51	-153.9	-80.794	39.689	-26.083	9.3001	20.61	26.141	-42.649	12.086	40.787	-32.849
0341-SEA_Vietnam_17888	88.299	2.0964	114.29	8.3411	1.8201	43.464	-72.983	23.572	8.8059	15.472	-5.819	38.591	7.5156	14.643	-7.368
0342-SEA_Vietnam_4682	-2.6798	143.94	1.2513	24.541	-56.712	-2.183	18.432	-52.407	0.45379	3.9932	45.174	28.477	46.526	20.843	-16.002
